# Supplementary material for: Peripheral Blood CD8+ T-Lymphocyte Immune Response in Benign and Subpopulations of Breast Cancer Patients
Source: Int J Mol Sci. 2024 Jun 11;25(12):6423. doi: 10.3390/ijms25126423 (PMC11204132; doi:10.3390/ijms25126423)
Supplement: Supplementary file 1 [file ijms-25-06423-s001.zip]

Archive with 4 entries (3 files):
- Supplementary Files/
- Supplementary Files/Table S1.xlsx
- Supplementary Files/Table S2.xlsx
- Supplementary Files/Table S3.xlsx
