# Supplementary material for: Peripheral Blood CD8+ T-Lymphocyte Immune Response in Benign and Subpopulations of Breast Cancer Patients
Source: Int J Mol Sci. 2024 Jun 11;25(12):6423. doi: 10.3390/ijms25126423 (PMC11204132; doi:10.3390/ijms25126423)
Supplement: Supplementary file 1 [file ijms-25-06423-s001.zip › Supplementary Files/Table S1.xlsx]

## Sheet: benign
The label-free quantitative proteomic analysis of CD8+ T-Lymphocytes in benign group comparison to healthy control (protein filter criteria for Volcano plot).
Protein FDR Confidence: Combined	Master	Accession	Description	# Unique Peptides	Gene Symbol	Abundance Ratio: (carcinoma, benign) / (healthy, healthy)	Abundance Ratio (log2): (carcinoma, benign) / (healthy, healthy)	Abundance Ratio P-Value: (carcinoma, benign) / (healthy, healthy)	Abundance Ratio Adj. P-Value: (carcinoma, benign) / (healthy, healthy)	Abundances (Grouped): carcinoma, benign	Abundances (Grouped): healthy, healthy	Abundances (Scaled): F20: Sample, K16, carcinoma, benign	Abundances (Scaled): F21: Sample, K17, carcinoma, benign	Abundances (Scaled): F22: Sample, K30, carcinoma, benign	Abundances (Scaled): F23: Sample, K37, carcinoma, benign	Abundances (Scaled): F24: Sample, K45, carcinoma, benign	Abundances (Scaled): F25: Sample, K34, carcinoma, benign	Abundances (Scaled): F26: Sample, K36, carcinoma, benign	Abundances (Scaled): F27: Sample, K38, carcinoma, benign	Abundances (Scaled): F28: Sample, Z05, healthy, healthy	Abundances (Scaled): F29: Sample, Z08, healthy, healthy	Abundances (Scaled): F30: Sample, Z14, healthy, healthy	Abundances (Scaled): F31: Sample, Z17, healthy, healthy	Abundances (Scaled): F32: Sample, Z18, healthy, healthy	Abundances (Scaled): F33: Sample, Z19, healthy, healthy	Abundances (Scaled): F34: Sample, Z20, healthy, healthy	Abundances (Scaled): F35: Sample, Z23, healthy, healthy	Abundances (Scaled): F36: Sample, Z01, healthy, healthy	Abundances (Scaled): F37: Sample, Z07, healthy, healthy	Abundances (Scaled): F38: Sample, Z10, healthy, healthy	Abundances (Scaled): F39: Sample, Z15, healthy, healthy	Abundances (Scaled): F40: Sample, Z21, healthy, healthy	Abundances (Scaled): F41: Sample, Z22, healthy, healthy	Abundances (Scaled): F42: Sample, Z04, healthy, healthy	Abundances (Scaled): F43: Sample, Z06, healthy, healthy	Abundances (Scaled): F44: Sample, Z09, healthy, healthy	Abundances (Scaled): F45: Sample, Z16, healthy, healthy	Abundances (Scaled): F46: Sample, Z28, healthy, healthy	Abundances (Scaled): F47: Sample, Z29, healthy, healthy	Found in Sample Group: carcinoma, benign	Found in Sample Group: healthy, healthy	Found in Sample: [S20] F20: Sample, K16, carcinoma, benign	Found in Sample: [S21] F21: Sample, K17, carcinoma, benign	Found in Sample: [S22] F22: Sample, K30, carcinoma, benign	Found in Sample: [S23] F23: Sample, K37, carcinoma, benign	Found in Sample: [S24] F24: Sample, K45, carcinoma, benign	Found in Sample: [S25] F25: Sample, K34, carcinoma, benign	Found in Sample: [S26] F26: Sample, K36, carcinoma, benign	Found in Sample: [S27] F27: Sample, K38, carcinoma, benign
High	Master Protein	Q9BQE3	Tubulin alpha-1C chain OS=Homo sapiens OX=9606 GN=TUBA1C PE=1 SV=1	2	TUBA1C	0.146	-2.78	1e-17	2.05195e-16	4.3	195.7	4	1.7	15	1.9	2.5	4.2	1.2	1.6	87.4	120.5	83.7	175.2	132	107.3	52.1	52	153.6	163	43.8	63.5	36.7	160	885.7	169.5	117.9	71.9	88.5	3.5	High	High	High	Not Found	High	Peak Found	High	High	Peak Found	High
High	Master Protein	A0A2R8YEA7	Actin, cytoplasmic 1 (Fragment) OS=Homo sapiens OX=9606 GN=ACTB PE=1 SV=1	2	ACTB	0.054	-4.21	1e-17	2.05195e-16	7.3	192.7	NA	3.8	24.7	NA	NA	NA	NA	2	84.6	359.3	155.9	266.4	132.3	359.4	106.7	56.1	222.5	61.9	9.5	124.7	16.4	80.2	91.3	89.4	196.2	238.6	61.9	56.4	High	High	Not Found	High	High	Not Found	Not Found	High	Not Found	Peak Found
High	Master Protein	B3VL05	Beta globin (Fragment) OS=Homo sapiens OX=9606 PE=3 SV=1	2		0.335	-1.58	1e-17	2.05195e-16	42	158	54.5	38.2	14	188.8	6.4	17.4	9.6	16.6	55.6	87.4	31.8	25.9	170.3	34.5	75.6	18.3	58.6	299	74.6	113.6	441.1	49.1	19.6	69.9	17.1	155.5	639.5	17.6	High	High	High	High	Not Found	High	Not Found	High	Not Found	Peak Found
High	Master Protein	B7Z582	Annexin OS=Homo sapiens OX=9606 PE=2 SV=1	5		0.41	-1.29	7.10543e-15	1.44025e-13	63.7	136.3	67.2	38.1	81.5	43.9	55.7	59	47.6	56.2	117.2	122.5	158.5	140.1	128.4	109.3	109.5	96.6	136.9	134.4	70.4	133	57.3	87.8	198.7	173.3	141.2	108.3	70.1	57.1	High	High	High	High	High	High	High	High	High	High
High	Master Protein	A0A024R608	Ribosomal protein, large, P1, isoform CRA_a OS=Homo sapiens OX=9606 GN=RPLP1 PE=3 SV=1	4	LOC101348422; LOC112933574; Rplp1; RPLP1	0.362	-1.47	2.75047e-12	5.1843e-11	46.6	153.4	107	19.7	100.5	43.9	19	88.3	12.1	18.1	119.1	76.8	175.4	103.8	212.2	49.1	80.5	114.8	72.9	212.6	38.5	98	23.3	95.7	396.1	166.4	67.1	60.9	150.6	77.3	High	High	High	High	High	High	High	High	High	High
High	Master Protein	P13645	Keratin, type I cytoskeletal 10 OS=Homo sapiens OX=9606 GN=KRT10 PE=1 SV=6	38	KRT10	0.413	-1.27	1.62186e-11	2.98843e-10	51.8	148.2	85.1	22.9	21.2	12.7	226.8	30.8	37.3	24.9	629	111.7	70.7	27	35.9	23.3	225.7	94.3	103.1	203.5	50.9	115.5	23.4	22.6	21.3	177.4	88.7	54.3	205.9	54.3	High	High	High	High	High	High	High	High	High	High
High	Master Protein	A0A087WU03	Heterogeneous nuclear ribonucleoprotein D-like OS=Homo sapiens OX=9606 GN=HNRNPDL PE=1 SV=1	2	HNRNPDL	0.253	-1.98	5.97467e-11	1.08686e-09	44.8	155.2	40.3	2.1	108.8	45.6	47.3	68.9	37.9	11.4	150.9	113.9	160.8	178.7	175.2	NA	68.6	162	NA	81.8	59.2	84.8	78	198.1	243.3	119.7	105	157.2	145.9	154.7	High	High	High	Peak Found	High	High	High	High	High	High
High	Master Protein	O00299	Chloride intracellular channel protein 1 OS=Homo sapiens OX=9606 GN=CLIC1 PE=1 SV=4	4	CLIC1	0.428	-1.22	9.68949e-11	1.75996e-09	60.3	139.7	88	42.8	68.8	35.8	45.8	49.3	35.3	56	106.2	105.9	141.2	110.4	107.7	112.5	162.7	103.5	151.8	137.7	121.9	184.4	83.8	104	161.9	171.6	83.7	109.8	56.2	61.3	High	High	High	High	High	High	High	High	High	High
High	Master Protein	Q9P1F3	Costars family protein ABRACL OS=Homo sapiens OX=9606 GN=ABRACL PE=1 SV=1	5	ABRACL	0.376	-1.41	9.85023e-11	1.78861e-09	35.5	164.5	37.3	15.3	68.9	23.8	21.6	46.8	22.7	16.7	126.7	204.7	105.7	226.5	174.9	103.2	47.1	109.5	102.3	113.2	35.7	83.6	47.8	91.4	384.8	100.9	199.5	119.1	120.2	50.1	High	High	High	High	High	High	High	High	High	High
High	Master Protein	Q8WYJ6	Septin-1 OS=Homo sapiens OX=9606 GN=SEPTIN1 PE=1 SV=3	2	SEPTIN1	0.326	-1.62	9.95162e-11	1.80648e-09	44.8	155.2	72.6	5.3	92.7	32.7	30.6	98	11.4	40.1	170.3	169.5	128.1	160.7	145.5	97	87.2	139.7	126.5	93.8	59.3	106.3	NA	86.6	102.7	125.5	174.1	235.6	107.2	101	High	High	High	High	High	High	High	High	High	High
High	Master Protein	Q9UMN3	ACTB protein (Fragment) OS=Homo sapiens OX=9606 GN=ACTB PE=2 SV=2	2	ACTB	0.357	-1.49	5.05236e-10	9.09698e-09	58.7	141.3	47.4	7.2	58.7	29.2	45.2	43.8	20.6	237.3	31.4	105.5	119.4	108.7	14.8	92.1	182.7	22.7	354.9	130.1	99.2	241.2	37	59	23.4	65.3	149	166.6	128.7	179	High	High	High	Peak Found	High	High	High	High	High	High
High	Master Protein	Q07021	Complement component 1 Q subcomponent-binding protein, mitochondrial OS=Homo sapiens OX=9606 GN=C1QBP PE=1 SV=1	9	C1QBP	0.44	-1.18	7.78924e-10	1.39996e-08	50.2	149.8	99.7	30.2	81	36.1	40.4	63	23.1	29.6	114.6	81.1	134.1	122.4	172.8	75.7	79.3	168.5	111	186.6	63.4	92	89	112.9	273.2	191.3	128.2	42.3	120.3	38.2	High	High	High	High	High	High	High	High	High	High
High	Master Protein	P35527	Keratin, type I cytoskeletal 9 OS=Homo sapiens OX=9606 GN=KRT9 PE=1 SV=3	38	KRT9	0.458	-1.13	2.71849e-09	4.84097e-08	48.8	151.2	113.9	32.3	16.6	8.6	218.9	15.3	28.4	28.4	494	106.9	46.8	30.3	20.7	16.2	152.9	147.9	96.5	251.9	25.1	122.7	37.8	26.3	8.3	231.5	98.4	38.8	304.2	80.6	High	High	High	High	High	High	High	High	High	High
High	Master Protein	P04264	Keratin, type II cytoskeletal 1 OS=Homo sapiens OX=9606 GN=KRT1 PE=1 SV=6	50	KRT1	0.46	-1.12	3.377e-09	5.99758e-08	46.7	153.3	79.8	19.3	13.2	10.8	196.8	24.3	34.2	22.9	588.9	110.4	45.9	21.6	21.1	16.3	185.1	127.3	98.9	242.2	29	128	28.9	19.8	7.1	204.1	82.3	52.8	316.2	72.9	High	High	High	High	High	High	High	High	High	High
High	Master Protein	P18428	Lipopolysaccharide-binding protein OS=Homo sapiens OX=9606 GN=LBP PE=1 SV=3	9	LBP	0.405	-1.3	1.96533e-08	3.35623e-07	43.7	156.3	30.2	14.2	39.7	16.5	29.5	15.4	8.8	213.6	269.1	198	70.3	29.6	46.6	125.9	14.4	16.5	151.3	332.9	55.6	328.6	37.5	146.9	32.1	297.6	148.7	79	51.4	NA	High	High	High	High	High	High	High	High	Peak Found	High
High	Master Protein	I3L4N8	Actin, cytoplasmic 2 OS=Homo sapiens OX=9606 GN=ACTG1 PE=1 SV=9	4	ACTG1	0.481	-1.06	2.41733e-08	4.11523e-07	44.7	155.3	47.6	5.8	75.6	21	26.2	76.1	18.2	51.5	116.7	120.5	179.9	158.1	123.5	99.8	103.9	105.6	135.8	122.1	70.5	165.9	32	123.3	201.3	133.1	108.5	138.6	74.9	163.8	High	High	High	High	High	High	High	High	High	High
High	Master Protein	Q13885	Tubulin beta-2A chain OS=Homo sapiens OX=9606 GN=TUBB2A PE=1 SV=1	5	TUBB2A	0.441	-1.18	2.75295e-08	4.68126e-07	29.4	170.6	22.4	NA	67.4	36.2	15.6	37.3	10.6	18.2	135.3	151.5	110.1	190.1	127.5	132.4	74.3	117.7	148.1	178.6	59.2	93.9	27.2	133.5	426.8	157.5	159.6	120.9	32.2	16.2	High	High	High	Not Found	High	High	High	High	High	Peak Found
High	Master Protein	K7EK60	Formin-like protein 1 OS=Homo sapiens OX=9606 GN=FMNL1 PE=1 SV=1	2	FMNL1	0.298	-1.75	1.19659e-07	2.02041e-06	42.1	157.9	26.8	7.3	105.5	16.8	35.3	34.8	5.9	62.7	135.9	118.9	58	159.1	88.4	155.6	44.6	110.6	88.6	146.5	118.7	32.8	46	142.4	584.5	217.4	133.4	19.7	47.7	56.3	High	High	High	High	High	High	High	High	Peak Found	High
High	Master Protein	O60888	Protein CutA OS=Homo sapiens OX=9606 GN=CUTA PE=1 SV=2	6	CUTA	0.461	-1.12	1.31689e-07	2.21855e-06	54.1	145.9	46.4	45.1	101	41.7	33.9	67	27.8	37.4	138.1	112.8	109.1	113.7	109.8	109.9	159.1	117.4	140	140.9	55.2	141	47.7	80.4	215.2	135	138.2	116.3	159.4	60.8	High	High	High	High	High	High	High	High	Peak Found	Peak Found
High	Master Protein	P35908	Keratin, type II cytoskeletal 2 epidermal OS=Homo sapiens OX=9606 GN=KRT2 PE=1 SV=2	43	KRT2	0.508	-0.98	2.43302e-07	4.06802e-06	41.6	158.4	102.1	19.6	10.5	8.2	217.4	21.7	27.9	17.1	706.9	109	70.5	22.2	20.4	17.2	176.9	97	88.9	224.4	35.6	87.5	24.2	14.9	7.5	205.6	94.6	39.9	264	68.5	High	High	High	High	High	High	High	High	High	High
High	Master Protein	P62330	ADP-ribosylation factor 6 OS=Homo sapiens OX=9606 GN=ARF6 PE=1 SV=2	8	ARF6	0.49	-1.03	5.45935e-07	9.08497e-06	60.5	139.5	36.4	36.2	114.4	44.3	100.7	56.8	40.2	71.1	110.3	121.5	88.1	165.2	61	147.1	64.8	90.4	140	134.7	156.1	67.4	52.3	148.8	367.4	146	121.6	77.7	32.3	6.9	High	High	High	High	High	High	High	High	High	High
High	Master Protein	P62253	Ubiquitin-conjugating enzyme E2 G1 OS=Homo sapiens OX=9606 GN=UBE2G1 PE=1 SV=3	5	UBE2G1	0.482	-1.05	5.58711e-07	9.26431e-06	63.5	136.5	61.3	41.7	75.9	40.7	72.2	65.7	49.2	29.8	133.3	110.9	109.6	131.6	119.9	124.9	101.6	109.3	129	200.6	77.6	134	45.3	127.7	225.8	132.8	116.1	99.3	72.1	62	High	High	High	High	High	High	High	High	Peak Found	High
High	Master Protein	P30044	Peroxiredoxin-5, mitochondrial OS=Homo sapiens OX=9606 GN=PRDX5 PE=1 SV=4	14	PRDX5	0.573	-0.8	6.68429e-07	1.09263e-05	69.3	130.7	67.8	64.1	84.5	38.2	98.7	52.7	62	50.2	123.4	147.5	124.5	120.2	132	127.3	113.1	138.8	115.9	134.2	117.9	132.4	53.3	97.9	113.5	89.8	137	102.9	98.4	61.8	High	High	High	High	High	High	High	High	High	High
High	Master Protein	P02042	Hemoglobin subunit delta OS=Homo sapiens OX=9606 GN=HBD PE=1 SV=2	8	HBD	0.573	-0.8	7.46623e-07	1.21912e-05	60.3	139.7	65.8	214.1	13.2	234.1	12.6	17.4	17.6	32.6	40	75.1	22.4	25.5	152.2	40.2	74.5	13.7	54.2	228.2	93.8	88.6	511.9	44.1	5.3	57	18.5	104	525.3	18.3	High	High	High	High	High	High	High	High	High	High
High	Master Protein	B5MBX5	Protein LBH OS=Homo sapiens OX=9606 GN=LBH PE=1 SV=1	2	LBH	0.495	-1.01	1.02927e-06	1.67425e-05	66.7	133.3	55.6	21.6	89.2	51.1	63.8	75.9	33.5	63.7	143.5	137.4	123.6	149.6	138.6	107.5	91.8	115.5	131.6	120.6	57.6	102.5	55.3	116.8	139.6	117.1	144.6	147.7	99.5	105.4	High	High	High	Not Found	High	High	High	High	Peak Found	High
High	Master Protein	Q9Y4Y9	U6 snRNA-associated Sm-like protein LSm5 OS=Homo sapiens OX=9606 GN=LSM5 PE=1 SV=3	5	LSM5	0.488	-1.03	1.1798e-06	1.91547e-05	67.2	132.8	79.8	40.8	81.3	55.8	59.8	85.6	46.7	50.1	101.3	129.7	113	137.3	101.3	82.1	166.9	106.9	115.5	117.1	46.7	99.2	69.9	82.7	149.2	106.1	130.6	150.9	150.2	143.8	High	High	High	High	High	High	High	High	High	High
High	Master Protein	Q96B49	Mitochondrial import receptor subunit TOM6 homolog OS=Homo sapiens OX=9606 GN=TOMM6 PE=1 SV=1	3	TOMM6	0.355	-1.49	2.76492e-06	4.43023e-05	36.7	163.3	65.4	8.5	97.2	29.5	16.2	70.2	23.6	9.9	110.7	141.1	139.8	135	150.6	78.9	101.2	104	116.7	175.1	56	111.3	38.7	144.8	287.9	185.8	85.8	124.9	117.7	73.3	High	High	High	Peak Found	High	Peak Found	High	High	Peak Found	High
High	Master Protein	P04179	Superoxide dismutase [Mn], mitochondrial OS=Homo sapiens OX=9606 GN=SOD2 PE=1 SV=3	9	SOD2	2.032	1.02	3.57714e-06	5.6921e-05	140.5	59.5	99.9	107.6	110.5	205.1	117.4	181.9	184.2	306.5	48.8	46.2	41.5	90.1	63.1	84.2	101	214.1	53.5	40.4	64.1	33.4	94.1	180.8	58.6	47.8	64.1	60.5	93.6	7	High	High	High	High	High	High	High	High	High	High
High	Master Protein	Q6P5S8	IGK@ protein OS=Homo sapiens OX=9606 GN=IGK@ PE=1 SV=1	4	IGK@	0.575	-0.8	4.11087e-06	6.52539e-05	65	135	37	60.3	56.5	108.1	35.6	70.7	46.8	76.2	132.7	105.8	103.9	107.7	119.3	124.2	133.9	86.3	142.9	142.3	80.7	92.9	78.4	128.8	123.2	139.1	88.6	132.9	109.5	135.9	High	High	High	High	High	High	High	High	High	High
High	Master Protein	P53634	Dipeptidyl peptidase 1 OS=Homo sapiens OX=9606 GN=CTSC PE=1 SV=2	14	CTSC	0.598	-0.74	4.56953e-06	7.2233e-05	87.9	112.1	107.7	90.4	100.4	25.2	88.2	40.9	52.5	70.9	94	87.4	155.7	164.9	76.3	119	135.7	63	144.7	122.5	106.6	162.1	60.8	95.6	220.7	230.4	48.7	74.6	24.7	36.2	High	High	High	High	High	High	High	High	High	High
High	Master Protein	P16104	Histone H2AX OS=Homo sapiens OX=9606 GN=H2AX PE=1 SV=2	4	H2AX	1.695	0.76	5.16676e-06	8.15232e-05	98.2	101.8	87.4	72.3	82.6	102.5	99.7	85.9	132.5	79.5	86.5	106.3	102.4	103.8	84.2	73.9	119.1	92.5	88.7	83.6	35.8	90.9	84.4	91	232.8	80	88.9	173.2	75.1	164.6	High	High	High	High	High	High	High	High	High	High
High	Master Protein	A0A384MR27	Galectin OS=Homo sapiens OX=9606 PE=2 SV=1	15		0.555	-0.85	7.41915e-06	0.000116419	60.6	139.4	90.3	39.8	53.7	28.6	49.1	69.2	38.9	92.9	113.3	74.1	159.9	70.2	122.9	136.6	157	112.7	148	173.7	148.8	166.7	63.1	93	127.7	229.8	88.1	51.3	31.6	68.7	High	High	High	High	High	High	High	High	High	High
High	Master Protein	A0A024RBB7	Nucleosome assembly protein 1-like 1, isoform CRA_a OS=Homo sapiens OX=9606 GN=NAP1L1 PE=3 SV=1	14	NAP1L1	0.546	-0.87	9.87621e-06	0.000154208	55.1	144.9	66.5	30.1	71.7	45.9	49.5	59.9	33.5	20.1	130.7	132.2	132.1	120.9	162	105.6	60.2	123.8	107.8	127.6	105.8	103.8	62.1	123.5	180	138.3	148.5	137.4	126.5	94	High	High	High	High	High	High	High	High	High	High
High	Master Protein	Q96AB3	Isochorismatase domain-containing protein 2 OS=Homo sapiens OX=9606 GN=ISOC2 PE=1 SV=1	7	ISOC2	0.45	-1.15	2.14554e-05	0.000324526	60.6	139.4	66.8	17.5	78.9	51.3	36.5	79.4	19.3	45.1	189.5	213	104.3	139.6	114.6	62.5	50.8	137.6	85.4	106.9	48.6	78.7	42.9	87.3	198.3	191.9	194.3	189.3	126.4	43.2	High	High	High	Peak Found	High	High	High	High	High	High
High	Master Protein	P09211	Glutathione S-transferase P OS=Homo sapiens OX=9606 GN=GSTP1 PE=1 SV=2	10	GSTP1	0.574	-0.8	2.36555e-05	0.000356545	70.2	129.8	105.2	38.1	98.4	46.6	76.7	47.4	42.2	73.1	103.5	115.6	170.6	104.8	157.8	113	129.6	89.2	125.8	129.1	96.9	190.3	63.5	80.6	149.5	150.2	101.6	98.3	62.1	40.3	High	High	High	High	High	High	High	High	High	High
High	Master Protein	V9HWE3	Carbonic anhydrase OS=Homo sapiens OX=9606 GN=HEL-S-11 PE=2 SV=1	17	HEL-S-11	0.599	-0.74	2.75205e-05	0.000412518	63	137	73.3	315.3	13.7	222.1	13.6	17.8	15.6	42.4	47.6	72.7	30.8	19.1	165.1	38.9	99.6	19.2	54.3	176.3	98.8	135.7	484.3	52.9	5.6	65.7	18.1	160.2	317.9	23.3	High	High	High	High	High	High	High	High	High	High
High	Master Protein	Q9Y653	Adhesion G-protein coupled receptor G1 OS=Homo sapiens OX=9606 GN=ADGRG1 PE=1 SV=2	8	ADGRG1	0.542	-0.88	2.84064e-05	0.000425373	68.6	131.4	44	90	57.1	1	26.3	62.5	46.8	106.2	80.4	87.9	188.6	99.8	39.4	214.3	98.2	73	169.1	134.9	142.5	255.4	28.9	75.1	246.2	204.4	37.2	76	7.7	107.3	High	High	High	High	High	Peak Found	High	High	High	High
High	Master Protein	A0A384NL22	Proteasome subunit beta OS=Homo sapiens OX=9606 GN=PSMB3 PE=2 SV=1	15	PSMB3	0.609	-0.71	2.98828e-05	0.000446811	77.9	122.1	86.9	52.9	77.3	75	101	73.1	71	66.7	92.4	123.3	137.7	128.1	126.5	99	121	93.8	115.9	102.9	80.8	127.3	84.3	125.7	161	106.2	129.8	116.3	81.7	42.4	High	High	High	High	High	High	High	High	High	High
High	Master Protein	P05204	Non-histone chromosomal protein HMG-17 OS=Homo sapiens OX=9606 GN=HMGN2 PE=1 SV=3	8	HMGN2	1.719	0.78	3.09658e-05	0.000462542	103.1	96.9	74.9	143.6	80.4	75.1	102.2	160.6	133.9	79.8	87.7	94.7	82.6	92.8	64.3	80.2	104.9	112	103.7	63.2	49.2	92	55.7	59.1	13.2	57	111.9	183.2	66.5	375.7	High	High	High	High	High	High	High	High	High	High
High	Master Protein	O15260	Surfeit locus protein 4 OS=Homo sapiens OX=9606 GN=SURF4 PE=1 SV=3	6	SURF4	0.516	-0.96	3.7362e-05	0.00055518	62.1	137.9	72.7	3.9	97.3	37.2	62.3	50.3	46.9	53.4	125.1	156.8	115	167.7	104.2	104.1	54.2	76.6	150.3	126.6	115.1	114.5	48.7	112	353.1	152.2	118.5	119.9	50.1	11.5	High	High	High	Peak Found	High	High	High	High	Peak Found	Peak Found
High	Master Protein	P54132	RecQ-like DNA helicase BLM OS=Homo sapiens OX=9606 GN=BLM PE=1 SV=1	2	BLM	1.875	0.91	4.53241e-05	0.00066984	132.1	67.9	83.3	153.5	134.2	130.3	180.1	139.3	128.5	168.6	69.6	86.8	47	115.5	64.6	110.9	47.8	102.5	56.2	69.4	155.9	34.9	71.1	113.7	187.7	80.7	127.8	42.3	68.9	28.9	High	High	High	High	High	High	High	High	High	High
High	Master Protein	A0A6Q8PFE4	Actin, cytoplasmic 1 OS=Homo sapiens OX=9606 GN=ACTB PE=1 SV=1	3	ACTB	1.641	0.71	4.96947e-05	0.000729756	130.7	69.3	99.6	NA	145.8	61.2	157	113.4	96.9	548.3	74.9	60.4	107	124.5	51.9	130.1	52.5	56.1	167.4	59.8	54.8	122.8	27.4	56.8	45.7	67.5	116.5	110.5	39.9	51.4	High	High	High	Not Found	High	High	High	High	High	High
High	Master Protein	P17096	High mobility group protein HMG-I/HMG-Y OS=Homo sapiens OX=9606 GN=HMGA1 PE=1 SV=3	4	HMGA1	1.603	0.68	5.98262e-05	0.000874679	122	78	91	99.7	96.3	153.9	152.5	207	187.2	65.3	108.8	89	73.4	79.1	90.3	74.3	78.7	127	51.3	35.5	58.9	40.6	77.6	83.6	31.7	48.7	112.2	185.9	101.5	199.3	High	High	High	High	High	High	High	High	High	High
High	Master Protein	Q8NFI3	Cytosolic endo-beta-N-acetylglucosaminidase OS=Homo sapiens OX=9606 GN=ENGASE PE=1 SV=1	12	ENGASE	0.598	-0.74	6.26027e-05	0.000913935	49	151	65	17.5	53.7	27.1	46.4	43.8	26.2	37.1	117.7	156.7	137.5	147.8	133.9	104	109	114.9	153.8	119.2	98.9	159.4	81.7	120.4	145.4	128.3	134.7	143.1	95.5	81.5	High	High	High	High	Peak Found	High	High	High	High	High
High	Master Protein	A0A0A7E6I2	Aminopeptidase (Fragment) OS=Homo sapiens OX=9606 GN=ERAP1 PE=2 SV=1	3	ERAP1	0.471	-1.08	7.70198e-05	0.00108798	75.1	124.9	5.5	NA	98	25.4	69.7	113.6	29.8	81.9	27.2	182.9	227.1	115.1	269	152.5	NA	118.6	69.3	150.6	6.4	112.9	36.3	183.9	248.7	168.9	84.8	49.3	116	56.6	High	High	Peak Found	Not Found	High	High	High	High	High	High
High	Master Protein	Q9Y547	Intraflagellar transport protein 25 homolog OS=Homo sapiens OX=9606 GN=HSPB11 PE=1 SV=1	4	IFT25	0.539	-0.89	7.56951e-05	0.00108798	52.7	147.3	70.8	13.1	98.6	31	81.4	56	25.8	43.3	102	145.9	144.8	176.8	152.5	134.6	81.2	83.2	143.7	140.9	72.1	120.3	47.9	143.1	191.6	179.3	140.5	102.9	70.7	6.1	High	High	High	High	High	High	High	High	Peak Found	High
High	Master Protein	Q7Z406	Myosin-14 OS=Homo sapiens OX=9606 GN=MYH14 PE=1 SV=2	2	MYH14	1.922	0.94	8.96182e-05	0.00121212	132.9	67.1	102.1	80.9	90.3	129.2	89.6	134.8	151.7	413	48.4	44.5	41.9	90	60.3	98.8	55.7	234.6	46.8	49.5	171	29.4	87.4	137	185.9	71.3	52	23.6	65.4	14.9	High	High	High	High	High	High	High	High	High	High
High	Master Protein	Q5TEC6	Histone H3-7 OS=Homo sapiens OX=9606 GN=H3-7 PE=1 SV=1	3	H3-7	1.654	0.73	0.000107435	0.00144431	120.9	79.1	119	133.2	130.7	134.5	85.8	182.3	121.1	176.5	101.8	105.2	73.2	97.7	47.8	141.1	80.7	106.5	63.8	40.9	102.7	72.7	99.7	148.6	80	60.1	92.2	99.7	45.1	57.5	High	High	High	High	High	High	High	High	High	High
High	Master Protein	P46976	Glycogenin-1 OS=Homo sapiens OX=9606 GN=GYG1 PE=1 SV=4	12	GYG1	0.577	-0.79	0.000135738	0.00174651	89.2	110.8	24.6	32.4	79.8	38.4	84.5	63.8	69.8	91.2	218.9	140.2	207.1	85.5	80.4	69.9	160.8	122	213	201.1	72.3	31.4	50.8	29.8	174.6	194.5	55.6	69.6	76.7	61.2	High	High	High	High	High	High	High	High	High	High
High	Master Protein	P30084	Enoyl-CoA hydratase, mitochondrial OS=Homo sapiens OX=9606 GN=ECHS1 PE=1 SV=4	2	ECHS1	0.402	-1.32	0.000161402	0.0020178	104.6	95.4	161	24.1	NA	NA	NA	144.3	NA	NA	370.9	181.7	NA	NA	131.5	255.5	121.8	91.6	125.8	109.2	NA	269	226.7	99.5	157.5	NA	78.2	NA	221.9	29.7	High	High	High	High	High	High	High	High	High	High
High	Master Protein	P35237	Serpin B6 OS=Homo sapiens OX=9606 GN=SERPINB6 PE=1 SV=3	23	SERPINB6	0.647	-0.63	0.00017944	0.00222796	66	134	52.2	28.3	88.9	36.5	74.4	60.2	55.4	53.6	121.3	166.9	159.2	161.4	104.1	118.3	102.6	105.3	126.7	108.7	102	131.4	56.4	78.6	175.8	110	133.4	110.1	111.3	66.9	High	High	High	High	High	High	High	High	High	High
High	Master Protein	Q06033	Inter-alpha-trypsin inhibitor heavy chain H3 OS=Homo sapiens OX=9606 GN=ITIH3 PE=1 SV=2	14	ITIH3	0.657	-0.61	0.000186144	0.00230636	99.6	100.4	59.7	98.9	106.1	101.6	151	145.4	133.6	89.7	158.2	117.1	80.1	105.9	72.4	84.4	42.2	127	106.9	103.5	26.8	120.2	95.7	101.2	25	105.9	115.6	109.8	79	137.1	High	High	High	High	High	High	High	Peak Found	High	High
High	Master Protein	Q9Y3A6	Transmembrane emp24 domain-containing protein 5 OS=Homo sapiens OX=9606 GN=TMED5 PE=1 SV=1	4	TMED5	0.564	-0.83	0.000196567	0.00234505	75.4	124.6	82.2	63.6	117	65	79.6	38.6	30.2	65	107.5	141.6	91.4	167.1	77.4	218.6	41	106.8	107.4	134	166.7	31.3	67.6	193.1	218.4	160.1	126	91.4	11.5	NA	High	High	High	High	High	High	High	High	High	High
High	Master Protein	P50238	Cysteine-rich protein 1 OS=Homo sapiens OX=9606 GN=CRIP1 PE=1 SV=3	4	CRIP1	1.581	0.66	0.000219792	0.00244813	127.4	72.6	219.5	39.6	173.6	69.2	136.6	98.2	127.4	200.7	88.8	75.7	189.1	48.9	160.9	38.1	44.4	56.3	114.2	96.7	16.1	199.1	120.1	74.7	136.4	63.7	101.3	13.4	26.9	70.3	High	High	High	High	High	High	High	High	High	High
High	Master Protein	Q7L2H7	Eukaryotic translation initiation factor 3 subunit M OS=Homo sapiens OX=9606 GN=EIF3M PE=1 SV=1	18	EIF3M	0.587	-0.77	0.000287605	0.00309091	58.4	141.6	89.1	44.9	96.6	38.1	53.2	60.4	38.8	39.1	100.8	117.9	166.2	167.1	141.9	104.9	87.9	87.6	117.9	128.4	119.3	86.6	36.8	128.3	224.6	133.4	152.4	135.6	51.6	50.8	High	High	High	High	High	High	High	High	High	High
High	Master Protein	P14927	Cytochrome b-c1 complex subunit 7 OS=Homo sapiens OX=9606 GN=UQCRB PE=1 SV=2	3	UQCRB	0.45	-1.15	0.000312953	0.00335912	62.3	137.7	107.6	30	73.5	53.8	35.9	59.2	47.4	55.6	97.9	85.6	127.9	121.1	191.5	72.5	NA	133.4	111.2	197.6	120.8	93.9	147.4	68	263.9	174.5	104.2	11.6	173.9	40.2	High	High	High	High	High	High	High	High	High	High
High	Master Protein	P42677	40S ribosomal protein S27 OS=Homo sapiens OX=9606 GN=RPS27 PE=1 SV=3	3	RPS27	1.555	0.64	0.000336907	0.00360269	119.1	80.9	53.9	75.3	144.7	119.9	160.5	181.3	161.8	127	105.1	122.1	56.1	99.5	49.3	109.1	70.6	126.3	95.8	87.7	99.8	45	51.1	89.4	128.2	95	112.9	80.2	63	89.4	High	High	High	High	High	High	High	High	High	High
High	Master Protein	Q9HC16	DNA dC->dU-editing enzyme APOBEC-3G OS=Homo sapiens OX=9606 GN=APOBEC3G PE=1 SV=1	20	APOBEC3G	0.676	-0.57	0.000372838	0.00396851	84.4	115.6	62.7	77.1	107.2	54.6	124.8	76.3	67.8	129.8	67.6	112.3	125.6	94.6	98.2	133.5	117	69.4	140.3	122.6	65.4	177.7	57.1	127.7	175.7	149	94.8	73.5	29	68.6	High	High	High	High	High	High	High	High	High	High
High	Master Protein	P15954	Cytochrome c oxidase subunit 7C, mitochondrial OS=Homo sapiens OX=9606 GN=COX7C PE=1 SV=1	2	COX7C	1.754	0.81	0.00038837	0.00412067	119.4	80.6	139.1	113.1	152.6	93.7	184.6	95.7	127	144.2	53.6	78.3	78.1	104.4	130.8	78.4	68.1	54.2	122.4	98.4	90.4	90.7	62.3	57.4	145.7	99.7	92.2	88.9	113.7	42.3	High	High	High	High	High	High	High	High	High	High
High	Master Protein	A0A024R3Q0	ADP-ribosylation factor OS=Homo sapiens OX=9606 GN=ARF1 PE=3 SV=1	10	arf-1; Arf1; ARF1; LOC101345655; LOC101870110; LOC111139405; LOC113450412; LOC117799365; LOC118357325	0.646	-0.63	0.000410579	0.00434708	82.6	117.4	76.5	43	121.7	55.8	107.8	75.4	57.6	81.6	98.7	120.5	87.3	159.6	77.5	132.3	78.2	66.8	141.1	118.3	161.3	80.3	55	133.8	251.6	137.7	135.3	88.5	43.7	13	High	High	High	High	High	High	High	High	High	High
High	Master Protein	P68133	Actin, alpha skeletal muscle OS=Homo sapiens OX=9606 GN=ACTA1 PE=1 SV=1	2	ACTA1	0.63	-0.67	0.000437486	0.00462379	74.6	125.4	88.1	15.9	124.2	63.7	83.5	94.2	57.5	60.3	127	110.9	137.7	145.7	134.2	123	63.2	77.4	124.3	149.2	104.5	122.2	33.2	103.6	148.2	157	156.9	105.2	70.5	18.7	High	High	High	High	High	High	High	High	High	High
High	Master Protein	P05546	Heparin cofactor 2 OS=Homo sapiens OX=9606 GN=SERPIND1 PE=1 SV=3	21	SERPIND1	0.679	-0.56	0.000493866	0.00511218	91.6	108.4	70.7	72.9	42.1	84.6	78.6	23.6	25.1	135.5	239.5	140.1	50.9	31.8	91.1	95.6	31.2	11.3	115.4	183.5	79.3	547.1	162.4	63.2	22.5	130.5	148.6	58.4	55.2	9.3	High	High	High	High	High	High	High	High	High	High
High	Master Protein	P62314	Small nuclear ribonucleoprotein Sm D1 OS=Homo sapiens OX=9606 GN=SNRPD1 PE=1 SV=1	5	SNRPD1	0.668	-0.58	0.000516217	0.00515855	69.8	130.2	94.2	54.5	83	57.5	59.7	99.4	56.3	50.9	110.3	154.2	99.7	120.9	98.5	110.1	170.9	133.6	119.1	80.7	90.4	100.9	73.9	108.8	183.1	98.3	123.2	109.7	88	70.2	High	High	High	High	High	High	High	High	High	High
High	Master Protein	Q9UK76	Jupiter microtubule associated homolog 1 OS=Homo sapiens OX=9606 GN=JPT1 PE=1 SV=3	3	JPT1	0.603	-0.73	0.000555532	0.00553943	84.7	115.3	90.1	59.1	77	46.2	107.8	69.1	71.9	91.2	91.4	89.2	108.9	135	97.5	121.5	124.3	89.3	127.1	101.8	100.6	91.2	73.4	149.4	153	127.8	97.1	97.6	43.9	167.8	High	High	High	High	High	High	High	High	High	High
High	Master Protein	P20718	Granzyme H OS=Homo sapiens OX=9606 GN=GZMH PE=1 SV=1	17	GZMH	0.636	-0.65	0.000576203	0.00574268	79.9	120.1	84.4	99.7	63.9	22.8	60.5	55.9	70.7	73	92	29.8	171.8	134.4	53.1	266.6	104.1	31	145.1	98	159.1	163.8	31.7	121.9	273.8	147.9	64.5	77.8	15.6	87.2	High	High	High	High	High	High	High	High	High	High
High	Master Protein	O00148	ATP-dependent RNA helicase DDX39A OS=Homo sapiens OX=9606 GN=DDX39A PE=1 SV=2	13	DDX39A	0.608	-0.72	0.000590183	0.00587127	85.4	114.6	68.4	63.4	106.4	52.9	98.8	95.3	66.1	81.2	96.9	120.8	95.8	191.6	117.3	121.5	50.8	98.1	110.2	121.8	90.9	68.2	37.5	113.1	277.2	101.9	157	85.3	94.2	17.7	High	High	High	High	High	High	High	High	High	High
High	Master Protein	P00734	Prothrombin OS=Homo sapiens OX=9606 GN=F2 PE=1 SV=2	26	F2	0.649	-0.62	0.000626348	0.00622017	89.2	110.8	77.6	80.5	39.8	74.3	62.3	33.6	30.2	165.7	229.6	213.3	49.9	60.7	102	79.2	58.4	20.2	162.4	127.5	71.2	346.5	165.9	60	27.1	108	142.8	90	74.3	47.2	High	High	High	High	High	High	High	High	High	High
High	Master Protein	A6XND9	Beta-2-microglobulin OS=Homo sapiens OX=9606 PE=2 SV=1	2		0.611	-0.71	0.000641897	0.00636884	75.4	124.6	62	74.1	77.4	45.6	72.6	103.4	47.7	56.9	173.6	94.6	81.7	126.8	66.2	206.9	106.3	29.4	115.4	69.7	159.2	94.7	33.5	154	104.6	115.4	120.2	164.1	31	212.8	High	High	Peak Found	High	High	High	High	High	High	Peak Found
High	Master Protein	P27169	Serum paraoxonase/arylesterase 1 OS=Homo sapiens OX=9606 GN=PON1 PE=1 SV=3	15	PON1	0.677	-0.56	0.000643759	0.00638625	80.1	119.9	47.5	58.3	39	111.5	87.4	57.8	49.1	126.5	189.2	172.3	77.3	74	104.1	98	74.2	25.1	243.3	201.3	64.2	303.6	115.8	70.3	11.8	142.7	76.6	101.2	63.7	14.3	High	High	High	High	High	High	High	High	High	High
High	Master Protein	Q9UBS4	DnaJ homolog subfamily B member 11 OS=Homo sapiens OX=9606 GN=DNAJB11 PE=1 SV=1	7	DNAJB11	0.599	-0.74	0.000681973	0.00673637	79	121	99.8	52.3	79.3	50.1	73	73.2	62.4	71.9	101.7	140.1	100.2	127.9	98.3	102.4	104.3	115	132.9	129	107.1	115.5	40	145.8	224.9	163.2	83.7	115.7	45.4	45	High	High	High	High	High	High	High	High	High	High
High	Master Protein	P54802	Alpha-N-acetylglucosaminidase OS=Homo sapiens OX=9606 GN=NAGLU PE=1 SV=2	18	NAGLU	0.609	-0.72	0.000907366	0.00874942	66.8	133.2	51.4	73.2	87.7	25.9	76.7	43	38.7	74.4	102.8	116.5	165.8	94.4	135.7	142.7	139.1	129.8	97.2	147.1	89.5	144.9	40.5	71.7	194.2	168.7	128.8	87.7	23.7	108.2	High	High	High	High	High	Peak Found	High	High	Peak Found	High
High	Master Protein	O95833	Chloride intracellular channel protein 3 OS=Homo sapiens OX=9606 GN=CLIC3 PE=1 SV=2	15	CLIC3	0.599	-0.74	0.000981875	0.00944812	67.5	132.5	36	69.5	57.1	14.4	56.2	55.9	22.7	112.6	60.7	243.3	116.9	93.1	55.3	132.3	86.8	73.9	122.1	127	130.8	170.5	31.2	133.7	424.7	103.4	38.4	154.6	4	73.2	High	High	High	High	High	Peak Found	High	High	High	High
High	Master Protein	P01876	Immunoglobulin heavy constant alpha 1 OS=Homo sapiens OX=9606 GN=IGHA1 PE=1 SV=2	9		0.634	-0.66	0.00107741	0.010321	81.5	118.5	39.7	111.5	42.9	173.4	26.2	33.3	103.8	133.9	93.1	89.9	54.6	76.9	350.6	189.1	102.7	40.5	105.7	188.8	94.5	122.1	99.5	92	10.9	103	32.8	112.3	67.4	108.7	High	High	High	High	High	High	High	High	High	High
High	Master Protein	P51124	Granzyme M OS=Homo sapiens OX=9606 GN=GZMM PE=1 SV=2	15	GZMM	0.678	-0.56	0.00109779	0.0105012	71	129	50.2	71	126.4	29.9	63.9	32.9	47.9	110.5	70.7	148.4	112.6	111.5	82.3	239.3	89.3	57.6	138.7	97.6	187	106	30.8	132	298.3	125.1	80	40.8	19.2	100.1	High	High	High	High	High	High	High	High	High	High
High	Master Protein	Q6MZL2	Uncharacterized protein DKFZp686M0562 (Fragment) OS=Homo sapiens OX=9606 GN=DKFZp686M0562 PE=2 SV=1	4	DKFZp686M0562	1.958	0.97	0.00110402	0.0105591	114.1	85.9	73.2	86.5	98	403.5	78.1	185.9	163.8	53.7	154.3	69.3	33.5	18.2	96	14.4	22.5	94.5	141.2	140.2	15.3	201.9	87.2	182.9	7.5	59.6	67.9	69.3	67.2	114.5	High	High	High	Peak Found	High	High	High	High	High	Peak Found
High	Master Protein	B3KW67	cDNA FLJ42347 fis, clone UTERU2003399, highly similar to Actin, gamma-enteric smooth muscle OS=Homo sapiens OX=9606 PE=2 SV=1	2		0.652	-0.62	0.00113207	0.0108187	74.3	125.7	131.6	55.6	96.8	50.5	68.7	54.9	61.8	92.3	110.7	85.9	159.1	110	147.5	98.4	127.7	130.3	122.1	128.3	81.3	162	110.8	81.3	81.8	152.8	96.8	106.5	33.2	61.4	High	High	High	Peak Found	High	Peak Found	High	High	Peak Found	Peak Found
High	Master Protein	P04196	Histidine-rich glycoprotein OS=Homo sapiens OX=9606 GN=HRG PE=1 SV=1	2	HRG	0.701	-0.51	0.00125066	0.0119083	80.3	119.7	55.7	86.1	60.8	63.4	100.3	52.8	57.9	76.1	63.5	119.7	174.6	86.2	116.2	126.2	164.5	75.1	83.8	63.5	60.6	208.7	59	90.7	25	50.3	119.7	285.8	94.3	179.4	High	High	High	High	High	High	High	High	High	High
High	Master Protein	O00442	RNA 3'-terminal phosphate cyclase OS=Homo sapiens OX=9606 GN=RTCA PE=1 SV=1	20	RTCA	0.676	-0.56	0.0012626	0.0120195	44.9	155.1	39.4	26.1	117.6	24.3	34.7	46.7	20.4	35.3	116.8	158.2	146.5	161.9	134.3	133.6	92.5	119	141.8	112	70.1	107.8	46.3	112.7	220.8	131.6	122.3	157.6	74	95.5	High	High	High	High	High	High	High	High	High	High
High	Master Protein	O95139	NADH dehydrogenase [ubiquinone] 1 beta subcomplex subunit 6 OS=Homo sapiens OX=9606 GN=NDUFB6 PE=1 SV=3	6	NDUFB6	1.642	0.72	0.00128233	0.0121906	112	88	99.4	115.8	168.7	93.1	127.3	134.6	115.5	112	100.3	102.4	79.9	112.1	79.9	104.2	37.5	133.8	92.9	74.1	88.9	59.7	40.7	73.3	78.3	100.1	141.4	137.8	53.4	143	High	High	High	High	High	High	High	High	High	High
High	Master Protein	O15371	Eukaryotic translation initiation factor 3 subunit D OS=Homo sapiens OX=9606 GN=EIF3D PE=1 SV=1	23	EIF3D	0.699	-0.52	0.00132232	0.0125468	69.2	130.8	98	53.5	92.5	56.1	72.7	59.9	61.7	55.5	114.4	121.3	157.2	133	159.5	102.1	76.1	124.9	115.3	122.7	87.3	113.9	61.1	97.3	177.3	138.5	121.6	97.3	89.9	39.5	High	High	High	High	High	High	High	High	High	High
High	Master Protein	P47755	F-actin-capping protein subunit alpha-2 OS=Homo sapiens OX=9606 GN=CAPZA2 PE=1 SV=3	17	CAPZA2	0.702	-0.51	0.00145889	0.0137925	90.9	109.1	99.4	81.6	108.8	73.7	94.8	98.5	79.1	84.5	106.4	112.9	115.5	115.4	129.4	98.4	96.2	101.6	108	116	100.9	107.1	43.1	97.5	113.4	121.6	125.7	114.2	91.1	65.2	High	High	High	High	High	High	High	High	High	High
High	Master Protein	Q9H2H8	Peptidyl-prolyl cis-trans isomerase-like 3 OS=Homo sapiens OX=9606 GN=PPIL3 PE=1 SV=1	9	PPIL3	0.608	-0.72	0.00149523	0.0141182	73.5	126.5	68	58.3	73.1	46.2	84.8	89.6	53.3	4.9	38.3	137.2	167	62.7	103.1	41.6	167.9	170.2	91	89.3	62.8	82.1	140.1	101	149.1	150	148.4	108.4	203.2	108.5	High	High	High	High	High	High	High	High	High	Peak Found
High	Master Protein	Q6N093	Uncharacterized protein DKFZp686I04196 (Fragment) OS=Homo sapiens OX=9606 GN=DKFZp686I04196 PE=1 SV=1	5	DKFZp686I04196	0.637	-0.65	0.00153239	0.0144464	86	114	40.5	144.7	30.8	93.7	54.4	141.6	35.8	216.7	131.7	60.6	102.6	280.1	144.9	94.7	131.1	59.2	92.7	114.2	105.3	24.1	77.6	189.1	36.9	50.5	30.4	86.5	135	94.7	High	High	High	High	High	High	High	High	High	High
High	Master Protein	P02730	Band 3 anion transport protein OS=Homo sapiens OX=9606 GN=SLC4A1 PE=1 SV=3	26	SLC4A1	0.637	-0.65	0.00157079	0.0147805	59.2	140.8	115.1	77.9	10.8	75.7	19.5	11	15.8	17.1	113.5	1167	112.2	15.7	40.3	98.1	34.9	9.4	36.3	107.3	36.2	316.8	44	42.8	19.9	67.4	26.1	92.1	70.3	6.6	High	High	High	High	High	High	High	Peak Found	High	High
High	Master Protein	Q969Q0	60S ribosomal protein L36a-like OS=Homo sapiens OX=9606 GN=RPL36AL PE=1 SV=3	4	RPL36AL	1.641	0.71	0.00160818	0.0151133	129.4	70.6	95.1	88.4	145	128.3	162.3	146.7	142.6	201.9	73.8	84.2	101	74.6	90.2	64.5	52.4	138.6	87.2	72.2	64.5	79.1	55.5	77.6	94.8	95.1	120.5	72	77.8	113.9	High	High	High	High	High	High	High	High	High	High
High	Master Protein	P19827	Inter-alpha-trypsin inhibitor heavy chain H1 OS=Homo sapiens OX=9606 GN=ITIH1 PE=1 SV=3	20	ITIH1	0.667	-0.58	0.00162432	0.0152531	92	108	62.9	60.4	42.8	74.5	66	23.8	22.6	133.2	285.5	172.4	58.8	35.8	113.4	61	49.5	15.2	114.8	180.1	57.9	512.9	156.7	57.5	16	128.4	138.7	72.4	72.2	14.7	High	High	High	High	High	High	High	High	High	High
High	Master Protein	F8W7C6	60S ribosomal protein L10 OS=Homo sapiens OX=9606 GN=RPL10 PE=1 SV=2	2	RPL10	0.483	-1.05	0.00173505	0.0162445	65.9	134.1	58.3	15.9	77.4	22.6	58.4	67.3	45.2	39.1	89	50.2	125.8	121	149	82.7	NA	125.8	89.6	170.5	101.3	54.2	46.4	177.1	463.7	203.2	118.4	104.4	85	58.5	High	High	High	Peak Found	High	High	High	High	Peak Found	High
High	Master Protein	Q14728	Major facilitator superfamily domain-containing protein 10 OS=Homo sapiens OX=9606 GN=MFSD10 PE=1 SV=1	3	MFSD10	0.414	-1.27	0.00187624	0.01749	55.5	144.5	77.2	52	80.1	23.2	21.2	56.4	10.5	41.7	168.9	154.6	104	186.6	63.2	136.4	97.1	73.5	164.2	154.3	163.4	88.5	36.1	85.8	263.9	174.2	151.1	108.2	39.8	23.8	High	High	High	High	High	High	High	High	Peak Found	Peak Found
High	Master Protein	Q969H8	Myeloid-derived growth factor OS=Homo sapiens OX=9606 GN=MYDGF PE=1 SV=1	4	MYDGF	0.704	-0.51	0.00189814	0.0176639	98.6	101.4	102.8	94.7	116.9	80	109	75.7	102.1	46.7	78.3	97.5	123	105.5	108.2	94	89.6	102.1	92.3	99.5	116.1	99	100.4	114.9	140.1	122.4	119.2	83.5	121.7	64.7	High	High	High	High	High	High	High	High	High	High
High	Master Protein	P62304	Small nuclear ribonucleoprotein E OS=Homo sapiens OX=9606 GN=SNRPE PE=1 SV=1	5	SNRPE	0.637	-0.65	0.0019549	0.0181499	79.8	120.2	90.2	37.6	103.1	66.3	76.1	76.2	48.5	43.5	119.2	144	98.7	137.7	118.5	100	107.8	91.7	122.5	94.8	106.2	95	65.9	126.1	216.6	102.9	137.2	121.5	84.1	68.4	High	High	High	High	High	High	High	High	High	High
High	Master Protein	O00479	High mobility group nucleosome-binding domain-containing protein 4 OS=Homo sapiens OX=9606 GN=HMGN4 PE=1 SV=3	5	HMGN4	1.493	0.58	0.00200109	0.0185464	116.6	83.4	98.6	119.2	90.7	109.9	112.1	130.6	138.8	45.1	92.1	95.4	85.5	83.1	66.4	51.8	85.3	88.8	76	61.9	38.8	87.2	51.9	52	20.2	59.2	88.1	206.1	56	509.2	High	High	High	High	High	High	High	High	High	High
High	Master Protein	Q562Z4	Actin-like protein (Fragment) OS=Homo sapiens OX=9606 GN=ACT PE=4 SV=1	2	ACT	1.643	0.72	0.00229099	0.0209172	131.3	68.7	76.8	140.1	151.2	155.1	122.2	210.7	166.8	195	120.9	75.6	62.2	92.9	84.7	114.2	NA	172.4	87.6	72.4	168.9	50.6	54.6	146.2	92.7	71.8	26.1	29.5	58.9	NA	High	High	High	High	High	High	High	High	High	High
High	Master Protein	B4E337	cDNA FLJ58087, highly similar to Alpha-actinin-4 OS=Homo sapiens OX=9606 PE=2 SV=1	2		0.655	-0.61	0.00235754	0.021479	75.6	124.4	97.4	32.1	113.8	46.4	75.1	62	60.9	105.5	116.3	110.2	158.6	140.4	108.2	150.7	82.5	96.8	120.6	121.9	96.8	164.9	57.7	114.4	141.2	166.5	76.2	94.9	37.5	50.5	High	High	High	High	High	High	High	High	High	High
High	Master Protein	Q6IAV3	Eukaryotic translation initiation factor 1, isoform CRA_a OS=Homo sapiens OX=9606 GN=SUI1 PE=2 SV=1	6	SUI1	0.653	-0.62	0.00254038	0.0230538	72.5	127.5	70.2	52.3	125.6	45.7	62	64.2	43.2	74.2	78.5	112.1	117.8	134.6	90.4	124	118.9	106.3	131	120.4	93.2	109.3	61.6	100.9	181.7	154.6	149.2	79.6	88.6	110	High	High	High	High	High	High	High	High	Peak Found	Not Found
High	Master Protein	P02748	Complement component C9 OS=Homo sapiens OX=9606 GN=C9 PE=1 SV=2	27	C9	0.678	-0.56	0.00264044	0.0238859	85	115	60.9	105.1	16.5	78.2	62.4	15.2	19.7	162.3	238.7	194	63	33.9	120.8	83.7	13.2	10.9	200	218.7	71.3	360.8	73.5	72.5	35.9	170.2	123.4	91.9	83.1	20	High	High	High	High	High	High	High	High	High	High
High	Master Protein	A0A0S2Z4K2	CCHC-type zinc finger nucleic acid binding protein isoform 3 (Fragment) OS=Homo sapiens OX=9606 GN=CNBP PE=2 SV=1	11	CNBP	1.425	0.51	0.002811	0.0253066	111.5	88.5	115.2	80.4	116.3	100.4	165.4	117.9	115.4	114.7	85.7	88.7	103.5	103.1	89	88.7	107.9	105.8	97.8	68.1	72.5	96.5	64	94	62.8	80.5	110.1	102.1	62.2	191.4	High	High	High	High	High	High	High	High	High	High
High	Master Protein	V9HW92	Epididymis secretory protein Li 112 OS=Homo sapiens OX=9606 GN=HEL-S-112 PE=2 SV=1	16	HEL-S-112	0.633	-0.66	0.00281294	0.0253203	74.8	125.2	85.4	74.8	79.2	29.9	66.3	59.5	33.7	126.3	173.9	77	64.7	116.7	57	157.4	126.1	117.7	145.7	150.5	118.2	143.1	66.1	89.7	202.6	137.4	58.7	79.7	29	133.8	High	High	High	High	High	High	High	High	High	High
High	Master Protein	P08758	Annexin A5 OS=Homo sapiens OX=9606 GN=ANXA5 PE=1 SV=2	30	ANXA5	0.676	-0.56	0.00294591	0.0264566	85.4	114.6	114.9	76.3	68.4	65.6	76.5	62.9	69.6	80.3	81.2	60.5	166.2	91.3	128	94.5	118.1	98.5	160.7	126.8	97.1	170.8	99.8	70.9	185.2	155.2	87.6	78.5	52.9	61.5	High	High	High	High	High	High	High	High	High	High
High	Master Protein	P42025	Beta-centractin OS=Homo sapiens OX=9606 GN=ACTR1B PE=1 SV=1	6	ACTR1B	0.57	-0.81	0.00302263	0.027106	80.2	119.8	115.5	40.6	107.5	63.5	92.4	73.1	18.4	33.1	11.9	103.1	196.3	100.6	232.9	82.1	26.9	152.5	76.1	70.4	119.7	91.5	69.2	77.8	232.3	144	127.1	156.4	124.7	60.4	High	High	High	High	High	High	High	High	Peak Found	High
High	Master Protein	Q15084	Protein disulfide-isomerase A6 OS=Homo sapiens OX=9606 GN=PDIA6 PE=1 SV=1	21	PDIA6	0.714	-0.49	0.00311838	0.0279438	79.8	120.2	86.3	70.3	94.4	52.7	81.7	52.1	64.2	87.5	121.2	131.7	105.5	129.4	79.3	102.4	71.2	117.7	124	138.1	110.7	101.1	34.1	135	233.2	143.7	95.5	130.4	38.6	68.2	High	High	High	High	High	High	High	High	High	High
High	Master Protein	A8K0P2	inorganic diphosphatase OS=Homo sapiens OX=9606 PE=2 SV=1	2		1.604	0.68	0.00312054	0.0279548	127.1	72.9	77.4	122.6	107.2	167.9	162.2	169.5	196.5	88.4	93.7	115.2	100.6	113.9	92	72.4	64.6	112.5	71	73.2	79.6	69.1	36.1	91.3	66	68.4	137.3	76.8	82.2	92.4	High	High	High	High	High	High	High	High	High	High
High	Master Protein	P23469	Receptor-type tyrosine-protein phosphatase epsilon OS=Homo sapiens OX=9606 GN=PTPRE PE=1 SV=1	13	PTPRE	0.632	-0.66	0.00343107	0.0304996	75	125	61.6	70.8	147.1	46.3	81.5	74.2	41.8	105	48.2	143.4	127.5	193	129.5	149.6	34.1	80.6	133.4	113.7	165.9	152.2	23.4	113.8	191.6	149.6	114.5	80	25	2.9	High	High	High	High	High	High	High	High	Peak Found	High
High	Master Protein	P26373	60S ribosomal protein L13 OS=Homo sapiens OX=9606 GN=RPL13 PE=1 SV=4	16	RPL13	1.461	0.55	0.00348878	0.0309621	115.3	84.7	93.4	95.3	122.6	128.4	133.9	151.4	158.6	82	103.2	100	74.9	92.2	104.6	74.3	75.8	157.1	95.1	69.1	92.2	63.3	63.8	107.3	81.9	70.5	106.7	100.4	72.6	129.4	High	High	High	High	High	High	High	High	High	High
High	Master Protein	P19823	Inter-alpha-trypsin inhibitor heavy chain H2 OS=Homo sapiens OX=9606 GN=ITIH2 PE=1 SV=2	36	ITIH2	0.709	-0.5	0.00363986	0.0322124	99.5	100.5	64	72.6	41.1	99	81.7	23.7	26.4	178.4	263	171.5	49.1	31.4	110	59.7	36.9	10.5	110.2	175.5	60.6	454.7	186.6	53.3	11.4	134.3	141.8	74.4	63.7	14.5	High	High	High	High	High	High	High	High	High	High
High	Master Protein	P49903	Selenide, water dikinase 1 OS=Homo sapiens OX=9606 GN=SEPHS1 PE=1 SV=2	15	SEPHS1	0.653	-0.61	0.00385073	0.0336808	59.6	140.4	61.8	45.6	75.7	45.8	46.8	72.1	53.1	43.8	130.7	127.6	117	134	187.3	114.6	71.8	118	107.3	102.4	73.5	93.1	48.2	83.9	177.3	145.8	135.1	134.3	188.1	65.1	High	High	High	High	High	High	High	High	High	High
High	Master Protein	Q9NRW3	DNA dC->dU-editing enzyme APOBEC-3C OS=Homo sapiens OX=9606 GN=APOBEC3C PE=1 SV=2	6	APOBEC3C	0.662	-0.6	0.00386145	0.033757	83.3	116.7	139.5	95.4	87.9	38.2	81.9	36.3	74.8	62.9	72.8	117.8	173.2	110.1	101.6	124.3	63.1	55.8	147.3	149.9	117.2	175.7	31.5	92.8	261.3	176.2	109.1	67.4	24.2	11.8	High	High	High	High	High	High	High	High	Peak Found	High
High	Master Protein	P02654	Apolipoprotein C-I OS=Homo sapiens OX=9606 GN=APOC1 PE=1 SV=1	4	APOC1	0.626	-0.68	0.00409413	0.0355659	58.2	141.8	131.8	133.8	37.4	30.1	58.6	16.7	29.7	87.3	78.2	66.9	221	48.7	161.7	114.2	NA	3.1	132.7	141.5	172.5	311.6	189.6	90.3	58.1	95.6	135.4	102.7	141.8	8.7	High	High	High	High	High	High	High	High	High	High
High	Master Protein	D7RF68	AGTRAP-BRAF fusion protein OS=Homo sapiens OX=9606 PE=2 SV=1	2		0.517	-0.95	0.0041525	0.0360312	63.2	136.8	37.1	69.4	49.6	50.4	43.6	56.4	53.3	114.1	167.4	137.1	74.2	100.1	76.3	168.4	104	86.6	121	175.7	136.1	135.3	49.1	143.5	94.6	169.8	101.2	121.9	62.8	101.2	High	High	High	Peak Found	High	High	High	High	Peak Found	High
High	Master Protein	Q15646	2'-5'-oligoadenylate synthase-like protein OS=Homo sapiens OX=9606 GN=OASL PE=1 SV=2	18	OASL	0.647	-0.63	0.00467154	0.0399681	76.5	123.5	54.9	130.8	62.3	126.6	44.1	38.3	31.3	64	67.3	33.7	122.6	102.5	94.8	89.6	39.9	53	131.4	123.4	94.2	142.1	524	105.6	211.7	196.9	49.8	37.3	6.1	21.7	High	High	High	High	High	High	High	High	Peak Found	High
High	Master Protein	V9HW01	Epididymis secretory protein Li 310 OS=Homo sapiens OX=9606 GN=HEL-S-310 PE=2 SV=1	8	HEL-S-310	1.531	0.61	0.00481472	0.041035	112.8	87.2	90.1	97.5	104.7	149.3	53.2	146.3	166.5	27.5	147.7	80.4	50.8	70.8	190.8	50.6	47.5	251.7	30.6	34.4	99.5	31.4	62.8	164.1	231.1	54.6	75.9	93.7	94.1	102.4	High	High	High	High	High	High	High	High	High	High
High	Master Protein	Q9H9H4	Vacuolar protein sorting-associated protein 37B OS=Homo sapiens OX=9606 GN=VPS37B PE=1 SV=1	6	VPS37B	0.445	-1.17	0.00486119	0.041413	46.9	153.1	91.2	51.9	139.5	32.7	24.4	33.1	20.3	87.5	19.1	92.8	185.4	298.3	132.1	182.9	NA	63.6	NA	153	170.7	63.8	NA	138.4	418.8	130.8	84.9	147.4	NA	37.5	High	High	High	High	High	High	High	Peak Found	Peak Found	Peak Found
High	Master Protein	P10599	Thioredoxin OS=Homo sapiens OX=9606 GN=TXN PE=1 SV=3	9	TXN	0.691	-0.53	0.00503772	0.0427728	82.8	117.2	89.3	53.5	102.7	52.6	100.9	66.6	63.7	105.9	104.8	81	135.2	128.2	115	110.9	109.7	108	113.9	108.3	89.1	124.1	90.9	108.6	126.5	116.7	101.1	100.2	75.2	117.5	High	High	High	High	High	High	High	High	High	High
High	Master Protein	Q5BJD5	Transmembrane protein 41B OS=Homo sapiens OX=9606 GN=TMEM41B PE=1 SV=1	3	TMEM41B	1.437	0.52	0.00517748	0.0438834	110	90	92	110.3	113.3	81.8	145.5	114.6	136.5	142.4	90.5	76.4	85.6	94.2	67	108.3	102.9	92.2	110.1	91.5	108.7	78.6	60.6	89.3	113.7	126.7	102.6	110.8	39	115.1	High	High	High	High	High	High	High	High	High	Peak Found
High	Master Protein	Q9Y333	U6 snRNA-associated Sm-like protein LSm2 OS=Homo sapiens OX=9606 GN=LSM2 PE=1 SV=1	7	LSM2	0.664	-0.59	0.00531521	0.045019	66.7	133.3	99.7	42.2	84.3	62.5	66.8	45.4	49.4	58.8	102.7	146.4	158.3	153.2	176.5	68.5	97.4	93.7	131.5	145.3	76.7	118.1	70.4	75.1	150.5	128.1	124.2	90.1	145.2	39	High	High	High	High	High	High	High	High	High	High
High	Master Protein	O43674	NADH dehydrogenase [ubiquinone] 1 beta subcomplex subunit 5, mitochondrial OS=Homo sapiens OX=9606 GN=NDUFB5 PE=1 SV=1	3	NDUFB5	0.657	-0.61	0.00533418	0.0451286	60.1	139.9	120.4	16.4	27.9	23.8	283.3	30.4	58.2	48.6	288.2	120.1	63	38.8	33.1	27.3	297.6	148.6	121.1	164.6	37.9	214.9	32.2	28.1	22.5	123.2	98.5	81.2	230.4	19.6	High	High	High	High	High	High	High	High	High	High
High	Master Protein	A0A6Q8PGN6	Calpastatin OS=Homo sapiens OX=9606 GN=CAST PE=1 SV=1	5	CAST	0.729	-0.46	0.00543608	0.0457712	90	110	71.5	102.9	44	54.1	83.9	83	93.7	136.1	80.6	86.4	123	73.1	100.1	104.1	109.6	105.1	136.7	60.2	105.1	158	91.9	66.7	57.8	92.2	111.9	132.8	46.8	288.7	High	High	High	High	High	High	High	High	High	High
High	Master Protein	P61513	60S ribosomal protein L37a OS=Homo sapiens OX=9606 GN=RPL37A PE=1 SV=2	6	RPL37A	1.516	0.6	0.00553141	0.0465412	128.1	71.9	125.9	96.6	134.9	123.8	76.8	182.2	217.6	22.5	121	71.4	96.6	87.1	232.3	52.6	55.7	232.5	42.7	60.9	89.4	50.5	41	138	141	77.1	60.3	68.9	53.1	47.7	High	High	High	High	High	High	High	High	High	High
High	Master Protein	O14579	Coatomer subunit epsilon OS=Homo sapiens OX=9606 GN=COPE PE=1 SV=3	14	COPE	0.667	-0.58	0.00557987	0.0469225	81.3	118.7	110.3	48	128.6	59.3	77.1	89.5	54.1	74.8	99.8	126.8	123.4	140.6	121.1	110.9	83.3	92.9	110.9	135.9	108.8	113.7	39.7	102.9	171.1	148.2	123.3	107.9	55.1	41.9	High	High	High	High	High	High	High	High	High	High
High	Master Protein	P04271	Protein S100-B OS=Homo sapiens OX=9606 GN=S100B PE=1 SV=2	3	S100B	0.551	-0.86	0.00561134	0.0471446	53	147	NA	2.9	59.1	38.6	31.5	139.3	2.5	NA	335.5	175.5	258.6	69.8	33.5	45.7	43.2	543.2	96.7	NA	15.1	22.4	NA	115	128.7	27.4	308.6	65.4	242	NA	High	High	Not Found	Peak Found	Peak Found	High	High	High	Peak Found	Not Found
High	Master Protein	Q9UHA4	Ragulator complex protein LAMTOR3 OS=Homo sapiens OX=9606 GN=LAMTOR3 PE=1 SV=1	4	LAMTOR3	0.634	-0.66	0.00561773	0.047155	71.7	128.3	84.8	58.4	134.3	18.6	71.9	41.7	8.5	98.3	112.2	153.9	102.1	162.3	152.4	120.1	85.6	76.4	107.5	124	138.2	89.8	40.8	120	243.9	142	128.4	73.7	91.7	18.4	High	High	High	High	High	High	High	High	Peak Found	High
High	Master Protein	P02760	Protein AMBP OS=Homo sapiens OX=9606 GN=AMBP PE=1 SV=1	9	AMBP	0.672	-0.57	0.00567498	0.0475158	84.2	115.8	52.8	61.2	37	89.7	78.4	22.4	21.3	188.4	308.6	162.2	48.7	36.9	99.7	70.5	57.7	12.4	135.3	156.1	55.5	408.6	164.6	67.6	7.7	137.1	128.3	86.4	66.1	38.9	High	High	High	High	High	High	High	High	High	High
High	Master Protein	Q92820	Gamma-glutamyl hydrolase OS=Homo sapiens OX=9606 GN=GGH PE=1 SV=2	13	GGH	0.682	-0.55	0.00567678	0.0475175	70.2	129.8	83.4	60.7	97.2	32.7	62.4	52.5	46.5	150	81.1	94.3	154.4	111.9	68.9	146.1	115.4	54.8	172.3	129.6	136	182.6	65.5	81.6	137.8	172	125	78.5	49.5	57.4	High	High	High	High	High	High	High	High	High	High
High	Master Protein	Q96C23	Galactose mutarotase OS=Homo sapiens OX=9606 GN=GALM PE=1 SV=1	12	GALM	0.693	-0.53	0.00585268	0.0488603	74.6	125.4	130.7	53	37.8	62.6	85.4	52.8	59.4	65.4	160	116.6	156.8	91.3	184.1	87.6	153.1	94.4	144.2	144.2	92.5	137.6	83.2	76	74.5	132	111.1	85	59.1	69.7	High	High	High	High	High	High	High	High	High	High
High	Master Protein	A3R0T8	Histone 1, H1e OS=Homo sapiens OX=9606 GN=HIST1H1E PE=2 SV=1	9	HIST1H1E	1.428	0.51	0.00599646	0.0499633	115.5	84.5	91	108.3	106.1	125.2	125.4	113	138.2	113.7	81.4	91.4	73.8	71.1	60.3	94.1	125.4	105.2	87.8	66.9	104.1	84.5	72.6	81.4	41.1	64.8	85.4	110.2	56.4	321.1	High	High	High	High	High	High	High	High	High	High
High	Master Protein	O43815	Striatin OS=Homo sapiens OX=9606 GN=STRN PE=1 SV=4	30	STRN	0.744	-0.43	0.00601011	0.0500579	82.1	117.9	99	70.4	92.3	56.3	67.1	72.5	62.8	81.9	101.5	100.9	139.8	130.3	127.8	102.1	106.9	102.1	121.5	130.9	94.9	145.5	54.8	93	154.6	149	103	94.2	61.8	83.2	High	High	High	High	High	High	High	High	High	High
High	Master Protein	P14222	Perforin-1 OS=Homo sapiens OX=9606 GN=PRF1 PE=1 SV=1	20	PRF1	0.697	-0.52	0.006189	0.0513748	74.3	125.7	61.8	123.7	69.2	34.3	53.1	108	44	126.4	94.8	137.4	130.4	95.7	27.7	142	87.9	92.6	139	128.3	134	178.3	55.8	140.3	204	164.1	47.6	90.2	29.8	59.6	High	High	High	High	High	High	High	High	High	High
High	Master Protein	O14683	Tumor protein p53-inducible protein 11 OS=Homo sapiens OX=9606 GN=TP53I11 PE=1 SV=2	4	TP53I11	1.908	0.93	0.00667191	0.0549422	125.1	74.9	176.5	165	409.7	69.5	53.2	100.6	20.9	171.6	54.6	33.9	154.2	84.9	24	66.1	NA	61.9	117.3	170.7	77.1	195.7	34.9	77.8	51	84.2	156.1	47.5	20.9	120.4	High	High	High	High	High	High	High	High	Peak Found	High
High	Master Protein	D4IH33	MHC class I antigen (Fragment) OS=Homo sapiens OX=9606 GN=HLA-Cw PE=3 SV=1	3	HLA-Cw	0.722	-0.47	0.00670492	0.0551762	94.4	105.6	115.5	86.1	91.4	81	61.2	120.3	19.7	89.8	58.5	79.3	119.9	90	97.1	97	94.4	104.1	99.4	150.5	153	163.6	42.2	119.1	108.8	203.6	97.6	172	48	36.8	High	High	High	High	High	High	High	High	Peak Found	High
High	Master Protein	P42766	60S ribosomal protein L35 OS=Homo sapiens OX=9606 GN=RPL35 PE=1 SV=2	8	RPL35	1.402	0.49	0.00675403	0.0554737	111.5	88.5	88.5	114.2	106.2	136	109.5	164.6	155.8	64.9	140.3	92.4	69	93.3	160.2	75.2	66.3	203.5	46.7	44	95.1	43.5	52.7	131.2	143.2	55.5	86.7	90.7	74.3	96.7	High	High	High	High	High	High	High	High	High	High
High	Master Protein	A4D1K0	V-type proton ATPase subunit F OS=Homo sapiens OX=9606 GN=ATP6V1F PE=2 SV=1	3	ATP6V1F	0.48	-1.06	0.00686676	0.0563456	44.1	155.9	49.4	18.3	65.4	32.9	36.5	34.8	26.4	35.2	109.9	170.2	106.9	200.6	190.8	134.4	61.4	86.1	122.1	164.2	125.4	159.4	62.4	126	93.8	195.2	62	61.6	149.6	119.1	High	High	High	High	High	High	High	High	Peak Found	High
High	Master Protein	P00387	NADH-cytochrome b5 reductase 3 OS=Homo sapiens OX=9606 GN=CYB5R3 PE=1 SV=3	18	CYB5R3	0.707	-0.5	0.00690794	0.056637	78.3	121.7	80.8	85.6	108.7	43.7	77.1	63.3	56.3	86.9	120.7	109.3	128.7	155.3	133.5	121.9	62.7	82.4	130.8	125.6	123.2	127.2	56.9	81.6	169.4	155	143.8	98.8	40.6	29.9	High	High	High	High	High	High	High	High	High	High
High	Master Protein	A0A140VKB3	Testis secretory sperm-binding protein Li 240mP OS=Homo sapiens OX=9606 PE=2 SV=1	4		0.612	-0.71	0.00693757	0.0568333	69.9	130.1	103	63.4	119	34.1	30.9	97	55.9	56.2	170.6	142.5	59	185	121.8	103.6	114	162.9	75.4	117.7	99	63.2	31.1	108	98.9	118.3	240	123.9	75.7	30.1	High	High	High	High	High	High	High	High	High	High
High	Master Protein	Q58FG1	Putative heat shock protein HSP 90-alpha A4 OS=Homo sapiens OX=9606 GN=HSP90AA4P PE=5 SV=1	3	HSP90AA4P	1.647	0.72	0.0070566	0.0572281	130.8	69.2	39.7	59.6	152.6	89.4	152.5	129.3	105.3	494.5	45.3	103.3	67.3	137	37	209.4	27.3	37.3	127.4	32.7	100.1	55.7	21.3	54.8	44.7	60.2	125.7	90.8	136.6	63.3	High	High	High	Peak Found	High	High	High	High	Peak Found	High
High	Master Protein	Q99829	Copine-1 OS=Homo sapiens OX=9606 GN=CPNE1 PE=1 SV=1	22	CPNE1	1.387	0.47	0.00713969	0.0577319	112.4	87.6	133.7	106.7	138.1	106.5	92.7	115.3	120.2	109.4	70.4	142.8	144.6	135.5	85.6	89.5	73.3	77.7	110.5	77.3	84	103.4	53.9	117.1	99	100.2	76.4	126.3	49.7	60.2	High	High	High	High	High	High	High	High	High	High
High	Master Protein	Q5TEJ8	Protein THEMIS2 OS=Homo sapiens OX=9606 GN=THEMIS2 PE=1 SV=1	22	THEMIS2	0.661	-0.6	0.00714097	0.0577344	71.7	128.3	40.4	5.5	72.6	51	75.8	68.7	60.9	75.5	94.4	135.2	113.9	117.7	53.1	169.8	68.2	91.5	120.3	250.4	96.5	155.2	25.2	37.4	34.4	192.6	133.8	200.1	68.5	191.3	High	High	High	Peak Found	High	High	High	High	High	High
High	Master Protein	Q16555	Dihydropyrimidinase-related protein 2 OS=Homo sapiens OX=9606 GN=DPYSL2 PE=1 SV=1	11	DPYSL2	0.744	-0.43	0.00726491	0.0586404	82.6	117.4	110.2	84.8	100.1	69.1	64.2	72.1	78.1	87.6	114.2	86.5	123.8	106	111.5	123.5	129.3	117.9	120.9	125.1	127.2	134.5	51.7	103.1	117.2	132.2	86.8	94.9	30.5	96.8	High	High	High	High	High	High	High	High	High	High
High	Master Protein	P12724	Eosinophil cationic protein OS=Homo sapiens OX=9606 GN=RNASE3 PE=1 SV=2	5	RNASE3	0.684	-0.55	0.00736748	0.0593656	56.7	143.3	129.5	27.4	90.6	29.3	35.6	4.6	30.2	300	61.7	208.7	149.5	119.3	61.4	219.7	188.7	11.1	135.1	63.5	91.8	348.4	51.6	37.8	12.7	74.6	128.5	77	89.1	22.8	High	High	High	High	High	Peak Found	High	High	Peak Found	High
High	Master Protein	F8WE11	RNA helicase OS=Homo sapiens OX=9606 GN=EIF4A2 PE=1 SV=1	2	EIF4A2	1.975	0.98	0.00745622	0.0600322	132.5	67.5	142.8	155.6	117.9	155.5	150.5	142.9	203.1	167.6	43.4	68.6	76.8	80.1	41.5	63.1	79	87.8	75.2	80.9	116.4	55.3	41.3	69.7	54	87.9	103	112.9	84.8	142.5	High	High	High	High	High	High	High	High	High	High
High	Master Protein	P10966	T-cell surface glycoprotein CD8 beta chain OS=Homo sapiens OX=9606 GN=CD8B PE=1 SV=1	4	CD8B	1.483	0.57	0.00759802	0.0610264	126.3	73.7	88.5	74	142.1	144.7	149.9	187.4	159.3	87.8	83.3	115.5	84.2	148.1	132.1	85.7	52.7	80	79	35.9	108.4	67.1	38.7	101	113	57.2	156.2	136.3	64.8	27.2	High	High	High	High	High	High	High	High	High	High
High	Master Protein	Q08722	Leukocyte surface antigen CD47 OS=Homo sapiens OX=9606 GN=CD47 PE=1 SV=1	6	CD47	1.411	0.5	0.00767565	0.0615839	112.9	87.1	123.6	116.1	111.9	110.5	112.6	118.9	120.6	129.3	83.2	146.2	92.2	92.3	128.7	78.7	99.1	115.8	74.9	75.3	83.1	99.9	99.2	82.3	89	87.6	94.4	108.6	89.2	36.6	High	High	High	High	High	High	High	High	High	High
High	Master Protein	P28065	Proteasome subunit beta type-9 OS=Homo sapiens OX=9606 GN=PSMB9 PE=1 SV=2	13	PSMB9	0.726	-0.46	0.00806881	0.0641461	90.3	109.7	80.9	69.2	86.6	81.3	114.5	92.2	97.9	88.4	83.7	111.1	110.5	115.1	106.9	102.6	128.6	105.8	105.1	87.3	82.9	109.8	87	107.7	122.8	102.5	113.8	117.2	88.9	99.5	High	High	High	High	High	High	High	High	High	High
High	Master Protein	P31937	3-hydroxyisobutyrate dehydrogenase, mitochondrial OS=Homo sapiens OX=9606 GN=HIBADH PE=1 SV=2	15	HIBADH	0.751	-0.41	0.00811594	0.0645036	67.5	132.5	66.8	32	78.5	48.2	71.9	57.2	54.6	64.3	123.2	145.3	124.5	126.4	113.5	100.2	109.4	119.8	144.6	114.3	92.5	125.4	89.5	105.7	130.4	118.4	149.8	121.5	92.8	79.2	High	High	High	High	High	High	High	High	High	High
High	Master Protein	Q8IYL3	UPF0688 protein C1orf174 OS=Homo sapiens OX=9606 GN=C1orf174 PE=1 SV=2	6	C1orf174	1.552	0.63	0.0086417	0.068239	120.1	79.9	97.9	212.3	133.5	106.9	166.5	134	154.1	85.5	41.6	94.9	89.3	94.9	66.2	97.7	71.8	104.4	57.1	88.8	90.5	87.3	80.5	84.2	58.5	89.4	105.6	91.2	68.7	146.6	High	High	High	High	High	High	High	High	High	High
High	Master Protein	P60033	CD81 antigen OS=Homo sapiens OX=9606 GN=CD81 PE=1 SV=1	4	CD81	0.661	-0.6	0.00876817	0.0691012	61.4	138.6	77.3	43.4	131.6	44.4	57.6	44.7	41.6	56.5	112.8	124.6	188.4	189.8	131.3	106.7	69.8	99.7	114	119.3	108.3	116.1	71.8	94.2	223.9	122.8	116.5	90.1	59.3	43.6	High	High	High	High	High	High	High	High	High	High
High	Master Protein	O60613	Selenoprotein F OS=Homo sapiens OX=9606 GN=SELENOF PE=1 SV=4	6	SELENOF	0.669	-0.58	0.00887801	0.0698842	66.6	133.4	78.7	9.7	97.6	37.3	43.6	54.7	52.4	68.1	81.4	104.1	178.4	170.6	162.9	121.1	111.1	110.2	102.3	170.2	71.7	140.6	26.7	77.7	276.1	171.2	88.7	93.8	77.7	21.5	High	High	High	High	High	High	High	High	High	High
High	Master Protein	Q96SB4	SRSF protein kinase 1 OS=Homo sapiens OX=9606 GN=SRPK1 PE=1 SV=2	4	SRPK1	0.671	-0.58	0.00925144	0.0726139	74.3	125.7	77.2	59.7	86.1	51.1	70.1	70.6	54.8	67	118.1	127.4	102.1	151.7	105.9	140.6	83.6	114.1	108.7	117.7	139.3	92.2	71	133.9	187	163.4	130.9	71.6	48.4	55.8	High	High	High	Peak Found	High	Peak Found	High	High	Peak Found	High
High	Master Protein	Q6Y1H2	Very-long-chain (3R)-3-hydroxyacyl-CoA dehydratase 2 OS=Homo sapiens OX=9606 GN=HACD2 PE=1 SV=1	2	HACD2	1.55	0.63	0.00958123	0.0749571	124.4	75.6	114.5	130.3	118.8	146	123.7	156.5	155.3	139.3	74.5	108.1	72.2	89.8	73.5	95.5	47.9	128.8	38.8	82.7	96.6	76.6	61.4	83	40.8	81.1	117.4	120.1	74.3	152.4	High	High	High	High	High	High	High	High	High	High
High	Master Protein	P04066	Tissue alpha-L-fucosidase OS=Homo sapiens OX=9606 GN=FUCA1 PE=1 SV=4	5	FUCA1	0.667	-0.58	0.00967657	0.0756241	90	110	125.4	63.4	116.8	29.7	80.5	64.8	65.1	81.6	33.7	68.5	142.8	64.4	89	67.3	121.6	75.2	156.4	178.3	81.8	198	68.7	120.3	180.1	201	151.8	87.8	71.8	14.3	High	High	High	High	High	High	High	High	High	High
High	Master Protein	P60983	Glia maturation factor beta OS=Homo sapiens OX=9606 GN=GMFB PE=1 SV=2	7	GMFB	0.676	-0.57	0.00992394	0.0773959	79.7	120.3	73	51.1	96.4	71.4	87	83.3	71.3	74.6	97	113.6	111.4	133.9	109.4	153.2	141	104.2	105.9	85.4	74	113.1	56.8	111.3	122.6	101.1	114.9	136	69.2	137.7	High	High	High	High	High	High	High	High	High	High
High	Master Protein	Q01813	ATP-dependent 6-phosphofructokinase, platelet type OS=Homo sapiens OX=9606 GN=PFKP PE=1 SV=2	34	PFKP	0.739	-0.44	0.0100795	0.0784658	80.2	119.8	99	54.4	98.2	50	71.9	77	75.7	64.5	104.2	103.2	130.4	157.7	157	81.3	116.5	83.5	97.1	127.5	73.4	127.7	54.7	133	212	154	123.5	77.4	56.4	38.8	High	High	High	High	High	High	High	High	High	High
High	Master Protein	Q15762	CD226 antigen OS=Homo sapiens OX=9606 GN=CD226 PE=1 SV=2	5	CD226	0.617	-0.7	0.0100877	0.0785199	65.5	134.5	84.5	35	43.3	52.7	57.5	62.8	47.5	133.1	63.6	146.9	148.8	102.5	157.7	144.2	62.7	100	116.2	157.7	67.2	166.8	82.1	109.9	174.1	168.1	80.5	154.3	24.6	55.7	High	High	High	High	High	High	High	High	Peak Found	High
High	Master Protein	P20292	Arachidonate 5-lipoxygenase-activating protein OS=Homo sapiens OX=9606 GN=ALOX5AP PE=1 SV=2	3	ALOX5AP	0.706	-0.5	0.0101879	0.0792174	105.2	94.8	93.7	83.2	142.3	99	112.3	75.9	121.5	133.9	91.4	135.6	83.9	109	104.6	94.4	121.2	96.6	92.1	76.3	128	67.8	63.6	104.5	95.6	184.9	81.1	123.9	31.3	52.5	High	High	High	High	High	High	High	High	High	High
High	Master Protein	Q92990	Glomulin OS=Homo sapiens OX=9606 GN=GLMN PE=1 SV=2	9	GLMN	0.544	-0.88	0.0102298	0.079523	90	110	84.8	60.5	133.7	80.1	78.1	119.9	84.3	14.1	76.9	60.7	74.2	152	98.7	106.3	88.4	121.1	69.3	98.5	100.4	106.3	22	65.9	295.5	141	137.3	118.7	NA	211.4	High	High	High	High	High	High	High	High	Peak Found	High
High	Master Protein	G4XXL9	Cytochrome c OS=Homo sapiens OX=9606 GN=CYCS PE=3 SV=1	9	CYCS	0.756	-0.4	0.010513	0.0815448	86.6	113.4	108.3	51.9	84.9	54.2	110.2	68.4	115.5	82	70.7	123.6	119.9	112.1	120.4	89.9	89.8	172.2	62.2	102.5	112.8	101.9	107.4	185.4	73.4	131.5	111.2	60.2	50.1	127.1	High	High	High	High	High	High	High	High	High	High
High	Master Protein	P55210	Caspase-7 OS=Homo sapiens OX=9606 GN=CASP7 PE=1 SV=1	12	CASP7	0.7	-0.51	0.0106303	0.0822099	79.4	120.6	51.5	82.6	71.6	39.8	75.8	52.4	83.5	135.9	88.1	90.6	87.4	125.3	68.1	109.1	114.8	124.4	132.6	90.4	76.5	88.8	20.5	172.9	260.4	148.3	116.4	132.4	40.7	119.2	High	High	High	High	High	High	High	High	High	High
High	Master Protein	Q9BPY8	Homeodomain-only protein OS=Homo sapiens OX=9606 GN=HOPX PE=1 SV=1	7	HOPX	0.691	-0.53	0.0109007	0.0840733	84.3	115.7	74.4	74.8	71.1	54.9	85.3	74.3	84	170.5	76.7	127	74.6	105.2	54.9	150.4	88.7	98.3	122.8	119.9	106.3	173.8	80.1	135.9	166.8	134.7	85.5	86.3	23.3	99.4	High	High	High	High	High	High	High	High	High	High
High	Master Protein	Q96EK6	Glucosamine 6-phosphate N-acetyltransferase OS=Homo sapiens OX=9606 GN=GNPNAT1 PE=1 SV=1	6	GNPNAT1	0.554	-0.85	0.0111947	0.0861194	63.5	136.5	101.5	15.1	96.6	33.9	52.8	52	33.8	49.8	28.6	86.5	240.2	121.3	158.1	65.6	36	61.1	80.6	114.5	117.6	203.6	81.6	123.5	223.2	209.6	188.6	104.4	98.2	21.9	High	High	High	Peak Found	High	Peak Found	High	Peak Found	Peak Found	High
High	Master Protein	A0A024R882	Stomatin, isoform CRA_a OS=Homo sapiens OX=9606 GN=STOM PE=3 SV=1	19	STOM	0.741	-0.43	0.0112317	0.0863816	84.2	115.8	79.8	51.1	91.3	71.2	75.7	77.7	59.9	145.1	119.2	175.9	91.9	108.9	65	161.2	105.2	82.4	125.5	93.9	121.4	128.2	54.8	105.5	150.8	125.8	85.4	96.8	48.4	101.9	High	High	High	High	High	High	High	High	High	High
High	Master Protein	A0A024RB23	Diacylglycerol kinase OS=Homo sapiens OX=9606 GN=DGKA PE=3 SV=1	33	DGKA	1.374	0.46	0.0112817	0.0867435	127.2	72.8	108.7	91.4	132.3	142.2	142.6	196	142.9	50.6	121.9	121.5	68.8	121.2	100.2	68.2	66.3	130.8	67.7	65.9	78.3	30.7	55.7	83.1	78.7	67.9	197.8	141.9	101.2	25.5	High	High	High	High	High	High	High	High	High	High
High	Master Protein	P50749	Ras association domain-containing protein 2 OS=Homo sapiens OX=9606 GN=RASSF2 PE=1 SV=1	19	RASSF2	1.37	0.45	0.0115637	0.088753	112.8	87.2	120.5	79.6	141	106.4	133.8	123.2	104.5	120.9	100.3	110.3	78.8	110.7	92.1	110.7	71.6	119.3	93.7	75.7	114.4	57.7	62.6	95.6	90.1	81.7	134.7	106.6	92.8	70.6	High	High	High	High	High	High	High	High	High	High
High	Master Protein	Q9Y265	RuvB-like 1 OS=Homo sapiens OX=9606 GN=RUVBL1 PE=1 SV=1	27	RUVBL1	0.75	-0.42	0.0115971	0.0889294	85.3	114.7	101.7	64.6	95.4	75.9	84.7	94	75.5	66.3	96.7	123	118.8	127.9	141	112.3	80.4	97.1	102	115.2	104.7	93.6	61.7	102.6	154.8	119.7	124.5	111.2	94.9	59.8	High	High	High	High	High	High	High	High	High	High
High	Master Protein	P60903	Protein S100-A10 OS=Homo sapiens OX=9606 GN=S100A10 PE=1 SV=2	11	S100A10	0.742	-0.43	0.0117758	0.0901963	80.6	119.4	111.8	68.6	144.4	54	67	73.1	60.6	77.6	122	99.4	196.5	105.9	139.9	89.4	141	109.7	184.8	137.1	50.5	198.9	27.1	35.7	49.7	191.8	81.7	103.9	24.2	54	High	High	High	High	High	High	High	High	High	High
High	Master Protein	Q09666	Neuroblast differentiation-associated protein AHNAK OS=Homo sapiens OX=9606 GN=AHNAK PE=1 SV=2	383	AHNAK	0.721	-0.47	0.0129144	0.09778	79.1	120.9	91.7	60	123.1	56.5	69.2	73.2	60.7	131.4	110.8	83.1	126.6	112.1	110.7	133.4	138.7	88.5	140.4	150.2	107	106.9	59.1	87.6	157	148.1	75.4	80.6	38.2	79.8	High	High	High	High	High	High	High	High	High	High
High	Master Protein	A0A024R9P6	Family with sequence similarity 82, member C, isoform CRA_a OS=Homo sapiens OX=9606 GN=FAM82C PE=4 SV=1	8	RMDN3	0.702	-0.51	0.0129465	0.0979986	84	116	122.6	52.8	124.9	48.3	84.8	79.1	48	79.5	106.8	134	114.6	102.9	148.6	95.6	60.4	111.2	117.7	108.8	127.5	124.4	74.2	84.9	161.7	145.6	98.5	110.1	57.4	75.1	High	High	High	High	High	High	High	High	Peak Found	High
High	Master Protein	A0A024RC78	Signal peptidase complex catalytic subunit SEC11 OS=Homo sapiens OX=9606 GN=SEC11L1 PE=3 SV=1	7	LOC101357521; LOC111152632; LOC111540100; Sec11a; SEC11A	0.698	-0.52	0.0129863	0.0982504	76.2	123.8	72.1	105.7	115.8	50.1	81.1	61.9	61.6	61.4	99.1	147.1	91.9	146.8	77.7	123.8	83.5	74	142.4	111.9	182.4	90.2	44.1	126.4	223.5	142.1	136.4	105.4	31.7	10	High	High	High	High	High	High	High	High	High	High
High	Master Protein	A8MXV4	Acyl-coenzyme A diphosphatase NUDT19 OS=Homo sapiens OX=9606 GN=NUDT19 PE=1 SV=1	8	NUDT19	0.7	-0.52	0.0131214	0.0990476	68.3	131.7	103	46.8	86.3	51.6	54	68.6	43.6	89.3	111.3	136	172	141.7	96.8	98.6	124.3	97.9	142.9	127.5	21.7	192.8	60.2	72.7	123.9	157.4	105	132.1	82.7	59.1	High	High	High	High	High	High	High	High	Peak Found	High
High	Master Protein	P80188	Neutrophil gelatinase-associated lipocalin OS=Homo sapiens OX=9606 GN=LCN2 PE=1 SV=2	11	LCN2	0.761	-0.39	0.0132025	0.0995715	84.4	115.6	103	51.9	105.3	47.3	80.8	74.4	48.3	202.3	88.7	123.1	168.3	131	78.3	138.9	117.4	64	202.8	98.8	63.1	165.2	43.3	58.6	44	133.3	141.3	114.5	70.5	41.5	High	High	High	High	High	High	High	High	High	High
High	Master Protein	O75489	NADH dehydrogenase [ubiquinone] iron-sulfur protein 3, mitochondrial OS=Homo sapiens OX=9606 GN=NDUFS3 PE=1 SV=1	18	NDUFS3	0.756	-0.4	0.0132712	0.0999768	83	117	77.9	64.5	102.2	53.2	88.9	77.2	75.2	77.6	110.6	134	105.5	144.5	93.7	124.5	86.4	95.9	132.9	124.1	104.8	98.4	56.6	108.8	148.3	139.2	141.4	109.5	69.3	55	High	High	High	High	High	High	High	High	High	High
High	Master Protein	Q15843	NEDD8 OS=Homo sapiens OX=9606 GN=NEDD8 PE=1 SV=1	2	NEDD8	0.699	-0.52	0.0135051	0.101586	76.8	123.2	82.4	62.6	80.3	72.2	64.8	96	38.6	55.7	129.8	121.2	120.3	105.5	136.1	97.8	128.1	110.6	126.6	94.2	80.2	96.1	63.1	98.3	186.2	98.2	109	140.9	111.9	93.5	High	High	High	High	High	High	High	High	High	High
High	Master Protein	P07737	Profilin-1 OS=Homo sapiens OX=9606 GN=PFN1 PE=1 SV=2	24	PFN1	0.722	-0.47	0.0135349	0.101696	82.7	117.3	70.1	55.9	96.6	51.6	87.5	77.8	73.5	79.9	97.6	116.8	133.2	118.3	120.5	110.2	128	99.7	110.2	106.2	101.4	121.9	76.6	96.6	162.5	107.6	107	101.6	92.2	99.1	High	High	High	High	High	High	High	High	High	High
High	Master Protein	A0A384NL53	Carbonyl reductase (NADPH) OS=Homo sapiens OX=9606 PE=2 SV=1	18		0.756	-0.4	0.0135879	0.101825	87.6	112.4	105.7	85.8	93.9	97.3	45.2	78.6	53.3	68.9	117.6	148.3	116.3	113.2	159.3	84.2	103.1	119.1	87.8	76.4	84	107.6	81.1	109.4	98.1	101.6	144.1	68.9	167.8	83.2	High	High	High	High	High	High	High	High	High	High
High	Master Protein	P80723	Brain acid soluble protein 1 OS=Homo sapiens OX=9606 GN=BASP1 PE=1 SV=2	10	BASP1	1.592	0.67	0.0136236	0.102004	92.6	107.4	142.7	28.1	80.9	27.1	170	36.4	37.4	682.9	37.9	61.8	132.4	95.4	8.5	28.5	145.3	7.2	206.3	65.9	60	218	53.9	16.8	3.1	68.8	115.5	133	76.1	60	High	High	High	High	High	High	High	High	Peak Found	High
High	Master Protein	P36405	ADP-ribosylation factor-like protein 3 OS=Homo sapiens OX=9606 GN=ARL3 PE=1 SV=2	7	ARL3	0.685	-0.55	0.0140576	0.10486	72.4	127.6	96.3	64.6	93.1	55.1	65.4	74.9	45.9	62.1	178.8	131.7	134.5	127.3	117.1	101.6	54.6	125.2	100.1	112.3	93.2	106.3	41.8	132	160.1	147.5	109.9	124.6	74.9	69.2	High	High	High	High	High	High	High	High	Peak Found	High
High	Master Protein	P39656	Dolichyl-diphosphooligosaccharide--protein glycosyltransferase 48 kDa subunit OS=Homo sapiens OX=9606 GN=DDOST PE=1 SV=4	13	DDOST	0.755	-0.41	0.0140707	0.104906	80.2	119.8	103.5	76.9	110.5	76.2	78.1	68.5	67.4	74.3	115.5	154.5	79.1	125.4	95.4	113.6	83.7	115.2	108.3	115.5	130.2	81.5	52.6	104.2	178.1	123.8	134.7	126.9	59.7	46.4	High	High	High	High	High	High	High	High	High	High
High	Master Protein	P48735	Isocitrate dehydrogenase [NADP], mitochondrial OS=Homo sapiens OX=9606 GN=IDH2 PE=1 SV=2	29	IDH2	0.724	-0.47	0.0141196	0.105244	91.3	108.7	101.2	113.1	101.9	73.5	99.8	68.3	63.9	67.2	104.4	83.5	93.1	138.2	68.9	124.8	85.9	85.8	113.7	151.7	128.1	102.9	34.7	125	281	139.4	101	78.1	30.9	40	High	High	High	High	High	High	High	High	High	High
High	Master Protein	Q969E4	Transcription elongation factor A protein-like 3 OS=Homo sapiens OX=9606 GN=TCEAL3 PE=1 SV=1	9	TCEAL3	1.471	0.56	0.0142099	0.10589	124.8	75.2	81.9	99.9	136.4	145.8	161.6	141.6	163.2	81.2	103.7	127.7	76.5	74.5	96.1	83.3	49.2	100.9	55	76.3	65.2	77.8	84.2	104.8	30.2	44.8	147.3	129.1	116	146	High	High	High	High	High	High	High	High	High	High
High	Master Protein	Q9H4A4	Aminopeptidase B OS=Homo sapiens OX=9606 GN=RNPEP PE=1 SV=2	32	RNPEP	0.75	-0.42	0.0145326	0.107907	74.9	125.1	87.7	69.7	37.7	60.4	75.5	60.2	55.3	63.3	97.9	140.1	191.5	143	114.7	108.9	88.2	95	130.5	147.1	88.6	166.9	92.6	90.5	86.7	170.7	133	76.8	67.2	60.4	High	High	High	High	High	High	High	High	High	High
High	Master Protein	Q9H1E5	Thioredoxin-related transmembrane protein 4 OS=Homo sapiens OX=9606 GN=TMX4 PE=1 SV=1	9	TMX4	0.702	-0.51	0.0145475	0.108004	83.8	116.2	80	69.4	99.4	63.6	89.2	73.7	61.6	119.3	112.9	102.3	91.9	139.4	77.8	155.3	63.3	102.7	146.7	110.6	148.4	77.4	44.2	112.1	236.7	144.7	137.1	79.9	32.6	28	High	High	High	High	High	High	High	High	High	High
High	Master Protein	O60506	Heterogeneous nuclear ribonucleoprotein Q OS=Homo sapiens OX=9606 GN=SYNCRIP PE=1 SV=2	30	SYNCRIP	0.724	-0.46	0.0146463	0.108629	89.4	110.6	85.9	69	106.8	70.1	95	101	82.7	83.9	99.4	121.7	105.5	133	139.4	94.8	76.2	104.5	113.3	110.2	88.3	90.4	59.2	108.4	165.3	123.7	131.6	102.7	100.8	37.1	High	High	High	High	High	High	High	High	High	High
High	Master Protein	C0LQF2	deoxyribonuclease II (Fragment) OS=Homo sapiens OX=9606 PE=2 SV=1	7		0.731	-0.45	0.014775	0.109517	92.1	107.9	88.7	88	79.6	57.4	114.3	68.7	86.9	110.7	77.5	93.2	127.4	109.2	60.2	128.8	131	97.4	161.9	100	105.1	138.9	78.7	97.1	109.5	142.8	75.8	86.8	30	154.3	High	High	High	High	High	High	High	High	High	High
High	Master Protein	P04083	Annexin A1 OS=Homo sapiens OX=9606 GN=ANXA1 PE=1 SV=2	19	ANXA1	0.726	-0.46	0.0150637	0.111477	83.4	116.6	134.3	60.6	103.7	53.7	75.4	60.3	73	94.4	103.4	84.8	148.9	110.8	136	91.3	133.3	118.8	129.2	117.8	88.9	158	104.2	79.3	98.8	132.9	85.4	100.4	33.9	88.4	High	High	High	High	High	High	High	High	High	High
High	Master Protein	P80511	Protein S100-A12 OS=Homo sapiens OX=9606 GN=S100A12 PE=1 SV=2	6	S100A12	1.46	0.55	0.0151089	0.111743	124.8	75.2	107.8	61.9	96.9	93.4	190.5	53.3	83.2	477.6	32.2	69.2	195	121.7	45.2	58.9	137	24.3	155.6	47.5	41.8	212.3	48.8	28.2	9	53.7	95	112.3	91.8	55.9	High	High	Peak Found	Peak Found	High	High	High	High	High	High
High	Master Protein	Q8IWP6	Tubulin beta chain OS=Homo sapiens OX=9606 PE=2 SV=1	3		0.767	-0.38	0.01538	0.113558	82.5	117.5	84	41.7	123.7	72.5	89.8	83.9	72.3	69.1	115.4	116.9	86.6	144.8	94.6	115.9	84.3	119.3	108.2	132.3	114.2	79.8	46.5	127	215.8	149.8	97.4	103.1	52	59.1	High	High	High	High	High	High	High	High	High	High
High	Master Protein	Q14624	Inter-alpha-trypsin inhibitor heavy chain H4 OS=Homo sapiens OX=9606 GN=ITIH4 PE=1 SV=4	23	ITIH4	0.689	-0.54	0.0158887	0.116658	86	114	70.7	145.7	31.5	91.7	49.6	30.9	13	120.8	276.3	259	50.7	39.3	148.1	77.1	30.5	9.5	258.3	102.1	68.2	278.2	165.9	61.3	48.9	106.2	80	40.4	134.2	12	High	High	High	High	Peak Found	High	High	High	Peak Found	High
High	Master Protein	Q16643	Drebrin OS=Homo sapiens OX=9606 GN=DBN1 PE=1 SV=4	26	DBN1	1.392	0.48	0.0159743	0.11706	110.7	89.3	67.2	85	201.5	100.2	187.4	87.1	124.6	138.7	161.6	115.3	69.5	63.6	87.6	100.9	93.4	89.1	104.3	123.1	92.9	64	65.9	51.4	61.7	49.5	126.6	91.2	117.9	78.7	High	High	High	High	High	High	High	High	High	High
High	Master Protein	Q9H0R4	Haloacid dehalogenase-like hydrolase domain-containing protein 2 OS=Homo sapiens OX=9606 GN=HDHD2 PE=1 SV=1	14	HDHD2	0.711	-0.49	0.0160399	0.117412	85.6	114.4	78.3	52.5	98.5	65.8	115.6	94.8	78.8	69	108.5	146.3	110.8	122.3	138.3	82	95.1	107.4	124	86.5	67.8	84.8	94.6	84.2	92.3	82.6	160	143.5	102.6	113	High	High	High	High	High	High	High	High	High	High
High	Master Protein	O75915	PRA1 family protein 3 OS=Homo sapiens OX=9606 GN=ARL6IP5 PE=1 SV=1	8	ARL6IP5	0.728	-0.46	0.0161694	0.118173	92.4	107.6	110.9	69.3	103.8	70.4	93.4	91.6	101.4	86.8	100.1	94.3	115.7	140.1	106.6	111.7	78	105.3	107	116.4	125	108.9	55.2	104.1	125.4	136.8	108.6	114.4	48.6	70.3	High	High	High	High	High	High	High	High	High	High
High	Master Protein	Q6IAX2	60S ribosomal protein L21 OS=Homo sapiens OX=9606 GN=RPL21 PE=2 SV=1	10	RPL21	1.34	0.42	0.0165433	0.120684	111.4	88.6	79.6	101.6	128.1	141.8	111.5	180.3	155.4	70.1	106.9	103.1	65.4	101	123.9	85.4	72.2	169.7	71.3	51	94.4	46.6	54.3	115	113	62.6	95.9	116.5	77.8	105.7	High	High	High	High	High	High	High	High	High	High
High	Master Protein	Q6XQN6	Nicotinate phosphoribosyltransferase OS=Homo sapiens OX=9606 GN=NAPRT PE=1 SV=2	18	NAPRT	0.705	-0.5	0.0165667	0.120825	74.5	125.5	75.7	49.9	102.1	55.3	69.3	76.6	15.8	133.4	107.4	26	156	137.8	123	97.6	157.4	84.3	134.4	96.3	95.2	135.4	120.8	17.4	54.8	107.2	151.1	142.3	148.1	129.3	High	High	High	High	High	High	High	High	Peak Found	High
High	Master Protein	A0A3S6H812	Protein arginine N-methyltransferase 1 transcript variant 22 OS=Homo sapiens OX=9606 GN=PRMT1 PE=2 SV=1	22	PRMT1	0.763	-0.39	0.0166086	0.121116	81.3	118.7	146.5	74.7	114.8	54.6	91.5	76.5	67	43.1	78.5	113.6	155.7	132.1	176.7	107.4	73.1	70.8	85.9	113.9	106.1	157.6	29.6	116.2	173.4	151.4	139	89.5	53	7.8	High	High	High	High	High	High	High	High	High	High
High	Master Protein	A3KPE2	Apolipoprotein C-III OS=Homo sapiens OX=9606 GN=APOC3 PE=2 SV=1	5	APOC3	0.74	-0.43	0.0166755	0.12156	89	111	90.4	126.5	69.3	56.7	120.9	52.6	46	152.5	71.6	63.5	120.1	85.6	75	105.9	114.4	33.7	124.4	120.5	88.8	207.6	97.8	114.8	96.8	99.8	97.4	170.9	106.9	89.7	High	High	High	High	High	High	High	High	High	High
High	Master Protein	P62318	Small nuclear ribonucleoprotein Sm D3 OS=Homo sapiens OX=9606 GN=SNRPD3 PE=1 SV=1	7	SNRPD3	0.772	-0.37	0.0166798	0.121576	81.4	118.6	88.1	63.2	100.7	63.3	82.3	95.8	67.3	61.3	122.5	122.7	99.1	120.7	85.2	108.2	106.8	110.1	120.7	91.7	97.4	107.2	58.4	116.7	160.6	108.5	137.7	130.4	80.1	92.9	High	High	High	High	High	High	High	High	High	High
High	Master Protein	P51649	Succinate-semialdehyde dehydrogenase, mitochondrial OS=Homo sapiens OX=9606 GN=ALDH5A1 PE=1 SV=2	14	ALDH5A1	1.421	0.51	0.01702	0.12356	105.9	94.1	102.1	49.7	107.7	110.2	143.8	125	145.5	116.4	88.2	104.7	111.2	102.3	105.2	89.1	73.6	105.8	101.8	98	84.3	103.5	95.8	89.4	18.5	99.5	132.3	113.1	106.2	77.3	High	High	High	High	High	High	High	High	High	High
High	Master Protein	P16402	Histone H1.3 OS=Homo sapiens OX=9606 GN=H1-3 PE=1 SV=2	11	H1-3	1.357	0.44	0.0182891	0.131974	111.7	88.3	121.4	105	110.3	130.7	119.2	111.7	157.2	101	94.7	95.7	90.7	79.6	96.7	78.7	117.7	103.7	101.8	76.3	61.5	91.9	70.2	64.4	50.7	77.6	98.1	114.3	80.9	198.4	High	High	High	High	High	High	High	High	High	High
High	Master Protein	P11166	Solute carrier family 2, facilitated glucose transporter member 1 OS=Homo sapiens OX=9606 GN=SLC2A1 PE=1 SV=2	6	SLC2A1	0.645	-0.63	0.0183057	0.131999	55	145	136.2	77.1	22.3	82.8	8.4	22.8	20	29.9	120.8	938.3	101.3	48.5	37.5	170.8	14.7	29.1	59.9	88.9	18.4	232	65.3	72.4	82.6	78.2	38.1	133.4	46.6	23.7	High	High	High	High	High	High	High	High	Peak Found	High
High	Master Protein	Q60FE6	Filamin A OS=Homo sapiens OX=9606 GN=FLNA PE=2 SV=1	4	FLNA	0.717	-0.48	0.0183345	0.132144	92.1	107.9	166.8	137.1	41.4	59.4	41.5	117.5	83.8	30.1	108.7	88	202.3	73.3	63.9	85.5	200.3	91.5	156.9	80.1	9.3	273.5	7.5	34.7	8.5	75.1	47.9	237.7	19.2	258.4	High	High	High	High	High	High	High	High	High	High
High	Master Protein	Q9H299	SH3 domain-binding glutamic acid-rich-like protein 3 OS=Homo sapiens OX=9606 GN=SH3BGRL3 PE=1 SV=1	8	SH3BGRL3	0.733	-0.45	0.0184154	0.132624	93.7	106.3	88.5	65.5	109.7	70.8	133.3	86.7	91.5	100	91.7	80.3	116.9	102.4	94.1	118.7	102	103.9	109.6	99.1	111.9	101.4	112.8	106.9	94.5	117.1	100.1	97.4	65.5	127.9	High	High	High	High	High	High	High	High	High	High
High	Master Protein	P62280	40S ribosomal protein S11 OS=Homo sapiens OX=9606 GN=RPS11 PE=1 SV=3	20	RPS11	1.356	0.44	0.0185512	0.133524	112.9	87.1	80.4	104.1	128.2	132	139.6	159.6	158.7	56.5	104.7	105.5	68.8	98.2	103.1	83.4	84.3	139.9	74	68.3	105.1	52.2	59.5	111.2	102.7	79.2	105.4	113.5	72.9	109.1	High	High	High	High	High	High	High	High	High	High
High	Master Protein	P27487	Dipeptidyl peptidase 4 OS=Homo sapiens OX=9606 GN=DPP4 PE=1 SV=2	13	DPP4	1.45	0.54	0.0188408	0.135418	128.6	71.4	58	57.1	118	307.3	120.4	154.6	101.3	173.4	102.7	243.3	29.5	61.5	71.2	57.6	135.2	189	48.2	39.8	41	21.4	74.4	101.9	85.8	45.8	80.5	177.1	58.4	45.8	High	High	High	Peak Found	High	High	High	High	High	High
High	Master Protein	Q96HY6	DDRGK domain-containing protein 1 OS=Homo sapiens OX=9606 GN=DDRGK1 PE=1 SV=2	9	DDRGK1	1.463	0.55	0.0191879	0.135925	112	88	72.7	96.8	116.4	94.2	114.9	113.5	114.4	189.5	64.1	102.9	65.7	111.5	88.9	126.7	80.9	59.3	148.8	90.2	83.4	68.4	49.5	78.8	112.3	91.8	132.6	132.2	60	139.4	High	High	High	High	High	High	High	High	High	High
High	Master Protein	P42785	Lysosomal Pro-X carboxypeptidase OS=Homo sapiens OX=9606 GN=PRCP PE=1 SV=1	5	PRCP	0.768	-0.38	0.0193978	0.136991	88.8	111.2	117.8	74.6	107.7	54.8	78.2	67.9	75.1	106.4	94.5	97.5	146.7	121.8	81	130.3	125.4	71.2	124.4	156.1	107.6	214.5	53.6	68.5	94.1	174.1	80	94	35.9	46.4	High	High	High	High	High	High	High	High	High	High
High	Master Protein	P62140	Serine/threonine-protein phosphatase PP1-beta catalytic subunit OS=Homo sapiens OX=9606 GN=PPP1CB PE=1 SV=3	9	PPP1CB	0.741	-0.43	0.0194861	0.137332	78.6	121.4	109	50.4	98	68.4	73.8	96.8	66	59.6	103.2	123.7	119.1	117.4	126.4	106	118.7	109.2	106.1	121	105.1	109.8	59.6	104.2	147.5	124.9	117.3	109.7	89.8	59.2	High	High	High	High	High	High	High	High	High	High
High	Master Protein	O00584	Ribonuclease T2 OS=Homo sapiens OX=9606 GN=RNASET2 PE=1 SV=2	10	RNASET2	0.72	-0.47	0.0195546	0.137661	78.7	121.3	106.9	72.6	67.8	58.3	72.3	48.5	129.1	74.5	32.8	122.9	112.5	134.8	127.5	40.9	123	192.4	141.7	98.7	63.1	83.6	88.1	108.6	92.1	88.5	146	123.2	138.5	111.1	High	High	High	High	High	High	High	High	High	High
High	Master Protein	A0A024R5K8	Serpin H1 OS=Homo sapiens OX=9606 GN=SERPINH1 PE=3 SV=1	6	SERPINH1	0.626	-0.68	0.0196897	0.138531	88.2	111.8	65.4	76.5	129	75.7	88	83.7	55.3	102.1	83.4	127.5	76.7	85.7	116.9	95.1	63.9	115.8	159.9	105.2	138.5	99.7	90.4	103.4	82.7	115.9	136.8	146.2	94.2	86.5	High	High	High	High	High	High	High	High	Peak Found	High
High	Master Protein	Q71UM5	40S ribosomal protein S27-like OS=Homo sapiens OX=9606 GN=RPS27L PE=1 SV=3	3	RPS27L	1.45	0.54	0.0199503	0.139823	116.2	83.8	66.8	70.7	146.8	127.2	141.6	137.1	101.3	211.6	97.6	126.1	55.1	105	42.8	142.1	45	110.4	95.6	94.7	102	43.2	43.3	86.8	173.9	117.7	112	65	54.8	83.9	High	High	High	High	High	High	High	High	High	High
High	Master Protein	P48507	Glutamate--cysteine ligase regulatory subunit OS=Homo sapiens OX=9606 GN=GCLM PE=1 SV=1	5	GCLM	0.712	-0.49	0.0200141	0.14022	82.3	117.7	103.4	106.2	136.2	63.2	76.3	58.7	49.4	90	135.6	129.8	101	147.4	119.5	150.9	83.7	101.3	131.5	126.2	131.1	117.8	47.8	95.3	135.6	142.5	85.8	78.1	32.6	23	High	High	High	High	High	High	High	High	High	High
High	Master Protein	A0A158RFU3	Parathymosin OS=Homo sapiens OX=9606 GN=PTMS PE=2 SV=1	5	PTMS	0.746	-0.42	0.0201057	0.140697	83.5	116.5	67.5	67	80.1	43.4	111.4	67.7	64.5	130.9	102.8	54.8	136.4	83.7	51.5	141.2	101.9	46.8	190.5	118.9	82.1	209.9	75.4	103.1	43.3	205.5	87.3	82.2	11.2	239	High	High	High	High	High	High	High	High	High	High
High	Master Protein	Q6IB24	Retinal rod rhodopsin-sensitive cGMP 3',5'-cyclic phosphodiesterase subunit delta OS=Homo sapiens OX=9606 GN=PDE6D PE=2 SV=1	4	PDE6D	0.606	-0.72	0.0205385	0.143275	77.6	122.4	103.7	12.6	105.7	52.4	66.2	76.8	45.3	78.3	109.2	101.4	152.8	129.2	141.5	103.1	68.1	99.9	139	113.3	111.6	129.9	81.8	87	142.8	156.3	134.6	122.4	74	61	High	High	High	Peak Found	High	High	High	High	Peak Found	High
High	Master Protein	Q6ZNJ1	Neurobeachin-like protein 2 OS=Homo sapiens OX=9606 GN=NBEAL2 PE=1 SV=2	41	NBEAL2	0.704	-0.51	0.0209496	0.145702	86.2	113.8	107.7	91.9	87.9	23.5	55.8	63.6	38.7	110.7	90.3	93.1	118.8	139.3	101.6	183.1	55.5	83.3	104.3	95.9	123.5	134.4	23.1	145.2	336.7	231.8	61	55.5	15.3	28.5	High	High	High	High	High	High	High	High	High	High
High	Master Protein	O95373	Importin-7 OS=Homo sapiens OX=9606 GN=IPO7 PE=1 SV=1	18	IPO7	0.708	-0.5	0.0210144	0.146135	77.4	122.6	109.9	73.4	93.6	60.3	75.8	77.1	68	55	67.9	125.1	136.4	129.1	142.2	97	64.7	74.8	125	119.8	130.4	116.3	51.4	108.1	204.1	149.8	131.9	96.4	75.6	41.1	High	High	High	High	High	High	High	High	High	High
High	Master Protein	P48553	Trafficking protein particle complex subunit 10 OS=Homo sapiens OX=9606 GN=TRAPPC10 PE=1 SV=2	18	TRAPPC10	0.72	-0.47	0.0220382	0.152653	86.2	113.8	77.3	73	112.1	60.3	89	92.5	74.2	84.1	82.4	158.1	126.4	161.2	150.6	157.5	53.3	73.8	70.1	107.6	130	105.2	31.7	97.1	98.8	122	125.7	156.1	46.2	83.4	High	High	High	High	High	High	High	High	Peak Found	High
High	Master Protein	P51970	NADH dehydrogenase [ubiquinone] 1 alpha subcomplex subunit 8 OS=Homo sapiens OX=9606 GN=NDUFA8 PE=1 SV=3	7	NDUFA8	0.721	-0.47	0.0221105	0.153118	81.4	118.6	82.1	48.6	118.6	65.9	62.5	94.5	46.3	98.6	108.4	127	130	109.6	154.1	101	91.9	110.9	133.5	104.4	81.7	105.9	63.1	85.5	135.1	120.7	134.9	89.9	105.2	90	High	High	High	High	High	High	High	High	High	High
High	Master Protein	Q99766	ATP synthase subunit s, mitochondrial OS=Homo sapiens OX=9606 GN=DMAC2L PE=1 SV=3	5	DMAC2L	1.332	0.41	0.022474	0.155206	102.7	97.3	117.4	99.4	123	47.2	90.2	100.5	60.8	145.4	94.7	91.6	130.3	143	100.8	159.2	88.5	70.5	121.4	91.7	108.6	122.7	37.9	94.5	176	119.7	83.7	84.8	36.2	60.4	High	High	High	High	High	High	High	High	High	High
High	Master Protein	F4MH62	Ubiquitously transcribed tetratricopeptide repeat protein Y-linked transcript variant 54 OS=Homo sapiens OX=9606 GN=UTY PE=2 SV=1	3	UTY	0.555	-0.85	0.0234886	0.161044	60.7	139.3	67.8	39.6	54.1	45.4	54.3	45.6	34.7	59.6	132.1	176.2	139	170	261.7	90.2	116.5	94.6	138.5	74.3	88	96.4	59.7	87.2	111.4	103.8	165.9	130.5	119.7	43.1	High	High	High	High	High	High	High	High	Peak Found	High
High	Master Protein	P26196	Probable ATP-dependent RNA helicase DDX6 OS=Homo sapiens OX=9606 GN=DDX6 PE=1 SV=2	27	DDX6	0.783	-0.35	0.0236482	0.161942	84.7	115.3	85	68.5	116.3	69.1	92.2	90.8	74.8	71.2	107.1	117.1	116.7	139.6	106.2	116.7	83.3	97.9	116.3	104	110	94.8	45	121	176.1	124.6	128.1	106.6	70.5	50.6	High	High	High	High	High	High	High	High	High	High
High	Master Protein	Q13813	Spectrin alpha chain, non-erythrocytic 1 OS=Homo sapiens OX=9606 GN=SPTAN1 PE=1 SV=3	2	SPTAN1	1.569	0.65	0.0240008	0.163858	122.8	77.2	126.3	131.7	107.8	142.8	160	199.9	137.5	106.9	110.2	135.2	66.8	82.7	107.5	78.8	85.6	103.6	68.5	74.1	79.2	43.5	56.3	96	80.7	84.5	118.2	103.7	112	NA	High	High	High	High	High	High	High	High	High	High
High	Master Protein	P36402	Transcription factor 7 OS=Homo sapiens OX=9606 GN=TCF7 PE=1 SV=3	3	TCF7	1.632	0.71	0.0240938	0.164329	128.1	71.9	88	48.4	129.4	204.7	125.2	217.7	162.9	24.6	79.2	143.6	58.5	106.8	131.8	34	37.3	166.8	54	57.1	60.1	34.8	91.6	98.1	24.9	64.4	206	119.8	180.4	50	High	High	High	High	High	High	High	High	High	Not Found
High	Master Protein	P09525	Annexin A4 OS=Homo sapiens OX=9606 GN=ANXA4 PE=1 SV=4	24	ANXA4	0.743	-0.43	0.0242809	0.165286	84.8	115.2	107.2	59.8	85.6	38	72.5	50.4	68.4	111.8	89.6	105.6	177.4	86.5	113.8	102.2	126.1	65.2	156.8	128	111.1	269.1	81	82.5	68.8	186.9	87.4	80.2	32.9	55.3	High	High	High	High	High	High	High	High	High	High
High	Master Protein	Q9NPJ3	Acyl-coenzyme A thioesterase 13 OS=Homo sapiens OX=9606 GN=ACOT13 PE=1 SV=1	6	ACOT13	1.446	0.53	0.0250961	0.170139	108.6	91.4	146	70.4	116.7	110	137.1	105.4	112.1	85.6	116	97.7	78.1	110.9	80.5	85.8	92.3	104.7	92.1	88.4	133	74.1	66.2	61.8	122.5	109.3	146.7	114.5	94.6	47.5	High	High	High	High	High	High	High	High	High	High
High	Master Protein	P11908	Ribose-phosphate pyrophosphokinase 2 OS=Homo sapiens OX=9606 GN=PRPS2 PE=1 SV=2	7	PRPS2	0.718	-0.48	0.0252141	0.170498	80.3	119.7	87.8	77	88.3	71.7	66.7	110.8	57.4	43.1	129.5	153.9	123.8	125.7	161.1	84.8	75.4	130	88.7	94.5	118.1	82	37	107.7	146.5	103.3	174.9	114	102.8	43.7	High	High	High	High	High	High	High	High	High	High
High	Master Protein	A0A024R9G4	Family with sequence similarity 49, member B, isoform CRA_a OS=Homo sapiens OX=9606 GN=FAM49B PE=3 SV=1	18	CYRIB; Fam49b; FAM49B	0.744	-0.43	0.0253158	0.171068	97.3	102.7	152.6	110.3	80	109.2	77.3	81.5	96.9	69.9	66.4	73.8	149	74.9	91.2	79.4	89.8	96.3	107.6	104.5	135.6	119	128.8	162.1	167.7	113.3	83	68.2	61.2	50.3	High	High	High	High	High	High	High	High	High	High
High	Master Protein	O14972	Vacuolar protein sorting-associated protein 26C OS=Homo sapiens OX=9606 GN=VPS26C PE=1 SV=1	4	VPS26C	0.596	-0.75	0.0255426	0.172484	63.1	136.9	101.9	56.3	143.6	52.5	81.4	32.5	16.5	67.9	96.2	165.4	157.2	183.2	99	140.3	NA	120.4	163.4	103.5	158.6	86.7	17.4	128	162.7	149.6	180.4	120.3	15.3	NA	High	High	High	High	High	Peak Found	High	Peak Found	Peak Found	High
High	Master Protein	P04350	Tubulin beta-4A chain OS=Homo sapiens OX=9606 GN=TUBB4A PE=1 SV=2	5	TUBB4A	0.713	-0.49	0.0256096	0.172722	62.2	137.8	48.8	16.8	133.1	28.9	95.5	58.7	49.5	35.4	117	117.1	75	147.2	82.6	103.6	68.6	141	131.9	101.5	114.3	39.1	20.3	79.1	390.3	165.4	131.8	161.7	53	92.8	High	High	High	High	High	High	High	High	High	High
High	Master Protein	P08134	Rho-related GTP-binding protein RhoC OS=Homo sapiens OX=9606 GN=RHOC PE=1 SV=1	2	RHOC	0.673	-0.57	0.0261413	0.17611	69.3	130.7	55.1	76.7	127.1	31.3	57.6	49.6	48.4	84.3	166.4	217.2	93.5	120	77.9	159.3	77.9	107	144.2	105.8	145.9	178.4	51.9	67	87.2	126	73	173.5	16.1	81.6	High	High	High	High	High	High	High	High	High	High
High	Master Protein	P16278	Beta-galactosidase OS=Homo sapiens OX=9606 GN=GLB1 PE=1 SV=2	13	GLB1	0.727	-0.46	0.0261667	0.176222	91.6	108.4	122.5	91.5	112.6	61	85.1	108.9	79.9	70.6	91.2	117.6	115.3	149.7	129	102.4	89.4	98	100.2	117.8	106.4	113.2	36.6	97.8	138.8	141.3	121.2	102.2	59.3	40.3	High	High	High	High	High	High	High	High	High	High
High	Master Protein	Q9BTT0	Acidic leucine-rich nuclear phosphoprotein 32 family member E OS=Homo sapiens OX=9606 GN=ANP32E PE=1 SV=1	10	ANP32E	0.79	-0.34	0.0261803	0.176274	71.3	128.7	101.3	45	92.1	50.5	56.3	69.6	44.8	62.1	94	106.3	182.8	88.6	194	73.3	139.1	107.2	113.7	146.2	42.7	135.5	79.3	80.6	206.7	159.3	84.1	75.9	125.1	43.6	High	High	High	High	High	High	High	High	High	High
High	Master Protein	P48147	Prolyl endopeptidase OS=Homo sapiens OX=9606 GN=PREP PE=1 SV=2	43	PREP	0.746	-0.42	0.0262633	0.176674	104.4	95.6	89.4	91	105.2	101.5	118.2	103.3	133.2	131	90.8	64.2	108.7	93.6	86.8	102.9	91.6	99.2	130	100.9	87.4	103.8	55.6	75.5	78.1	127.3	108	97.2	87	138.7	High	High	High	High	High	High	High	High	High	High
High	Master Protein	A0A384MDT9	Epididymis secretory sperm binding protein OS=Homo sapiens OX=9606 PE=2 SV=1	4		0.715	-0.48	0.026822	0.179827	86	114	75.4	72.1	113.4	79.3	98	89.5	76.8	59	99.7	93	111.9	145.5	86.6	107.1	109.1	114.9	107.7	142.3	86.1	90.4	82.1	109.7	127.7	153.1	98.7	96.3	99.1	75.5	High	High	High	High	High	High	High	High	High	High
High	Master Protein	A0A024R3X9	Preimplantation protein 3, isoform CRA_a OS=Homo sapiens OX=9606 GN=PREI3 PE=3 SV=1	8	HSPE1; LOC100773141; LOC102539631; LOC102975660; LOC103123753; LOC103746174; LOC105082326; LOC105980206; LOC106990104; LOC107138572; LOC109379249; LOC109569074; LOC110213321; LOC110302827; LOC111143405; LOC112391783; LOC112872132; LOC112922901; LOC113905824; LOC113920961; LOC114493866; LOC115520178; Mob4; MOB4; MOBKL3; PHOCN; Prei3	0.717	-0.48	0.0269678	0.180674	82.4	117.6	108	65.2	97.8	58.2	75.3	65.4	75.3	84	79.4	103	172.7	146.1	137.9	108.6	105.3	86.6	106.3	114.9	112.7	151.5	48.8	86.2	171.3	151.8	110	88.5	48	40.9	High	High	High	High	High	High	High	High	High	High
High	Master Protein	Q969X5	Endoplasmic reticulum-Golgi intermediate compartment protein 1 OS=Homo sapiens OX=9606 GN=ERGIC1 PE=1 SV=1	9	ERGIC1	1.425	0.51	0.0270375	0.181029	118	82	67.9	132	168.4	135.6	111.9	96.2	122.5	118.9	124.1	229	52	123.7	64	110.9	59.5	125.1	84.4	64.1	122.9	60.3	41.5	73.5	103	83.3	141.3	125.9	37	20.9	High	High	High	High	High	High	High	High	High	High
High	Master Protein	O43592	Exportin-T OS=Homo sapiens OX=9606 GN=XPOT PE=1 SV=2	23	XPOT	0.733	-0.45	0.0278401	0.183022	78.3	121.7	139.2	44.8	93.7	58.2	76	65	64.7	69.9	78.2	95.9	152.1	122.1	156.2	93.1	78.6	56.5	103.1	137.8	119.2	137.5	39.3	78.9	188.6	156.6	106.6	94.5	55.2	138.6	High	High	High	High	High	High	High	High	High	High
High	Master Protein	Q96CN7	Isochorismatase domain-containing protein 1 OS=Homo sapiens OX=9606 GN=ISOC1 PE=1 SV=3	10	ISOC1	0.718	-0.48	0.0283816	0.183022	80.2	119.8	94.9	67.5	86.3	74.7	74.7	87.5	71	74.6	95.7	110.7	133.7	132.5	139.5	115.7	111.6	94.4	106.1	111.8	117.9	119.8	67.7	99.4	147.1	117.2	112.7	81.6	100.9	52.9	High	High	High	High	High	High	High	High	High	High
High	Master Protein	P63218	Guanine nucleotide-binding protein G(I)/G(S)/G(O) subunit gamma-5 OS=Homo sapiens OX=9606 GN=GNG5 PE=1 SV=3	7	GNG5	1.411	0.5	0.0285545	0.183148	113	87	192.5	47.8	69.9	100.4	109.3	144.4	151.7	141.9	80	129.6	114.2	94.5	119.5	30.2	35.4	128.4	95.5	70.6	81.3	123.7	109	90.2	31	72.7	106.8	110.4	123	96.1	High	High	High	High	High	High	High	High	High	High
High	Master Protein	Q9UPU7	TBC1 domain family member 2B OS=Homo sapiens OX=9606 GN=TBC1D2B PE=1 SV=2	10	TBC1D2B	0.718	-0.48	0.0285524	0.183148	75.8	124.2	91.6	101.4	92.7	43.5	73.9	68.3	59.8	51.5	154.2	85.5	142.2	117.1	68.9	157.4	90.8	62.5	121.6	125.8	146.7	94.1	45	115.8	72.2	136.4	131.4	104.7	92.5	152.4	High	High	High	High	High	High	High	High	High	High
High	Master Protein	E5KRG5	Thymidine phosphorylase OS=Homo sapiens OX=9606 GN=TYMP PE=2 SV=1	23	TYMP	0.776	-0.37	0.0285462	0.183148	93.5	106.5	94.9	52.3	82.6	84.2	103.6	95.4	83.5	107.8	99.9	75.3	99.2	121	103.9	85	87.9	97.8	99.7	98.8	106.3	138.6	64.6	124.8	119	194.3	106.6	109.9	54	109.4	High	High	High	High	High	High	High	High	High	High
High	Master Protein	G9CGD6	CNK3/IPCEF1 fusion protein OS=Homo sapiens OX=9606 GN=CNK3/IPCEF1 PE=1 SV=1	8	CNK3/IPCEF1	1.435	0.52	0.0294333	0.187521	116.5	83.5	81.5	82.4	121.5	128	155.5	147.4	143.2	75.6	104	64.7	52.5	102.1	105.7	86.9	97.2	109.9	66.6	74.7	90.9	53.2	78.8	120.9	88	68.7	127.4	87.4	115.6	169.8	High	High	High	High	High	High	High	High	High	High
High	Master Protein	Q9Y3C4	EKC/KEOPS complex subunit TPRKB OS=Homo sapiens OX=9606 GN=TPRKB PE=1 SV=1	5	TPRKB	0.701	-0.51	0.0301478	0.191275	80.1	119.9	81.9	67	119.4	72.2	60.7	80.7	57.9	57.9	95	141.4	161.6	152.2	180.4	113.2	62.7	72.3	83	95.2	86.3	97.8	38.5	110.9	182.6	113.6	166.1	112.1	82.6	54.9	High	High	High	High	High	High	High	High	High	High
High	Master Protein	P18077	60S ribosomal protein L35a OS=Homo sapiens OX=9606 GN=RPL35A PE=1 SV=2	9	RPL35A	1.323	0.4	0.0306884	0.193767	114	86	156.3	99.4	123.6	114.7	135.4	121.3	154.2	83.6	75.8	94.4	113.6	105.6	129.8	83.3	60.5	100.3	85.5	94	91.5	98	80.5	93.2	81.3	94.8	117.5	82.5	80.7	48.8	High	High	High	High	High	High	High	High	High	High
High	Master Protein	O60814	Histone H2B type 1-K OS=Homo sapiens OX=9606 GN=H2BC12 PE=1 SV=3	2	H2BC12	1.323	0.4	0.0307004	0.193802	119	81	85.1	301.6	108.6	130.3	103.3	101.5	171.2	86.8	97.3	77.7	66.8	58.4	60.2	81.5	61.5	108.2	121.6	74.7	52.8	71.8	65.6	72.3	20.7	64.7	142.5	91.2	70.3	251.9	High	High	High	High	High	High	High	High	High	Peak Found
High	Master Protein	Q8N5K1	CDGSH iron-sulfur domain-containing protein 2 OS=Homo sapiens OX=9606 GN=CISD2 PE=1 SV=1	3	CISD2	0.681	-0.55	0.030855	0.194573	63.6	136.4	78.3	35.1	71.1	39	46.9	59.5	37.4	59.2	79.7	164	94	163.6	125.7	156.9	49.6	151.1	116.9	109.3	76.2	95.9	42.6	165.1	233.8	98.7	216.7	118.2	62.4	53.1	High	High	High	High	High	High	High	High	High	High
High	Master Protein	Q14790	Caspase-8 OS=Homo sapiens OX=9606 GN=CASP8 PE=1 SV=1	19	CASP8	0.765	-0.39	0.0316896	0.199083	73.9	126.1	88.5	67.3	109.5	47.8	78	59	56.2	71	130.5	119.7	121.6	152.7	108.9	128.2	83.7	101.3	131.5	133.1	116.4	110.6	32.2	108.7	178.9	152.3	109.7	119.5	33.4	49.8	High	High	High	High	High	High	High	High	High	High
High	Master Protein	P24158	Myeloblastin OS=Homo sapiens OX=9606 GN=PRTN3 PE=1 SV=3	5	PRTN3	0.731	-0.45	0.0320446	0.20106	76.1	123.9	117.3	45.1	101.7	45.3	78.3	42.9	22.3	421.4	24.7	145.5	196.5	138.8	32.6	127.9	149.1	7	231	109	101.3	194	34.9	20.2	3.8	92.8	144.9	69.7	75.7	26	High	High	High	High	High	High	High	High	Peak Found	High
High	Master Protein	O95298	NADH dehydrogenase [ubiquinone] 1 subunit C2 OS=Homo sapiens OX=9606 GN=NDUFC2 PE=1 SV=1	5	NDUFC2	1.395	0.48	0.0321861	0.201821	118.2	81.8	107.1	125.7	134.3	95.9	151.5	136.3	134.1	127.1	60.2	101.6	90.4	108.7	111.1	104.3	77.2	105.7	93.1	75.5	107.3	86.9	63.1	80.9	82.3	90.5	115.1	106.9	65.2	62.1	High	High	High	High	High	High	High	High	High	High
High	Master Protein	A0A024R7T4	Zinc finger protein 22 (KOX 15), isoform CRA_a OS=Homo sapiens OX=9606 GN=ZNF22 PE=4 SV=1	11	ZNF22	1.31	0.39	0.0328311	0.205371	108.8	91.2	112	91.6	104.2	113.6	117.2	105.9	118	92.9	85.6	168.7	81.6	92.3	121.3	86.7	115.1	125.4	91	69	65.7	67.3	91.8	100.5	59.8	61.5	120.9	116.7	74.3	149.5	High	High	High	High	High	High	High	High	High	High
High	Master Protein	P62937	Peptidyl-prolyl cis-trans isomerase A OS=Homo sapiens OX=9606 GN=PPIA PE=1 SV=2	13	PPIA	0.755	-0.41	0.0329061	0.205755	86.9	113.1	90.4	54.1	97.6	72.7	95.5	84.3	79	75.8	87.5	110	120	77.9	123.8	72.7	125.9	125.8	113	96.3	82.3	101.4	97.2	72.1	112.6	94.1	127.9	102.6	127.2	180.3	High	High	High	High	High	High	High	High	High	High
High	Master Protein	Q86V81	THO complex subunit 4 OS=Homo sapiens OX=9606 GN=ALYREF PE=1 SV=3	4	ALYREF	0.786	-0.35	0.0329759	0.206105	90.9	109.1	85.2	76.9	94.1	86.7	97.6	105.6	88.8	88	116.6	114.5	91.5	115.6	109.7	102.7	117	128	94.3	83.2	82.5	89.5	64.7	118.1	121.2	89.9	101.7	114.7	72.7	148.8	High	High	High	High	High	High	High	High	High	High
High	Master Protein	A0A024QYX0	Emopamil binding protein OS=Homo sapiens OX=9606 GN=EBP PE=2 SV=1	3	EBP	0.721	-0.47	0.033084	0.206705	87.8	112.2	45.8	120.5	119.9	55.1	91.1	90.2	35.8	85	114.9	129.1	71.2	146.7	35	193.6	40.7	81	151.6	102.6	150.2	63.6	17.7	136.4	260.4	175.7	137.9	108.9	19.7	19.4	High	High	High	High	High	High	High	High	High	High
High	Master Protein	Q5QNW6	Histone H2B type 2-F OS=Homo sapiens OX=9606 GN=H2BC18 PE=1 SV=3	2	H2BC18	1.317	0.4	0.0331757	0.20716	111.8	88.2	83.2	134.2	138	87.9	168.5	107.3	136.8	99.1	97.5	111	85.4	131.3	70	119.8	87.5	102	109.9	83.7	117.5	65.4	52.2	100	92	78.7	120.7	102.5	44.7	73.6	High	High	High	High	High	High	High	High	High	High
High	Master Protein	I4AY87	Epididymis secretory sperm binding protein (Fragment) OS=Homo sapiens OX=9606 GN=MIF PE=2 SV=1	5	MIF	0.787	-0.35	0.033238	0.207506	97.6	102.4	61.8	53	93	91.7	88.1	177.3	94.9	72.6	179	120	60	72.1	86.2	81.4	93.4	178	95	60.3	53.1	53.3	138	152.5	59.9	64.2	118.3	128.4	155.5	118.9	High	High	High	High	High	High	High	High	High	High
High	Master Protein	P10909	Clusterin OS=Homo sapiens OX=9606 GN=CLU PE=1 SV=1	22	CLU	0.756	-0.4	0.0337201	0.20995	82.6	117.4	53.8	89.6	40.8	84.9	152.6	49.2	61.4	110.6	156.6	122.6	64.5	70.7	91.5	102.7	123.3	35.1	102.5	105	89.3	228.6	66.6	129.3	18.4	89.9	128.2	242.7	73.5	116	High	High	High	High	High	High	High	High	High	High
High	Master Protein	Q5JTH9	RRP12-like protein OS=Homo sapiens OX=9606 GN=RRP12 PE=1 SV=2	14	RRP12	1.402	0.49	0.0342223	0.21261	118.9	81.1	111.7	98.2	126.8	146.3	115.9	172.8	169.9	124.7	91	133.4	77	122.1	117.9	86.3	64	97.9	69.9	67.6	85.2	55.7	44.7	98.5	67.4	75.4	114.4	93.5	95.6	76	High	High	High	High	High	High	High	High	High	Peak Found
High	Master Protein	A0A8I5KW61	C-X-C motif chemokine OS=Homo sapiens OX=9606 PE=3 SV=1	11		0.778	-0.36	0.0344185	0.213667	99.1	100.9	85.1	147	57.4	91.7	85.4	52.9	29.5	267.2	168.6	147.7	86.4	86.2	101.9	107.4	230.3	31.8	198	83.2	55.3	107	134.5	29.5	15	68.1	87.2	77.1	118.6	50.1	High	High	High	High	High	High	High	High	High	High
High	Master Protein	Q08945	FACT complex subunit SSRP1 OS=Homo sapiens OX=9606 GN=SSRP1 PE=1 SV=1	27	SSRP1	0.794	-0.33	0.0345446	0.214391	96.4	103.6	101	155	108.2	72.9	96	96.7	73.1	70.4	91	112.9	114.7	115.9	131.4	100	76.5	85.2	105.4	112.3	98.4	101.7	56.4	113.5	143.4	118.1	119.8	100.8	81.2	48.2	High	High	High	High	High	High	High	High	High	High
High	Master Protein	A0A024R9G3	Derlin OS=Homo sapiens OX=9606 GN=DERL1 PE=3 SV=1	4	DERL1	0.72	-0.47	0.0347739	0.215501	77.2	122.8	91.2	93.6	96.9	42.1	87.3	60.6	43.2	60.3	132.6	119.1	123.9	146.2	78.2	161.8	97.1	60.8	133	112	157	98.4	35.8	114.1	147.5	145.3	117.3	93.2	41.3	110.2	High	High	High	Peak Found	High	High	High	High	Peak Found	High
High	Master Protein	A0A024R6Y2	Nuclear transport factor 2 OS=Homo sapiens OX=9606 GN=NUTF2 PE=4 SV=1	6	LOC101355324; LOC111152937; LOC111550522; LOC113905486; Nutf2; NUTF2	0.795	-0.33	0.0348939	0.2162	87.9	112.1	93.1	79.4	96.5	66.6	78.8	90.2	71.6	82.9	84.3	117.3	137.4	126.3	159.2	95.1	94	110.5	114.4	95.8	68.9	100.1	66	84.8	171.2	107	118	97.1	124.9	68.6	High	High	High	High	High	High	High	High	High	High
High	Master Protein	P48449	Lanosterol synthase OS=Homo sapiens OX=9606 GN=LSS PE=1 SV=1	18	LSS	0.731	-0.45	0.0352999	0.2184	87.2	112.8	94.6	51.3	114.8	90.3	94.7	118.7	55.9	44.1	157.8	178.8	137.9	130.5	127.3	171.3	53.8	71.8	72.8	86.5	145.1	112.4	31.8	109	129.2	131.2	87.9	139.2	24.4	36.9	High	High	High	Peak Found	High	High	High	High	Peak Found	High
High	Master Protein	P09564	T-cell antigen CD7 OS=Homo sapiens OX=9606 GN=CD7 PE=1 SV=1	6	CD7	1.368	0.45	0.0360013	0.22171	106.9	93.1	98.9	88.4	125.2	79.4	137.9	117.5	106.6	115.4	79.1	116.9	75.9	103.1	101.7	100.4	44.7	99.5	64.8	81.6	153	54.5	65.5	112.9	206.3	111.3	113	89.3	93.7	63.5	High	High	High	High	High	High	High	High	High	High
High	Master Protein	P16403	Histone H1.2 OS=Homo sapiens OX=9606 GN=H1-2 PE=1 SV=2	10	H1-2	1.311	0.39	0.0362342	0.223007	115.5	84.5	99.6	108.6	115	104.3	122.4	123.2	145	125.9	64.4	96.3	79.4	87	56.9	111.9	98.8	106.8	86.6	75	123.5	74.9	85.8	103.3	63	80.5	103.5	98.9	66	193.6	High	High	High	High	High	High	High	High	High	High
High	Master Protein	Q9BT23	LIM domain-containing protein 2 OS=Homo sapiens OX=9606 GN=LIMD2 PE=1 SV=1	5	LIMD2	1.36	0.44	0.036988	0.227063	113.5	86.5	96.8	34.4	182.1	130.1	129.3	164.9	100.8	114.4	104.2	132.5	78.4	121.4	79.3	99.4	47.4	120.2	98.5	91.2	94.1	64.2	39.7	83.1	198	109.3	104.4	68.3	70.3	43	High	High	High	High	High	High	High	High	High	High
High	Master Protein	O43776	Asparagine--tRNA ligase, cytoplasmic OS=Homo sapiens OX=9606 GN=NARS1 PE=1 SV=1	27	NARS1	0.798	-0.33	0.0373589	0.228918	85.3	114.7	110.3	70.2	101.1	71.6	87.3	97.5	74.7	60.8	104.5	121.8	123.3	121.8	153.7	86.3	72.4	112.9	95.6	119.5	98.8	104	44.4	113.2	141.5	113.1	137.5	103.5	95.2	63.8	High	High	High	High	High	High	High	High	High	High
High	Master Protein	Q9UL17	T-box transcription factor TBX21 OS=Homo sapiens OX=9606 GN=TBX21 PE=1 SV=1	17	TBX21	0.747	-0.42	0.0377612	0.230998	78.9	121.1	50.6	63.9	134.5	54.1	79.8	70.3	52.6	130.8	76	92.5	114.6	142.2	46.1	174.4	57.8	85.1	143.3	152.5	119	133.8	49.2	117.2	221.3	185	88	82.6	32.9	50.1	High	High	High	High	High	High	High	High	High	High
High	Master Protein	D9ZGG2	Vitronectin OS=Homo sapiens OX=9606 GN=VTN PE=4 SV=1	10	VTN	0.724	-0.47	0.0380997	0.232602	84.3	115.7	58.5	129.1	39.4	150.2	77.8	37.6	38.8	212.3	227.2	157.8	69.1	69	71.1	116.5	100	12.1	136	124.8	58.2	278.6	88.2	56.1	30.6	97.3	117.8	107	68	70.9	High	High	High	High	High	High	High	High	Peak Found	High
High	Master Protein	Q8WW12	PEST proteolytic signal-containing nuclear protein OS=Homo sapiens OX=9606 GN=PCNP PE=1 SV=2	10	PCNP	1.308	0.39	0.038797	0.23657	115.2	84.8	88.7	106.5	119.1	112.9	124.6	130.6	125.2	132.8	89.5	73.2	91.7	89.9	83.9	117.5	125	98	99.9	81.7	90.6	77.4	61.3	81	78.7	89.9	94	87.3	75.8	173.4	High	High	High	High	High	High	High	High	High	High
High	Master Protein	A0A140VK46	Proteasome subunit beta OS=Homo sapiens OX=9606 PE=2 SV=1	9		0.798	-0.33	0.0388064	0.236603	79.3	120.7	86	72	72.2	39.4	120	47.3	91.7	75.7	86.3	106.8	124.5	127.8	100.1	109.3	147.5	61.6	129.4	102.2	106.3	128.2	91.8	118.9	146.9	116	121.1	127.1	79.9	64	High	High	High	High	High	High	High	High	High	High
High	Master Protein	A0A024R3V8	Translin-associated factor X, isoform CRA_c OS=Homo sapiens OX=9606 GN=TSNAX PE=3 SV=1	15	TSNAX	1.306	0.39	0.0389127	0.237106	109.3	90.7	112	106.2	111.2	104.8	113.7	112.8	123.8	96.6	117.9	70.3	94.6	88.6	77.9	113.5	104.3	85.5	104.7	115.5	123.2	82.8	61.8	77.2	87.8	143.8	101.5	90.7	50.5	126.8	High	High	High	High	High	High	High	High	High	High
High	Master Protein	Q8NBN7	Retinol dehydrogenase 13 OS=Homo sapiens OX=9606 GN=RDH13 PE=1 SV=2	9	RDH13	1.37	0.45	0.039209	0.238718	188.8	11.2	456.8	319.9	295.1	339.3	367.1	298.4	306	106.3	10.5	17.3	0.5	19.7	22.3	25	NA	26.1	22.9	10.3	8.5	17.4	9.1	19.3	21.8	18.6	22.8	10.7	8	20.2	High	High	High	High	High	High	High	High	High	High
High	Master Protein	Q01469	Fatty acid-binding protein 5 OS=Homo sapiens OX=9606 GN=FABP5 PE=1 SV=3	15	FABP5	0.79	-0.34	0.0397831	0.241282	89.6	110.4	84.1	53.6	54.4	74	90.7	90.5	66	93.8	108.6	86	65.3	114	66.7	83	143.8	97.8	96.6	65.4	65.1	75.3	58	192.1	270.6	101.3	106.3	79.3	184.6	133.2	High	High	High	High	High	High	High	High	High	High
High	Master Protein	P14406	Cytochrome c oxidase subunit 7A2, mitochondrial OS=Homo sapiens OX=9606 GN=COX7A2 PE=1 SV=1	3	COX7A2	0.781	-0.36	0.0398762	0.24148	90.7	109.3	116.2	87.6	124.2	80.4	90.3	83.6	77.5	60.4	98.4	107.7	110.4	130.5	122	92.7	92.4	85.3	117.4	129.9	118.6	98.9	63.8	94.4	154.4	133.3	118.9	84	98	28.7	High	High	High	High	High	High	High	High	High	High
High	Master Protein	Q8N5W9	Refilin-B OS=Homo sapiens OX=9606 GN=RFLNB PE=1 SV=1	3	RFLNB	0.576	-0.8	0.0401372	0.242914	115	85	208.4	142.8	55.3	126.5	178.9	131.7	36.2	189.4	76.8	83.8	110.1	83.3	106.6	57.5	NA	103.1	105.2	68.3	NA	119	NA	91.7	NA	108.7	308.1	99.7	80.5	128.3	High	High	High	High	High	High	High	High	Peak Found	High
High	Master Protein	P23588	Eukaryotic translation initiation factor 4B OS=Homo sapiens OX=9606 GN=EIF4B PE=1 SV=2	27	EIF4B	1.298	0.38	0.0402461	0.243426	109.8	90.2	91.8	108.1	110.9	105.2	147.7	122.1	138.2	102.5	86.8	96.8	89.4	105	81.9	93.7	90.7	111	90.5	78.1	88.8	78.5	84.8	102.8	60.5	77.1	109.9	91.6	84.8	170.8	High	High	High	High	High	High	High	High	High	High
High	Master Protein	P00918	Carbonic anhydrase 2 OS=Homo sapiens OX=9606 GN=CA2 PE=1 SV=2	13	CA2	0.749	-0.42	0.0406653	0.245713	62.9	137.1	75.4	348.5	6.8	228.6	23.7	16.3	13.1	42.2	73.1	107	28.4	24.8	121.2	50.2	115.6	31.3	55.2	182.1	94	147.5	415.5	59.4	10.3	65	22.1	167.9	266.2	8.6	High	High	High	High	High	High	High	High	High	High
High	Master Protein	Q13868	Exosome complex component RRP4 OS=Homo sapiens OX=9606 GN=EXOSC2 PE=1 SV=2	11	EXOSC2	0.747	-0.42	0.0429941	0.24574	80.3	119.7	103.1	52.3	80.3	71.2	74.5	77.3	61.1	48.9	99.8	138.3	136.9	129	142.8	99.3	105.4	88.5	126.5	118.7	90.1	106.2	69.5	102.9	152.2	126.4	137.9	107.1	110.2	43.4	High	High	High	High	High	High	High	High	High	High
High	Master Protein	F5GXS2	Actinin, alpha 4, isoform CRA_a OS=Homo sapiens OX=9606 GN=ACTN4 PE=1 SV=3	37	ACTN4	0.765	-0.39	0.0427049	0.24574	84.2	115.8	87.3	69	104	55.8	81.4	75.4	72.1	103.7	89.1	110.7	142	126	105.8	130.8	89.1	90.5	112.4	111.8	106.4	152.2	56.7	109.3	155.6	148.5	89.1	96.7	53.2	75.4	High	High	High	High	High	High	High	High	High	High
High	Master Protein	A1LPW7	Ubiquitin carboxyl-terminal hydrolase OS=Homo sapiens OX=9606 GN=USP4 PE=3 SV=1	12	USP4	0.737	-0.44	0.0431362	0.24574	83.6	116.4	74.9	61.7	120.5	63	67.9	103.3	55.2	216.8	113.1	91.5	74.2	111	48.4	168.9	109.5	65.3	173.6	88	112.2	84	59.7	91.3	76.4	124.5	146.8	107.8	53.4	137.2	High	High	High	High	High	Peak Found	High	High	Peak Found	High
High	Master Protein	Q9BVJ8	beta-N-acetylhexosaminidase (Fragment) OS=Homo sapiens OX=9606 GN=HEXA PE=2 SV=2	17	HEXA	0.747	-0.42	0.0416466	0.24574	87.2	112.8	104.8	61.4	105.1	63	78.4	50.6	49.1	96.8	66.4	109.8	152	130.9	89.5	81.1	137.2	79.1	160.4	138.4	90	159.3	78.7	85	191.8	169.5	91.7	87	68.7	24.2	High	High	High	High	High	High	High	High	High	High
High	Master Protein	O75874	Isocitrate dehydrogenase [NADP] cytoplasmic OS=Homo sapiens OX=9606 GN=IDH1 PE=1 SV=2	21	IDH1	0.806	-0.31	0.0424713	0.24574	97.8	102.2	118.1	83.2	109.5	71.1	135.4	76.7	88.5	122	90.8	91.4	114.4	119	101.2	107.6	82	79.4	118.1	104.5	127.2	121.7	55.5	94.8	154.3	129.3	106.5	92	41.6	64.4	High	High	High	High	High	High	High	High	High	High
High	Master Protein	P37198	Nuclear pore glycoprotein p62 OS=Homo sapiens OX=9606 GN=NUP62 PE=1 SV=3	12	NUP62	0.735	-0.45	0.0409798	0.24574	83	117	72.3	83.5	131.8	62.2	65.9	75.8	55.5	126.4	111	116.4	107.7	138.8	116	149.5	84.3	85.1	121.6	157.9	101	77.1	45.5	85.9	225	154.2	87.4	65.6	57.2	39.1	High	High	High	High	High	High	High	High	High	High
High	Master Protein	A0A024R4N0	HCG1640809, isoform CRA_b OS=Homo sapiens OX=9606 GN=hCG_1640809 PE=4 SV=1	2	MYADM	0.684	-0.55	0.0411095	0.24574	78.8	121.2	63.7	82	148.4	80.7	77.8	62.9	52.2	62.9	121.5	122.8	66	142.1	65.1	148.3	84.2	92.2	150.7	77.8	205.3	52.8	41.3	182.1	206.4	101.4	127.6	115.7	29.8	36.1	High	High	High	Peak Found	High	High	High	High	Peak Found	High
High	Master Protein	Q9UEU0	Vesicle transport through interaction with t-SNAREs homolog 1B OS=Homo sapiens OX=9606 GN=VTI1B PE=1 SV=3	8	VTI1B	1.402	0.49	0.0415825	0.24574	129.6	70.4	97	120.4	165.8	82.8	161.2	159.8	162.2	153.2	85.5	84.3	69.4	145.5	68.3	80.7	62.2	94.7	85.7	96.5	86.6	74.1	78.2	88.8	92.5	95.2	115.4	82	51.5	60.1	High	High	High	High	High	High	High	High	High	High
High	Master Protein	P08779	Keratin, type I cytoskeletal 16 OS=Homo sapiens OX=9606 GN=KRT16 PE=1 SV=4	28	KRT16	0.75	-0.42	0.0434577	0.245907	63.1	136.9	34.3	12.2	7.1	6.8	74	12.1	103.4	73.6	196.1	44.6	62.8	6.6	6	8.4	69.5	166.1	44.6	86.9	6.7	66.9	14	6.8	3.3	87.4	40.1	35.4	1480.6	43.9	High	High	High	High	Peak Found	Peak Found	High	High	High	High
High	Master Protein	A0A384NPW1	Epididymis secretory sperm binding protein OS=Homo sapiens OX=9606 PE=2 SV=1	2		1.379	0.46	0.0434811	0.245924	122.8	77.2	76.1	185	72.7	92.7	141	205.7	211.4	NA	132.3	182.6	86.7	104.7	61.6	154.5	41	91.3	98.5	79.5	75.5	88.6	89.4	NA	57.4	85.5	111.2	185.9	67.9	21.2	High	High	High	High	High	High	High	High	High	High
High	Master Protein	Q9NQP4	Prefoldin subunit 4 OS=Homo sapiens OX=9606 GN=PFDN4 PE=1 SV=1	4	PFDN4	0.745	-0.43	0.0437695	0.247228	76.7	123.3	73.4	58.7	87.7	80.5	64.5	79.3	61.3	37.9	108.4	82.8	110.6	116.5	103.5	86	210.6	110.3	107.7	123.9	44	99.4	28.3	122	167	123	115.2	131.2	104.9	161.2	High	High	High	High	High	High	High	High	High	High
High	Master Protein	P62899	60S ribosomal protein L31 OS=Homo sapiens OX=9606 GN=RPL31 PE=1 SV=1	6	RPL31	1.275	0.35	0.0439833	0.248179	112.8	87.2	106.9	91.7	115.6	119.8	142.4	144.6	163.6	52	92.5	97.6	109.1	89.7	135.6	82.6	74.5	125	71.4	71.5	96.5	81.8	68.7	101.3	89.2	73.7	101.9	92.2	82.9	125.8	High	High	High	High	High	High	High	High	High	High
High	Master Protein	Q9Y296	Trafficking protein particle complex subunit 4 OS=Homo sapiens OX=9606 GN=TRAPPC4 PE=1 SV=1	11	TRAPPC4	0.741	-0.43	0.0443145	0.249649	89.5	110.5	110.4	83.2	97.6	78	86.4	81	76.7	87.9	106.2	118.5	124.5	124.5	142.1	122.7	95.7	83.3	94.3	103.4	133.1	145.6	47.6	101.5	176.1	142.5	93.2	68.2	49.2	26.6	High	High	High	High	High	High	High	High	High	High
High	Master Protein	O75995	SAM and SH3 domain-containing protein 3 OS=Homo sapiens OX=9606 GN=SASH3 PE=1 SV=2	16	SASH3	0.777	-0.36	0.0446941	0.251456	85.8	114.2	71.6	50.9	94.4	58.1	108.3	81.8	63.4	94.2	110.4	123	104.5	155.4	90.5	122.6	64.1	126.9	88.8	108.4	99.4	85.1	66.6	142.4	222.6	96.2	115.9	92.1	69	93.5	High	High	High	High	High	High	High	High	High	High
High	Master Protein	A0A0B4J1V8	HCG2039996 OS=Homo sapiens OX=9606 GN=PPAN-P2RY11 PE=3 SV=1	8	PPAN-P2RY11	1.41	0.5	0.0448965	0.252477	130.8	69.2	119.6	89.9	140.8	137	170.1	152.9	151.1	169.8	84.6	130.7	78	113.8	103.7	106.3	34.1	123.5	53.8	71.3	76.2	60.6	46.2	76.2	52	49.1	102.7	124.7	111.5	69.7	High	High	High	High	High	High	High	High	High	High
High	Master Protein	P01111	GTPase NRas OS=Homo sapiens OX=9606 GN=NRAS PE=1 SV=1	4	NRAS	0.636	-0.65	0.0453155	0.253856	73.5	126.5	53.1	54.3	105.1	75.7	82	103.5	58.2	47.5	119.9	233.6	22.7	152.5	102.2	112.8	NA	136	117.5	114.3	109.4	69.3	19.9	199.3	193.5	117.1	113.4	115.3	103.4	68.4	High	High	High	High	High	High	High	High	High	High
High	Master Protein	Q8IZ81	ELMO domain-containing protein 2 OS=Homo sapiens OX=9606 GN=ELMOD2 PE=1 SV=1	6	ELMOD2	0.71	-0.49	0.0452678	0.253856	74.5	125.5	114.2	36.7	106.7	39.5	96.7	62.7	64.6	81	93	115.1	152.5	150.4	119.3	170.8	41.8	44.5	127.2	141.1	169.8	149.7	58.3	93.9	171	155.9	124.7	83.7	20	15.3	High	High	High	High	High	High	High	High	Peak Found	High
High	Master Protein	O75475	PC4 and SFRS1-interacting protein OS=Homo sapiens OX=9606 GN=PSIP1 PE=1 SV=1	30	PSIP1	1.295	0.37	0.0456086	0.25398	117.6	82.4	102.1	91.7	127.4	119.4	139.7	145.1	132.6	73.6	94.4	94.9	93.4	82.5	112	72.3	78.5	123.4	80.8	73.9	63.5	68.5	89.5	83.4	67.7	81.1	139.2	116.5	109.5	143.3	High	High	High	High	High	High	High	High	High	High
High	Master Protein	Q9NY12	H/ACA ribonucleoprotein complex subunit 1 OS=Homo sapiens OX=9606 GN=GAR1 PE=1 SV=1	7	GAR1	0.741	-0.43	0.0457404	0.254548	92.2	107.8	107.4	71	89.5	82.6	81.4	101.4	96.6	38.9	81.8	99	138.3	75.6	153.7	62.4	88.4	121.7	119.9	145.5	58.6	123.9	101.3	71.5	99.6	124.7	129.1	89.8	162.8	83.7	High	High	High	High	High	High	High	High	High	High
High	Master Protein	A0A024R9D2	Metadherin, isoform CRA_a OS=Homo sapiens OX=9606 GN=MTDH PE=4 SV=1	28	MTDH	1.297	0.38	0.0458193	0.254916	110.8	89.2	99.4	101.7	118	106.6	138.3	114.9	127.5	128.9	97.2	101.3	70.7	102.6	81.1	98	85.7	125.9	85.9	77.8	109.7	65.3	87.8	109.6	92.2	82.7	104.7	95.4	77	114.2	High	High	High	High	High	High	High	High	High	High
High	Master Protein	P35244	Replication protein A 14 kDa subunit OS=Homo sapiens OX=9606 GN=RPA3 PE=1 SV=1	8	RPA3	0.781	-0.36	0.045979	0.255662	73.2	126.8	94.9	25.9	122.2	50.4	53.3	88.9	41.6	75	100.7	121	132.9	123.5	152.8	110.6	89.4	98.9	88.7	149.2	66	100.2	34	93.2	178.1	165.2	128.2	108.6	137.2	69.4	High	High	High	High	High	High	High	High	High	High
High	Master Protein	P56202	Cathepsin W OS=Homo sapiens OX=9606 GN=CTSW PE=1 SV=2	12	CTSW	0.756	-0.4	0.0484649	0.255945	70.9	129.1	89.9	39.1	85.9	27.2	48.9	20.9	84.2	78.4	100.6	193.6	167.5	167.1	66.8	192.7	88.1	65.2	163.7	180.7	36.5	113.1	31.3	76.5	155.1	175.6	68.8	112.3	51.8	118.4	High	High	High	High	High	High	High	High	High	High
High	Master Protein	Q6FHU2	Phosphoglycerate mutase (Fragment) OS=Homo sapiens OX=9606 GN=PGAM1 PE=2 SV=1	28	PGAM1	0.77	-0.38	0.0484234	0.255945	90.2	109.8	100.4	63.3	90.6	69.4	98.1	84	84.7	96.6	107.8	110.1	133.5	113.8	128.6	91.9	105.4	104	125.3	99.1	81.1	121.6	91.1	83.3	100.4	120.9	108.5	114.9	78.7	92.9	High	High	High	High	High	High	High	High	High	High
High	Master Protein	Q9NP77	RNA polymerase II subunit A C-terminal domain phosphatase SSU72 OS=Homo sapiens OX=9606 GN=SSU72 PE=1 SV=1	6	SSU72	0.727	-0.46	0.0470355	0.255945	78.5	121.5	87.7	55.3	116.4	35.3	91.3	90.7	60.1	63.3	106.4	105.9	123	121.7	153.3	127.2	73.9	77.4	113.7	109.7	63.1	136.8	54.6	120.2	180.2	142	120.7	98.8	116.8	54.4	High	High	High	High	High	High	High	High	High	Peak Found
High	Master Protein	Q6IQ49	Splicing regulator SDE2 OS=Homo sapiens OX=9606 GN=SDE2 PE=1 SV=1	3	SDE2	1.379	0.46	0.0479793	0.255945	120.7	79.3	95.1	130.3	153.7	129.7	147.4	146	152.2	141.9	100	119.2	92.2	110.2	98.1	97.6	75	99.9	93.9	92	104	72.1	6.2	79.5	101.4	90.8	95.3	122.1	15.9	38.4	High	High	High	High	High	High	High	High	Peak Found	High
High	Master Protein	Q9H9T3	Elongator complex protein 3 OS=Homo sapiens OX=9606 GN=ELP3 PE=1 SV=2	13	ELP3	0.732	-0.45	0.0470453	0.255945	76.2	123.8	85.1	67.2	111.3	72	86.2	66	72.5	57.3	110.4	130.5	118.6	176.1	155.8	137.9	39.2	91	110	139.2	115.9	114.8	35.5	120.6	156.9	134.2	126.5	111.2	49	9.2	High	High	High	High	High	High	High	High	Peak Found	High
High	Master Protein	P10144	Granzyme B OS=Homo sapiens OX=9606 GN=GZMB PE=1 SV=2	11	GZMB	0.748	-0.42	0.0473567	0.255945	82.3	117.7	77.4	147	65.6	26	64.5	55.8	73.3	82.5	91.3	189.4	93.5	49.2	49.4	183.7	97.4	63.4	190.2	79.3	106.8	257.3	50.7	100.9	165.2	170	34	103.3	18.8	113.8	High	High	High	High	High	Peak Found	High	High	High	High
High	Master Protein	Q15485	Ficolin-2 OS=Homo sapiens OX=9606 GN=FCN2 PE=1 SV=2	11	FCN2	1.266	0.34	0.0491135	0.256199	116.9	83.1	52.7	54.3	122.1	346.1	102.3	134.6	139.2	46.8	164.7	89	82.6	37.4	87.2	29.1	3.2	70.4	109	162.5	10.7	148.8	136.8	258.5	40.6	107	57.7	57.3	76.5	72.7	High	High	High	High	High	High	High	High	High	High
High	Master Protein	P36639	Oxidized purine nucleoside triphosphate hydrolase OS=Homo sapiens OX=9606 GN=NUDT1 PE=1 SV=4	3	NUDT1	0.659	-0.6	0.0496496	0.258075	94.1	105.9	93	125.6	100.3	8.5	146.2	91.2	28.6	66.3	109.1	46.8	154.3	53.9	101.6	151.2	104.9	50.5	135.8	109.1	94.8	135.7	96.7	176.8	160.6	124.6	102.6	101.2	94	36	High	High	High	Peak Found	High	High	High	High	Peak Found	High
High	Master Protein	A0A0D9SGF6	Spectrin alpha chain, non-erythrocytic 1 OS=Homo sapiens OX=9606 GN=SPTAN1 PE=1 SV=1	3	SPTAN1	1.289	0.37	0.049686	0.258197	112.6	87.4	89.9	86.1	113.7	112.9	119.3	184.4	116.7	89.2	107.8	125.9	67.9	91.9	105.8	74.7	70.4	123.2	80.2	77.3	82.2	57.8	51.2	103.9	96.1	84.2	156.7	125.4	125	80.4	High	High	High	High	High	High	High	High	High	High
High	Master Protein	O15511	Actin-related protein 2/3 complex subunit 5 OS=Homo sapiens OX=9606 GN=ARPC5 PE=1 SV=3	13	ARPC5	0.772	-0.37	0.0502001	0.260539	96.6	103.4	111.4	64	102.1	65.7	92.2	94.7	75.7	110.5	90.6	99.4	145	120.3	144	112.8	100.5	69.6	119	120.5	98.9	123.2	77.6	96.2	120.5	133.8	98.8	85	82.5	45.5	High	High	High	High	High	High	High	High	High	High
High	Master Protein	Q9H488	GDP-fucose protein O-fucosyltransferase 1 OS=Homo sapiens OX=9606 GN=POFUT1 PE=1 SV=1	5	POFUT1	0.687	-0.54	0.0503196	0.261014	63.2	136.8	84	40	103.6	38.8	88.4	59.3	45.3	61.2	124.9	156.1	166.7	188.9	108	79.3	22.5	80	131.4	129.3	76.3	152.4	56.1	138	150.5	161.1	159.3	132.5	62.4	3.4	High	High	High	Peak Found	High	High	High	High	Peak Found	High
High	Master Protein	P62851	40S ribosomal protein S25 OS=Homo sapiens OX=9606 GN=RPS25 PE=1 SV=1	8	RPS25	1.288	0.36	0.0504665	0.261685	111	89	75	110.8	117.5	102	143.7	145.9	136.4	102.4	105.5	95	78.3	96.7	87.9	87.7	104.1	129.6	87	67.6	79	74.5	75.6	98.8	97.9	77.3	109.5	114.9	88.3	111	High	High	High	High	High	High	High	High	High	High
High	Master Protein	Q13526	Peptidyl-prolyl cis-trans isomerase NIMA-interacting 1 OS=Homo sapiens OX=9606 GN=PIN1 PE=1 SV=1	9	PIN1	0.751	-0.41	0.0505005	0.261839	88.1	111.9	85	59.8	93.1	71.2	98.9	78.2	71.8	82	106.3	111.7	114	90.6	122.8	79.9	100.4	148	91.6	91.7	67.4	107.3	81.5	85.5	180.4	102.4	116.6	98.9	101.1	161.8	High	High	High	High	High	High	High	High	High	High
High	Master Protein	P81605	Dermcidin OS=Homo sapiens OX=9606 GN=DCD PE=1 SV=2	7	DCD	0.753	-0.41	0.050977	0.264082	79.9	120.1	35.5	21.1	11.4	17.9	158	18.5	15.7	13.2	1673	40	51.1	27.2	14.1	9.7	47.6	35.2	166.4	115.4	17.2	23.1	24.1	10	6.1	128.7	27.5	13.6	63	15.7	High	High	High	High	High	High	High	High	High	High
High	Master Protein	X5D2M8	Major vault protein (Fragment) OS=Homo sapiens OX=9606 GN=MVP PE=2 SV=1	49	MVP	0.774	-0.37	0.0523305	0.269487	82.7	117.3	98.1	72.1	82	49.5	84.8	89.7	70.7	72.5	99.8	120.4	122.6	111.9	125.4	110.4	90.5	82.2	108.2	124.1	107.4	134.2	71.9	125.9	145.2	160.1	106.9	99.2	76.8	57.4	High	High	High	High	High	High	High	High	High	High
High	Master Protein	L0R819	ASNSD1 upstream open reading frame protein OS=Homo sapiens OX=9606 GN=ASDURF PE=1 SV=1	3	ASDURF	0.754	-0.41	0.0527509	0.271418	75.5	124.5	83.6	37.6	104.5	69.3	67.1	100.5	60.8	55.9	148.7	130.4	125.4	132.8	139.5	108.8	77.7	122.4	106.9	91.7	80	103.3	52.2	100.1	143.4	116	163.7	135.1	74.4	68.2	High	High	High	High	High	High	High	High	Peak Found	High
High	Master Protein	Q9H6A0	DENN domain-containing protein 2D OS=Homo sapiens OX=9606 GN=DENND2D PE=1 SV=2	15	DENND2D	1.354	0.44	0.0527675	0.27148	123.9	76.1	86.6	133.1	157.6	127.9	155.7	117.9	135.3	77.8	113.7	131.5	62.4	126.5	70	78	71.2	104.5	73.3	75.3	112.8	29.2	30	93	124.9	74.3	181.7	134.9	82.2	38.8	High	High	High	High	High	High	High	High	High	High
High	Master Protein	Q9NVJ2	ADP-ribosylation factor-like protein 8B OS=Homo sapiens OX=9606 GN=ARL8B PE=1 SV=1	3	ARL8B	0.756	-0.4	0.0540109	0.27596	103.4	96.6	59.9	100.1	146.6	83.2	114.4	112.2	102.8	151.4	42.1	171.2	73.6	145.8	40.3	132.2	107	96.8	41.2	103.7	142.2	97	43.3	88.5	136.7	141.2	122.5	115.4	37	51.6	High	High	High	High	High	High	High	High	High	High
High	Master Protein	P15289	Arylsulfatase A OS=Homo sapiens OX=9606 GN=ARSA PE=1 SV=3	9	ARSA	0.756	-0.4	0.0542573	0.276841	80.8	119.2	61.6	37.8	129.5	118.8	65.4	67.3	45.9	79.6	87.1	95.1	60.7	145.7	112	68.7	196.1	36.6	104.9	66.9	100.6	88.4	49.6	144.2	230.1	207.6	63.9	174.9	33	127.9	High	High	High	High	High	High	High	High	High	High
High	Master Protein	P52597	Heterogeneous nuclear ribonucleoprotein F OS=Homo sapiens OX=9606 GN=HNRNPF PE=1 SV=3	17	HNRNPF	0.776	-0.37	0.0545738	0.278023	79.8	120.2	75.5	49.2	123.9	72.8	104.1	96.5	72.2	64.5	99.2	118.6	106.1	121.3	110.1	113.8	120.7	114.8	113.2	115.3	87.4	77.7	65.7	122	167	125.7	107.8	105.8	78.2	70.6	High	High	High	High	High	High	High	High	High	High
High	Master Protein	Q14692	Ribosome biogenesis protein BMS1 homolog OS=Homo sapiens OX=9606 GN=BMS1 PE=1 SV=1	11	BMS1	1.365	0.45	0.0548272	0.279226	122.6	77.4	106.4	116.2	138.9	128.5	159.5	151	150.3	95.8	77.1	87.5	81.5	112.1	119.2	76.9	26.2	118.4	43	65.5	75.2	52.5	52.7	112.5	101.2	100.1	165.8	107.3	105.9	72.7	High	High	High	High	High	High	High	High	High	High
High	Master Protein	O43264	Centromere/kinetochore protein zw10 homolog OS=Homo sapiens OX=9606 GN=ZW10 PE=1 SV=3	7	ZW10	0.589	-0.76	0.0549888	0.279659	96.3	103.7	93.5	22.3	152.6	19.7	77	114.5	67.1	66.1	54	77.4	54.6	185.4	76.5	35	NA	190.3	50	142.9	52.2	117.3	20.5	62.8	416.4	192.8	202.1	125.2	95	36.6	High	High	High	High	High	Peak Found	High	High	Peak Found	Peak Found
High	Master Protein	Q6FGH9	Dynein light chain OS=Homo sapiens OX=9606 GN=DNCL1 PE=2 SV=1	4	DNCL1	0.764	-0.39	0.0549866	0.279659	86.3	113.7	95.5	71	106	52.6	122.9	71.5	72.3	112.7	84.8	117.7	152.9	144.1	121.4	138.8	45.1	77.8	105.7	132.1	91.5	138.1	55.3	113.2	164.5	157.5	105.1	75.1	62.3	12.5	High	High	High	High	High	High	High	High	High	High
High	Master Protein	P62995	Transformer-2 protein homolog beta OS=Homo sapiens OX=9606 GN=TRA2B PE=1 SV=1	11	TRA2B	0.814	-0.3	0.0550639	0.279798	90.9	109.1	92.1	72.5	79.6	85.1	106.2	98.6	109.7	52.1	93.5	112.3	110.3	105.9	109.8	82.7	118.3	110.4	101.3	85.4	75.8	111.3	98	103.5	120.1	88.1	106.6	129.9	104.6	136.4	High	High	High	High	High	High	High	High	High	High
High	Master Protein	Q9BXW7	Haloacid dehalogenase-like hydrolase domain-containing 5 OS=Homo sapiens OX=9606 GN=HDHD5 PE=1 SV=1	9	HDHD5	1.359	0.44	0.0550954	0.279903	114.7	85.3	95	95.6	138.3	110.7	143	141.8	147.2	101.1	70.2	113.1	83.5	96.3	103.4	82.2	92.6	111.5	82.5	86.8	95.3	79.5	63.5	94.5	84.9	96	127.8	100.7	71.8	91.4	High	High	High	High	High	High	High	High	High	High
High	Master Protein	Q8N4T8	3-oxoacyl-[acyl-carrier-protein] reductase OS=Homo sapiens OX=9606 GN=CBR4 PE=1 SV=3	5	CBR4	1.521	0.6	0.055282	0.280637	137.9	62.1	125.4	90.3	137.4	138.8	200.2	148.5	198.7	89.8	87.7	190.8	19.3	38.2	36.5	34.2	149.7	139.4	62.2	39.6	89.3	21.2	62.2	66.9	31	19.4	182.7	30.6	159.5	210.3	High	High	High	High	High	High	High	High	High	High
High	Master Protein	Q15750	TGF-beta-activated kinase 1 and MAP3K7-binding protein 1 OS=Homo sapiens OX=9606 GN=TAB1 PE=1 SV=1	5	TAB1	0.636	-0.65	0.0557343	0.282478	85.5	114.5	129.5	21.3	136	63.8	135.4	72.2	114.9	63.5	186.3	79.3	99.2	141.8	132.8	152.6	33.9	95.3	85.2	129.1	132.8	66.3	13.7	99.6	186.7	150.3	122	127.8	NA	29	High	High	High	High	High	High	High	High	Peak Found	Peak Found
High	Master Protein	Q5SNV9	Uncharacterized protein C1orf167 OS=Homo sapiens OX=9606 GN=C1orf167 PE=2 SV=2	2	C1orf167	1.275	0.35	0.055919	0.283127	111.8	88.2	115.4	159.5	113	97.7	77.8	120.6	92.4	111.8	103.3	77.6	88.7	72.7	111.2	105.1	124.8	79.8	139.7	124.2	83.5	103.3	66.2	70.6	86.3	102	75.6	88.6	132.2	76.3	High	High	High	High	High	High	High	High	High	High
High	Master Protein	Q5JPF3	Ankyrin repeat domain-containing protein 36C OS=Homo sapiens OX=9606 GN=ANKRD36C PE=1 SV=3	2	ANKRD36C	1.363	0.45	0.0560715	0.283683	119.9	80.1	82.4	124.3	112.5	122.2	153.6	166	135.1	114.4	80.4	91.5	53.8	68.7	90.9	122.5	100.5	133.1	67.2	47	100.1	64.9	63.5	102.7	82.3	64.4	106	82.4	78.8	188.7	High	High	High	High	High	High	High	High	High	High
High	Master Protein	Q9NRR3	CDC42 small effector protein 2 OS=Homo sapiens OX=9606 GN=CDC42SE2 PE=1 SV=1	2	CDC42SE2	0.652	-0.62	0.0560769	0.283687	72.1	127.9	46.7	NA	102.4	72.4	67.1	92.3	45.6	29.2	144.8	113.1	144	143.9	215.6	132.8	69.9	128.3	73.9	100.3	66.9	62.6	77.7	125	146.3	64.6	128	224.2	75.9	106.5	High	High	High	Not Found	High	High	High	Peak Found	High	Peak Found
High	Master Protein	P21333	Filamin-A OS=Homo sapiens OX=9606 GN=FLNA PE=1 SV=4	7	FLNA	0.777	-0.36	0.0562773	0.284485	89.5	110.5	80.5	79.9	88.4	53.9	85.4	85.6	72	126.6	103.4	87.7	130.6	125.2	82.2	149.7	96.6	91.5	125.9	125.6	112.3	150.1	44.7	101.3	153.6	152.9	77.3	86	37.7	93.4	High	High	High	High	High	High	High	High	High	High
High	Master Protein	A0A024QZ77	EF-hand domain family, member D2, isoform CRA_a OS=Homo sapiens OX=9606 GN=EFHD2 PE=2 SV=1	30		0.777	-0.36	0.0564907	0.285323	93.6	106.4	57.2	108.7	113.5	47.9	100.9	82	84	146.8	79.3	89.9	113.7	110.1	61.3	174.3	135	85	137.3	122	160.6	119.3	36.5	99.4	153.2	147.4	59	66.3	18.8	90.4	High	High	High	High	High	High	High	High	High	High
High	Master Protein	Q16740	ATP-dependent Clp protease proteolytic subunit, mitochondrial OS=Homo sapiens OX=9606 GN=CLPP PE=1 SV=1	8	CLPP	0.755	-0.41	0.0565672	0.285587	88.7	111.3	98.1	33.1	110.8	75.7	90.3	86.6	82.6	87.9	95.4	116.2	110.8	139.9	90.2	107.9	98.8	119.6	108.1	121.4	95.6	110.9	69.7	113.3	118	138.9	118.6	104.2	78	79.3	High	High	High	High	High	High	High	High	High	High
High	Master Protein	A0A024R6U3	Ubiquinone biosynthesis protein OS=Homo sapiens OX=9606 GN=hCG_2025883 PE=3 SV=1	5	COQ9	1.453	0.54	0.0570341	0.287028	142.5	57.5	96.6	177.8	189.3	105.4	186.1	227.1	109.4	196.7	56.2	120.7	53.4	81.7	54.5	63.9	31.2	121.9	76.5	68.3	97.5	32.3	47.6	74.2	73.4	73.4	127.9	111.1	73.9	71.9	High	High	High	High	High	High	High	High	High	High
High	Master Protein	Q71U36	Tubulin alpha-1A chain OS=Homo sapiens OX=9606 GN=TUBA1A PE=1 SV=1	2	TUBA1A	0.778	-0.36	0.0572539	0.288037	89	111	80.1	63.8	120.3	71	106.2	91.2	81.7	84.8	104.3	124	87	139	98.4	119.1	83.5	95.7	111	115.6	119.4	84.6	49.2	141.8	196	146.4	103.2	99.1	51.7	31.9	High	High	Peak Found	High	High	High	High	High	Peak Found	High
High	Master Protein	G3V325	ATP5MF-PTCD1 readthrough OS=Homo sapiens OX=9606 GN=ATP5MF-PTCD1 PE=1 SV=1	4	ATP5MF-PTCD1	1.353	0.44	0.0573433	0.288269	114	86	74.3	149.2	98.9	105.9	100.3	156.1	140.3	115.5	117.4	134.2	62.9	93.3	39.5	82.9	76.9	127.8	111.7	70.9	85.9	83.4	48.4	63.7	49.7	83.5	103.3	170.9	63.4	189.8	High	High	High	High	High	High	High	High	Peak Found	High
High	Master Protein	P17980	26S proteasome regulatory subunit 6A OS=Homo sapiens OX=9606 GN=PSMC3 PE=1 SV=3	2	PSMC3	0.41	-1.29	0.0574049	0.288531	59.7	140.3	217.1	NA	NA	140.1	154.6	NA	84.1	NA	NA	NA	NA	462	296.3	NA	NA	NA	NA	NA	191.9	243.8	NA	403.3	606.8	NA	NA	NA	NA	NA	High	High	High	High	High	High	High	High	High	High
High	Master Protein	Q9Y6X5	Bis(5'-adenosyl)-triphosphatase ENPP4 OS=Homo sapiens OX=9606 GN=ENPP4 PE=1 SV=3	11	ENPP4	0.762	-0.39	0.0574661	0.288742	81.7	118.3	61.2	109.6	109.5	45.3	91.6	61	54	113.3	70.3	126.8	156.6	135.5	67.6	151.6	71.2	69.1	132.5	146.9	127.2	164.6	33.5	77.3	199.2	182.2	92.8	88.8	29.5	31.4	High	High	High	High	High	High	High	High	High	High
High	Master Protein	Q9UII2	ATPase inhibitor, mitochondrial OS=Homo sapiens OX=9606 GN=ATP5IF1 PE=1 SV=1	4	ATP5IF1	1.283	0.36	0.0575817	0.289153	110.2	89.8	83.5	107.1	115.1	103.4	145.9	120.3	139.9	107.4	96.9	116.5	79.9	95.8	67.5	91.7	116.3	110.5	109.2	80.9	73	75.1	78.9	89.5	51.4	78.1	109.3	114.4	68.3	174.3	High	High	High	High	High	High	High	High	High	High
High	Master Protein	Q8NC96	Adaptin ear-binding coat-associated protein 1 OS=Homo sapiens OX=9606 GN=NECAP1 PE=1 SV=2	2	NECAP1	0.752	-0.41	0.0576515	0.289247	79	121	62.7	63	81.1	57.1	120.1	62.4	75.4	158.8	90	80.6	122.7	124	136.5	207	53.1	85.5	117.9	100.9	148.6	99.3	138.4	141.6	99.7	111.6	110.6	42.7	73	35.7	High	High	High	High	High	High	High	High	High	High
High	Master Protein	A0A024R9J0	RAD21 homolog (S. pombe), isoform CRA_a OS=Homo sapiens OX=9606 GN=RAD21 PE=3 SV=1	28	RAD21	0.79	-0.34	0.0585184	0.293047	83.7	116.3	80.2	41.4	106.6	59.6	80.9	93	87.7	68.2	112.5	117.9	112.3	134.6	140.6	131.3	76.9	135.6	86.5	111.6	109	93.6	51.3	125.2	154.2	102.7	122.7	105.1	95.6	63.2	High	High	High	High	High	High	High	High	High	High
High	Master Protein	Q8NB37	Glutamine amidotransferase-like class 1 domain-containing protein 1 OS=Homo sapiens OX=9606 GN=GATD1 PE=1 SV=1	6	GATD1	0.675	-0.57	0.0588184	0.294426	65.7	134.3	57.8	36.2	108.7	44.6	79.6	108.9	40.2	45.7	93.3	55	160.7	141.7	127.2	98.4	37	96.1	119.6	103.3	114.1	98.2	6	100.8	166.3	154.7	154.7	106.9	336	8.7	High	High	High	High	High	High	High	High	Peak Found	Peak Found
High	Master Protein	H3BN98	40S ribosomal protein S15a (Fragment) OS=Homo sapiens OX=9606 PE=3 SV=2	2		1.359	0.44	0.0594851	0.296451	119.4	80.6	74.9	135.2	154.5	88.7	133.4	108.4	138.1	153.2	84.2	105	71.6	136.5	43.7	156.5	84.9	73.8	127.4	82.7	123.9	76.1	38	96.8	119.2	114.5	104.9	101.4	25	47.3	High	High	Peak Found	High	High	High	High	High	High	High
High	Master Protein	P06729	T-cell surface antigen CD2 OS=Homo sapiens OX=9606 GN=CD2 PE=1 SV=2	12	CD2	1.273	0.35	0.0595838	0.296789	114.9	85.1	91.2	112.6	144	91.9	130.6	108.1	139.9	133.7	86	83.1	79.3	124.2	61	105.6	63.7	95	114.8	93.7	86.2	74.9	55.7	79.2	111.6	119	102.1	111.5	36.3	165.1	High	High	High	High	High	High	High	High	High	High
High	Master Protein	P62750	60S ribosomal protein L23a OS=Homo sapiens OX=9606 GN=RPL23A PE=1 SV=1	15	RPL23A	1.275	0.35	0.0597685	0.297049	107.9	92.1	93.7	99.8	114.1	109.5	113.8	132.5	124.2	99.5	102.8	102.4	87.4	83.7	106.1	92.7	117.9	116	102.7	83.6	79.3	73.2	63.4	83.2	70.9	77.8	108.8	100.3	98	162.9	High	High	High	High	High	High	High	High	High	High
High	Master Protein	Q9UNQ2	Probable dimethyladenosine transferase OS=Homo sapiens OX=9606 GN=DIMT1 PE=1 SV=1	9	DIMT1	0.751	-0.41	0.0601553	0.298359	79.8	120.2	109.7	55	115.2	57.6	70.8	110.3	56.2	79.8	106	142.9	106.1	128.6	129.4	115.8	67.6	92.7	123.5	115.3	107.3	94.8	35.9	93.8	142.8	122.2	163.5	111.3	123	23.1	High	High	High	High	High	High	High	High	High	High
High	Master Protein	A0A024RCW3	Ribosomal protein OS=Homo sapiens OX=9606 GN=RPL10A PE=3 SV=1	2	Rpl10a	1.352	0.43	0.0604478	0.298359	116	84	210.1	56.5	134.3	103.5	121.5	122.6	93	269.7	75.4	99.4	91.7	110	56.3	119.2	72.9	44.4	107.3	62.8	79.3	115	85.1	36.2	13.5	58.9	107.5	101.7	133.9	118.4	High	High	High	High	High	High	High	High	High	High
High	Master Protein	P56537	Eukaryotic translation initiation factor 6 OS=Homo sapiens OX=9606 GN=EIF6 PE=1 SV=1	8	EIF6	0.784	-0.35	0.060404	0.298359	82.6	117.4	97.4	55.3	89.6	59.3	77.6	75.2	72.9	76.3	82.4	119.5	135.9	129.6	139.6	100.3	100.2	84.9	119.2	96.9	105.2	120.4	54.4	110.5	166.3	147	119.8	102	92.6	69.5	High	High	High	High	High	High	High	High	High	High
High	Master Protein	P68366	Tubulin alpha-4A chain OS=Homo sapiens OX=9606 GN=TUBA4A PE=1 SV=1	11	TUBA4A	0.781	-0.36	0.0609888	0.299956	84.6	115.4	77.6	69.6	133.1	81.4	103.3	94.7	79.6	74.9	107.6	119.6	81.2	154.7	90.7	112.5	94.9	113.9	102.7	111.3	113.4	75.9	45.2	119.8	170.4	146	119.6	108.2	64.8	33.3	High	High	High	High	High	High	High	High	High	High
High	Master Protein	P39019	40S ribosomal protein S19 OS=Homo sapiens OX=9606 GN=RPS19 PE=1 SV=2	15	RPS19	1.274	0.35	0.0611123	0.300539	110.3	89.7	74.3	189	121.3	155.1	96.6	136.2	93.5	95.3	92.4	89.9	45.4	74.3	118.7	79	93.5	116.4	68.2	84.8	103.9	60.6	153.6	86.1	102.9	69	78.8	110.2	125.6	85.5	High	High	High	High	High	High	High	High	High	High
High	Master Protein	P28838	Cytosol aminopeptidase OS=Homo sapiens OX=9606 GN=LAP3 PE=1 SV=3	29	LAP3	0.799	-0.32	0.0611485	0.300569	80.1	119.9	88.7	67.9	90.5	63.4	89.1	67.8	73.2	56.4	92.5	99.5	153.3	114.3	134.2	83.5	107.2	91.9	123.4	104.8	103	114.5	74.9	106.1	177.3	165.1	107.4	86.1	82.6	81.6	High	High	High	High	High	High	High	High	High	High
High	Master Protein	B1AH77	Ras-related C3 botulinum toxin substrate 2 OS=Homo sapiens OX=9606 GN=RAC2 PE=1 SV=1	7	RAC2	1.273	0.35	0.061643	0.302059	106.7	93.3	78.1	106.8	147.8	106.7	140.1	157	122.6	99.2	102.6	102.4	63.7	117.5	59.4	117.7	95.7	124.9	87.9	74.1	112.4	50.7	47.3	107.5	121	97.7	104.4	107	51.4	96.2	High	High	High	High	High	High	High	High	High	High
High	Master Protein	E7ETY2	Treacle protein OS=Homo sapiens OX=9606 GN=TCOF1 PE=1 SV=1	9	TCOF1	1.272	0.35	0.0626321	0.306174	110.9	89.1	98.5	88	138.6	110.7	155.3	114.5	129.3	114.4	90.8	90.2	88.2	100.9	94.5	99.6	101.6	99.3	106.3	94.5	88.1	74.9	69.6	87.4	63.3	75.7	105.6	92.9	69.4	158	High	High	High	High	High	High	High	High	High	High
High	Master Protein	Q15427	Splicing factor 3B subunit 4 OS=Homo sapiens OX=9606 GN=SF3B4 PE=1 SV=1	5	SF3B4	1.334	0.42	0.0626466	0.306174	112.3	87.7	117.5	108.3	115.8	136.8	99.1	109.6	121	134	64.3	84.6	95.6	73.7	106.9	80.6	102.8	90.2	98.3	92	94.4	76.8	68.1	79.9	144.1	107.2	105.3	81.5	80	131.5	High	High	High	High	High	High	High	High	High	High
High	Master Protein	A0A024RB72	Coatomer subunit zeta OS=Homo sapiens OX=9606 GN=COPZ1 PE=3 SV=1	6	Copz1; COPZ1; Copz1_predicted; LOC101342073; LOC102832451; LOC111157963	0.768	-0.38	0.0628693	0.307064	89.8	110.2	102.2	76.8	128.1	78.3	94.5	93.6	75.1	85.4	122.2	123.6	69.9	155.7	105.9	125.9	82.8	112.2	111.3	113.9	134.9	74.1	40.3	102.7	159.6	107.7	108.8	110.4	47.4	56.8	High	High	High	High	High	High	High	High	High	High
High	Master Protein	A0A384MEE7	Epididymis secretory sperm binding protein OS=Homo sapiens OX=9606 PE=2 SV=1	16		0.799	-0.32	0.0634442	0.309293	89	111	95.7	86.4	78.4	64.1	71.8	82.4	83.3	89.3	87.7	110.1	115.9	86.6	98.8	85.7	94.3	100.8	129.8	120.7	112.4	157	74.4	88.2	122.1	170.2	96	106	64.7	127.2	High	High	High	High	High	High	High	High	High	High
High	Master Protein	A0A669KB89	SCRIB overlapping open reading frame protein OS=Homo sapiens OX=9606 GN=SCRIB PE=1 SV=1	10	SCRIB	0.729	-0.46	0.0636987	0.310256	99.2	100.8	60.4	34.7	132.2	26.8	125.4	128.7	72.7	189.4	59.5	130.8	92.1	99.1	78.6	185.4	109	84.6	118.2	77.5	114.3	55.9	95	108.9	129.7	90	76.6	127.2	87.5	109.7	High	High	High	High	High	High	High	High	Peak Found	Peak Found
High	Master Protein	Q9BQ61	Telomerase RNA component interacting RNase OS=Homo sapiens OX=9606 GN=TRIR PE=1 SV=1	9	TRIR	1.27	0.34	0.0637473	0.310467	84.5	115.5	88.9	48.5	58.9	49.5	209.4	64.7	62.8	54.2	521.8	118.2	77.9	49.3	34.6	47.7	214.6	97.3	96.5	134.7	56.5	108.2	38.8	44	39.4	134.5	84.2	71.6	111.4	82.2	High	High	High	High	High	High	High	High	High	High
High	Master Protein	P00505	Aspartate aminotransferase, mitochondrial OS=Homo sapiens OX=9606 GN=GOT2 PE=1 SV=3	28	GOT2	1.269	0.34	0.0649117	0.315336	120.2	79.8	69.1	60.2	119.3	139.6	146.7	130.6	142	138.3	129.4	68.1	73.7	131.8	63.6	89.8	89	142.7	65.7	105.4	89.3	64.4	108.4	124.2	90.2	84.8	126.3	68.6	64.5	74.3	High	High	High	High	High	High	High	High	High	High
High	Master Protein	Q13445	Transmembrane emp24 domain-containing protein 1 OS=Homo sapiens OX=9606 GN=TMED1 PE=1 SV=1	3	TMED1	0.618	-0.69	0.0650079	0.315395	66.8	133.2	58.3	44.1	143.7	21.6	57.7	54.4	15.8	141.1	129.4	198.1	88.6	170.6	83.5	188.5	76.3	81.1	157.2	98.7	113.7	123.1	53.6	102.7	177.5	143.3	109.8	125.3	26.9	15.7	High	High	High	High	High	High	High	High	Peak Found	High
High	Master Protein	P08574	Cytochrome c1, heme protein, mitochondrial OS=Homo sapiens OX=9606 GN=CYC1 PE=1 SV=3	10	CYC1	0.803	-0.32	0.0649873	0.315395	85	115	75.2	84.8	107	66.2	82	88.5	71.2	79.6	107.8	128.7	86.4	135.1	129	145.2	72	135.1	111	92.2	111.4	98.8	75.2	105.5	160.7	118	139.8	86.8	51.1	55.8	High	High	High	High	High	High	High	High	High	High
High	Master Protein	Q59ET7	thioredoxin-disulfide reductase (Fragment) OS=Homo sapiens OX=9606 PE=2 SV=1	2		0.591	-0.76	0.064988	0.315395	64.8	135.2	60.2	8.9	199.6	39.1	23.4	18.9	59.6	196.8	142.4	246.4	109.6	114.9	143.6	NA	100.5	114	52.1	84.2	33.8	78	39.7	112.3	100.7	86.2	258.7	50.9	71.7	253.9	High	High	High	Peak Found	High	High	Peak Found	Peak Found	High	High
High	Master Protein	B4DRA0	cDNA FLJ58459, highly similar to RNA-binding region-containing protein 2 OS=Homo sapiens OX=9606 PE=2 SV=1	20		0.81	-0.3	0.06503	0.315395	86.6	113.4	64.4	65	118.7	77.6	116.2	102.5	86	66.3	164.7	120	77.2	145.1	71.5	113.8	91.1	98.3	124.4	105.8	108	69.1	45.4	116.8	183	128.1	117.4	105.5	67.4	50.6	High	High	High	High	High	High	High	High	High	High
High	Master Protein	A0A343J4V6	MHC class I antigen (Fragment) OS=Homo sapiens OX=9606 GN=HLA-A PE=3 SV=1	2	HLA-A	0.757	-0.4	0.0652531	0.315953	89	111	96.7	93.7	74.6	58.5	135.5	54.6	56.5	81.3	49.3	102	96.8	150.4	73.8	147.2	32.4	54.6	86.1	91.5	265	100.5	97.4	173.9	274.7	140.3	136.5	56.2	16.9	3.1	High	High	High	High	High	High	High	High	High	High
High	Master Protein	V9HW31	ATP synthase subunit beta OS=Homo sapiens OX=9606 GN=HEL-S-271 PE=2 SV=1	2	HEL-S-271	0.784	-0.35	0.0653195	0.316224	82.7	117.3	88.7	61.7	105.8	75.5	74.2	86.1	75.3	69.7	105	129.2	101.1	117	98.9	101.8	113.6	112.3	108.7	119.6	91.1	94.8	74	94.3	162.6	129.3	118.5	117.6	84.3	89.4	High	High	High	High	High	High	High	High	High	High
High	Master Protein	P30740	Leukocyte elastase inhibitor OS=Homo sapiens OX=9606 GN=SERPINB1 PE=1 SV=1	26	SERPINB1	0.784	-0.35	0.0653557	0.316347	91.1	108.9	58.4	84.5	106.2	73.8	102.7	101	103.1	32.3	103.2	123.7	131.2	126.9	140.7	99.5	114.2	109.8	54.7	99.9	117.3	147.8	85.3	103.8	113	101.3	110.9	132.3	84.1	38.5	High	High	High	High	High	High	High	High	High	High
High	Master Protein	A2A3R6	40S ribosomal protein S6 OS=Homo sapiens OX=9606 GN=RPS6 PE=2 SV=1	4	RPS6	1.269	0.34	0.0654048	0.316483	114.1	85.9	131.6	99.9	98	111.2	91.8	149.4	118.9	68.7	115	91.5	112	77	73.1	71.2	125.6	152.4	72.6	64.5	70.8	97.1	62.8	80.2	63.9	78.6	84.7	121.3	70	246.2	High	High	High	High	High	High	High	High	High	High
High	Master Protein	P18124	60S ribosomal protein L7 OS=Homo sapiens OX=9606 GN=RPL7 PE=1 SV=1	26	RPL7	1.269	0.34	0.065396	0.316483	111.9	88.1	123	95.1	111	121.9	123.9	129.1	133.2	73	101.1	108.2	104.9	100.7	127.5	87.6	82.2	117.2	74.5	79.1	96.9	86.5	58.2	98.3	113.2	83	108.4	95.8	88.9	77.6	High	High	High	High	High	High	High	High	High	High
High	Master Protein	Q8IXM6	Nurim OS=Homo sapiens OX=9606 GN=NRM PE=1 SV=1	4	NRM	0.667	-0.58	0.0654166	0.316489	81.4	118.6	109.9	65.4	138	70.4	91.8	71.5	53	84	126.7	108.7	92.5	161.3	73.5	167.1	NA	54.8	134.2	117.3	229.6	86.3	32.7	137.3	216.7	198.3	108.7	61	9.6	NA	High	High	High	High	High	High	High	High	Peak Found	High
High	Master Protein	Q9BV20	Methylthioribose-1-phosphate isomerase OS=Homo sapiens OX=9606 GN=MRI1 PE=1 SV=1	11	MRI1	0.765	-0.39	0.0656493	0.31718	80.1	119.9	74.7	47.2	80.4	73	111.5	97.7	66.3	67.2	131.4	130.4	167.1	131.3	122.3	116.2	133.2	124.3	95	93.1	92.1	113.8	107.4	104	120.4	49.2	104	100.7	94.9	51.4	High	High	High	High	High	High	High	High	High	High
High	Master Protein	Q7Z3B4	Nucleoporin p54 OS=Homo sapiens OX=9606 GN=NUP54 PE=1 SV=2	11	NUP54	0.753	-0.41	0.066206	0.31942	84.3	115.7	84.3	81.2	130.2	74.2	86.8	93.3	58	78.1	119.4	128.7	85.3	148.1	111.3	120.8	55.8	115.1	108.4	117	103.9	73.4	23.4	114.7	207.4	143.3	129.1	112.5	64.5	32	High	High	High	High	High	High	High	High	High	High
High	Master Protein	A0A024R0L6	Epididymis secretory sperm binding protein OS=Homo sapiens OX=9606 GN=PAFAH1B3 PE=2 SV=1	12		1.33	0.41	0.0663278	0.31942	114.4	85.6	116.2	104.3	119	116.9	143	152.7	142	106.6	82	104.6	91	107.4	128.7	87.8	67.8	96.4	95.8	82.1	79.6	110.6	45.4	71.8	71.5	83.2	117.6	127.1	88.8	60.2	High	High	High	High	High	High	High	High	High	High
High	Master Protein	P60709	Actin, cytoplasmic 1 OS=Homo sapiens OX=9606 GN=ACTB PE=1 SV=1	4	ACTB	0.784	-0.35	0.0662821	0.31942	96.6	103.4	99.1	76.7	112.2	78.5	106	103.9	95.7	98.8	105.8	100.1	113.6	118	113	107.4	97.4	98.9	106.1	109.1	121.9	102.3	45.8	112.3	119.7	116.2	104.2	91.9	60.6	84.9	High	High	High	High	High	High	High	High	High	High
High	Master Protein	Q13404	Ubiquitin-conjugating enzyme E2 variant 1 OS=Homo sapiens OX=9606 GN=UBE2V1 PE=1 SV=2	9	UBE2V1	1.267	0.34	0.0668228	0.321219	109	91	88.3	117.1	122.9	97.1	118.1	128.3	120.3	100.1	101.7	107.5	88	114.3	105.5	113.9	103.4	86.8	94.7	77.6	118.4	77.9	43.6	85.6	92.9	81.6	113.2	120.6	79.1	101.8	High	High	High	High	High	High	High	High	High	High
High	Master Protein	P62070	Ras-related protein R-Ras2 OS=Homo sapiens OX=9606 GN=RRAS2 PE=1 SV=1	5	RRAS2	1.347	0.43	0.0668411	0.321281	113.7	86.3	97.4	116.6	139.1	123.1	130.9	111.3	109.5	141.2	94.2	162	80	119.3	92	130.4	108.8	92.8	83.3	78.3	122.2	78.3	42	57.1	123.9	66.8	89.7	133.2	31.8	44.9	High	High	High	High	High	High	High	High	High	High
High	Master Protein	P49736	DNA replication licensing factor MCM2 OS=Homo sapiens OX=9606 GN=MCM2 PE=1 SV=4	21	MCM2	0.744	-0.43	0.0671941	0.322796	95	105	78.3	76.5	58.2	56.7	73	85	96	59.1	63.1	106.9	97.8	58.2	171.7	56.7	70.9	91.6	97.3	80.4	55	70.9	36.2	388.8	286.8	138.4	113.2	82.8	67.9	82.4	High	High	High	Peak Found	High	High	High	High	Peak Found	High
High	Master Protein	Q13595	Transformer-2 protein homolog alpha OS=Homo sapiens OX=9606 GN=TRA2A PE=1 SV=1	9	TRA2A	0.763	-0.39	0.0673904	0.323532	83.9	116.1	81.4	66	91.4	73.4	100.8	73	85.2	42	90.5	101.6	112.9	103.3	127.9	78.7	95.8	115.5	99.6	102.6	118.8	117.5	105	108.7	121.3	105	115.5	109.9	101.2	155.5	High	High	High	High	High	High	High	High	High	High
High	Master Protein	A0A1U9X7U3	HSD17B8 OS=Homo sapiens OX=9606 PE=4 SV=1	10		1.341	0.42	0.0682639	0.326942	124.1	75.9	133.2	80.8	95.6	129.4	161.1	171.9	169.5	49.1	118.2	137.7	58.9	82	70.8	28.5	118.1	143.9	73.5	78.7	108.5	44.7	55.3	93.4	51.9	55.5	138.5	78.3	119	154	High	High	High	High	High	High	High	High	High	High
High	Master Protein	Q15120	[Pyruvate dehydrogenase (acetyl-transferring)] kinase isozyme 3, mitochondrial OS=Homo sapiens OX=9606 GN=PDK3 PE=1 SV=1	12	PDK3	1.359	0.44	0.0682424	0.326942	116.8	83.2	96.7	116.4	141.3	152.1	159.2	124	136.5	93	114.1	134.1	59.3	98.4	80.2	106.1	74.7	120.8	92.3	101.9	92.9	37.5	58.4	113.9	78.7	73.3	134	123.8	58.7	27.9	High	High	High	High	High	High	High	High	High	High
High	Master Protein	A0A024RCY9	Chromosome 6 open reading frame 130, isoform CRA_b OS=Homo sapiens OX=9606 GN=C6orf130 PE=4 SV=1	13	Oard1; OARD1	1.317	0.4	0.0683819	0.327217	118.6	81.4	127.6	110.3	138.2	112.5	134.3	130.7	130.6	99.5	89.8	116.1	116.6	103.8	38.4	113.6	68.1	118	85.8	78.9	105.6	79.5	44	87.4	97	84.7	131.3	98.4	77.9	81.3	High	High	High	High	High	High	High	High	High	High
High	Master Protein	Q9NRX4	14 kDa phosphohistidine phosphatase OS=Homo sapiens OX=9606 GN=PHPT1 PE=1 SV=1	8	PHPT1	0.761	-0.39	0.0686929	0.328287	80.9	119.1	66.1	76.5	82.3	57.4	70.7	68.4	78.6	76.9	123.9	90.4	95.1	152.6	112.1	86.6	109.3	134.1	111.9	98.2	47.4	120.6	74.6	107.2	88.6	91.3	135.5	157.8	94.6	191.3	High	High	High	High	High	High	High	High	High	High
High	Master Protein	Q96T37	RNA-binding protein 15 OS=Homo sapiens OX=9606 GN=RBM15 PE=1 SV=2	21	RBM15	1.262	0.34	0.0693245	0.330647	111.1	88.9	106.5	120.4	125.3	120.7	117.2	142.8	142.3	93.5	103.8	95.6	96.1	101.9	96.6	97.6	76.1	130.4	73.9	75.3	102	74.8	57.2	99.5	97	80.7	98.7	86.8	76.5	110.7	High	High	High	High	High	High	High	High	High	High
High	Master Protein	A0A6I8PRA0	Treacle protein (Fragment) OS=Homo sapiens OX=9606 GN=TCOF1 PE=1 SV=1	5	TCOF1	1.334	0.42	0.0693734	0.330808	109.7	90.3	112.6	85.8	140.4	126.2	132.8	106.2	104.5	105.7	79.2	84	93.8	93.6	92.2	105.6	119.6	102.6	102.7	103.6	78.3	75.1	63.5	75.9	49.3	77.5	104.6	87.8	60.6	236	High	High	High	High	High	High	High	High	High	High
High	Master Protein	P34910	Protein EVI2B OS=Homo sapiens OX=9606 GN=EVI2B PE=1 SV=2	7	EVI2B	0.765	-0.39	0.0695155	0.331373	95.4	104.6	97.1	62.5	96.9	66.3	91.4	92.4	97.6	97.3	113.9	101.2	92.7	105.1	89.9	110.8	102.4	136.9	114.5	101.1	98.9	90.3	65.1	113.5	96.4	115.8	115.5	147.1	67.1	120.2	High	High	High	High	High	High	High	High	High	High
High	Master Protein	Q5VYK3	Proteasome adapter and scaffold protein ECM29 OS=Homo sapiens OX=9606 GN=ECPAS PE=1 SV=2	31	ECPAS	0.774	-0.37	0.0697122	0.332073	80.2	119.8	102.5	56.3	133.2	68.3	73.7	88	66.4	77.3	110.1	115.3	120	152.3	134.7	118.1	29.5	103.6	108.5	115.8	97.6	126.8	43.2	101.3	138.6	136.8	134	106.7	56.9	84.5	High	High	High	High	High	High	High	High	High	High
High	Master Protein	Q16630	Cleavage and polyadenylation specificity factor subunit 6 OS=Homo sapiens OX=9606 GN=CPSF6 PE=1 SV=2	14	CPSF6	0.801	-0.32	0.0698267	0.332354	83.6	116.4	76.9	52.3	97.1	68.9	79.5	89.6	80.3	66.8	114.9	105.3	109.7	108.5	123.2	99.2	102.5	116.4	109.5	120.7	94.9	92.7	66	114.4	193	124.8	109.9	83.2	105	94.6	High	High	High	High	High	High	High	High	High	High
High	Master Protein	Q3MHD2	Protein LSM12 OS=Homo sapiens OX=9606 GN=LSM12 PE=1 SV=2	4	LSM12	0.661	-0.6	0.0704904	0.335035	82.1	117.9	93.3	46.2	107.1	66.4	80.7	91	79.9	40.5	113.6	128.1	100.6	147	96.4	124.2	129.9	119.5	126.8	112.7	111.1	110.6	25.4	117	136.5	133.5	110.7	118.8	75.7	56.7	High	High	High	High	High	High	High	High	Peak Found	High
High	Master Protein	Q01081	Splicing factor U2AF 35 kDa subunit OS=Homo sapiens OX=9606 GN=U2AF1 PE=1 SV=3	13	U2AF1	0.818	-0.29	0.0705583	0.335331	96.2	103.8	107.4	64.5	124.9	89.4	89.3	95	93.4	92.6	101.3	97.5	119.8	117.2	122.8	94.6	64.7	126.5	90.3	101	102.1	75.9	38.1	99.7	227.7	123.9	107.8	72	75.4	85.2	High	High	High	High	High	High	High	High	High	High
High	Master Protein	Q8TAT6	Nuclear protein localization protein 4 homolog OS=Homo sapiens OX=9606 GN=NPLOC4 PE=1 SV=3	22	NPLOC4	1.315	0.4	0.0709246	0.336565	106.7	93.3	104.9	100.1	128.8	77.4	144.8	115.5	107.8	129.4	101.2	112.1	82.4	110.7	77.9	113.5	101.4	99.5	95.5	76.3	110.7	78.1	54.7	86.3	128.1	95.2	93.2	100	45.8	128.7	High	High	High	High	High	High	High	High	High	High
High	Master Protein	Q14149	MORC family CW-type zinc finger protein 3 OS=Homo sapiens OX=9606 GN=MORC3 PE=1 SV=3	21	MORC3	0.819	-0.29	0.0713379	0.337404	90.2	109.8	102	50.1	91.3	72.6	105.6	97.8	79.8	81.2	103.1	111.9	109.8	113.8	105.3	106.6	106.7	125	102.1	89.5	103.7	102.7	91.3	147.2	123	104.2	110.8	103.3	82.9	76.6	High	High	High	High	High	High	High	High	High	High
High	Master Protein	P12544	Granzyme A OS=Homo sapiens OX=9606 GN=GZMA PE=1 SV=2	24	GZMA	0.788	-0.34	0.0719331	0.339283	88.9	111.1	86.4	100.6	130.8	61.4	111.5	47.5	80	79.6	68.6	128.5	84.7	127.4	59.6	176.2	152.8	61.8	147.9	92.2	118.7	109	54	125	203	129.8	63.6	99.1	18.7	81.8	High	High	High	High	High	High	High	High	High	High
High	Master Protein	O75940	Survival of motor neuron-related-splicing factor 30 OS=Homo sapiens OX=9606 GN=SMNDC1 PE=1 SV=1	6	SMNDC1	0.772	-0.37	0.0722107	0.340351	86.5	113.5	76.1	34.1	118.7	53.9	118.2	94.1	82.7	60.2	108.7	109.9	89.9	146.4	84.3	134.9	33.5	99.9	105.4	125.3	102.7	83.5	85.4	147.7	186.5	126.2	163.7	74.9	98	55.1	High	High	High	High	High	High	High	High	High	High
High	Master Protein	A0A140VJT2	Proteasome inhibitor PI31 subunit OS=Homo sapiens OX=9606 PE=2 SV=1	9		0.772	-0.37	0.0736416	0.345439	83.8	116.2	65.3	62.7	81.2	83.7	99.9	163.7	64.4	59.7	106.5	111.4	41.9	132.4	72	95.2	95.9	95.3	65.3	77.5	106.3	146.1	55.6	137.9	234.1	164.2	113.5	143.8	66.8	57.6	High	High	High	High	High	High	High	High	High	High
High	Master Protein	O75569	Interferon-inducible double-stranded RNA-dependent protein kinase activator A OS=Homo sapiens OX=9606 GN=PRKRA PE=1 SV=1	11	PRKRA	1.331	0.41	0.0740391	0.346653	119.2	80.8	132.9	82.1	136.3	120	137.6	125	129.3	74.7	113.5	149.7	78.8	127.4	128.9	94.1	18	154.8	73.9	71.3	80.2	36.1	44.7	104	136.9	78.2	162.6	88	84.5	36.4	High	High	High	High	High	High	High	High	High	High
High	Master Protein	P19404	NADH dehydrogenase [ubiquinone] flavoprotein 2, mitochondrial OS=Homo sapiens OX=9606 GN=NDUFV2 PE=1 SV=2	11	NDUFV2	0.773	-0.37	0.0742035	0.347152	74.3	125.7	87.5	53.2	124.1	70.7	66.1	99.4	62.7	54.9	115.4	130	112.7	133.5	116.9	117.1	120.8	120.2	113.2	115.7	94	80	69.6	94.9	134.2	129	121.8	109.5	92.2	60.8	High	High	High	High	High	High	High	High	High	High
High	Master Protein	A0A024R565	Multifunctional methyltransferase subunit TRM112-like protein OS=Homo sapiens OX=9606 GN=HSPC152 PE=3 SV=1	6	TRMT112	0.762	-0.39	0.0742363	0.347212	77	123	76.4	72.9	92.9	61.1	76.7	83.6	72.7	28.5	77.2	122.3	153.5	110.6	142.3	103.1	116.6	121.9	109.1	123.3	79.9	129.5	60.7	87.6	134.1	122	131.8	123.1	113.2	73.4	High	High	High	High	High	High	High	High	High	High
High	Master Protein	P61247	40S ribosomal protein S3a OS=Homo sapiens OX=9606 GN=RPS3A PE=1 SV=2	27	RPS3A	1.259	0.33	0.0743207	0.347483	111.1	88.9	101.2	85.7	120.8	113.5	125	145.2	146.3	75.9	102.2	107.3	86.4	112.2	122.5	91	80.1	124.8	84.7	73.2	90.8	67.1	55.2	101.3	96.3	77.9	117.2	113.3	75.5	107.3	High	High	High	High	High	High	High	High	High	High
High	Master Protein	A0A024RD36	Ribosomal protein L7-like 1, isoform CRA_b OS=Homo sapiens OX=9606 GN=RPL7L1 PE=3 SV=1	6	RPL7L1	0.764	-0.39	0.0747599	0.348884	85.2	114.8	66.1	89.1	121.8	77.1	79.1	98.5	71.7	61.5	93.3	94.8	108.2	133.9	120.9	115.7	66.4	105.7	114.7	121.3	104.1	84	50.1	132.3	212.8	104.2	159.2	74.8	104.6	34.2	High	High	High	High	High	High	High	High	Peak Found	High
High	Master Protein	P22304	Iduronate 2-sulfatase OS=Homo sapiens OX=9606 GN=IDS PE=1 SV=1	12	IDS	0.772	-0.37	0.0747932	0.349012	87.4	112.6	97	74.1	72.1	24.7	42.3	53.4	38.7	95.5	55.8	81.4	212.9	78.4	86.8	121.4	98.3	47.7	68.6	264	109.5	348.2	59.7	61.9	139.1	251.2	58.4	68.9	20.2	69.9	High	High	High	High	High	Peak Found	Peak Found	High	High	High
High	Master Protein	A0A024R7S3	Clathrin light chain OS=Homo sapiens OX=9606 GN=CLTB PE=3 SV=1	12	CLTB	1.255	0.33	0.0752982	0.350877	110.3	89.7	100.6	117.8	105.6	89.7	135.8	112.9	138.6	129.7	82.4	91.3	107.9	86.8	84.5	101.2	123	101	102.7	88.1	102.8	103.1	76.3	98.6	77.5	95.3	89.9	92.3	54	110.8	High	High	High	High	High	High	High	High	High	High
High	Master Protein	P36551	Oxygen-dependent coproporphyrinogen-III oxidase, mitochondrial OS=Homo sapiens OX=9606 GN=CPOX PE=1 SV=3	19	CPOX	0.78	-0.36	0.0758072	0.35281	81.3	118.7	86.9	51.5	96.6	56.3	112.5	57.4	74.1	86.5	127	130.4	141.5	139.4	119.2	70.5	74.7	118.6	115.3	114.2	57	145.9	84.3	96.2	123.3	133.7	136	113.9	54.9	82.3	High	High	High	High	High	High	High	High	High	High
High	Master Protein	A0A024R120	Transcription factor CP2, isoform CRA_a OS=Homo sapiens OX=9606 GN=TFCP2 PE=3 SV=1	8	TFCP2	0.742	-0.43	0.0760248	0.353247	84.9	115.1	124.3	53	98.6	74.5	98.3	86.9	28.3	41.7	109.1	161.1	89.5	147.1	100.6	112	76.5	112.3	87.7	108.9	101.5	72.2	5.5	94.8	211.4	132.4	138.8	159.2	49.7	124.1	High	High	High	High	High	High	High	High	High	High
High	Master Protein	Q12905	Interleukin enhancer-binding factor 2 OS=Homo sapiens OX=9606 GN=ILF2 PE=1 SV=2	23	ILF2	0.791	-0.34	0.0766824	0.355806	81.1	118.9	109.4	71.7	93.3	67.6	74.7	72.9	64.2	54	106.7	145	135.9	127.6	151.6	100.3	86.5	94.1	101.5	121.4	96.5	109.3	48.2	103.2	168.5	124.5	133.7	103.8	105.2	28.7	High	High	High	High	High	High	High	High	High	High
High	Master Protein	P11169	Solute carrier family 2, facilitated glucose transporter member 3 OS=Homo sapiens OX=9606 GN=SLC2A3 PE=1 SV=1	7	SLC2A3	0.763	-0.39	0.0768226	0.356346	92.1	107.9	80.6	96.1	93	63.2	83.4	71	67.4	212.2	116.8	172.5	75.7	106.7	54.1	162.6	47.1	55.2	149.2	90.8	87.3	101.8	74.7	110.2	151.5	167.1	86.8	119.5	38.3	65.2	High	High	High	High	High	High	High	High	High	High
High	Master Protein	P29218	Inositol monophosphatase 1 OS=Homo sapiens OX=9606 GN=IMPA1 PE=1 SV=1	17	IMPA1	1.284	0.36	0.0768815	0.356564	114.8	85.2	129.3	118.6	135.6	108.5	104.2	127	113.9	96.1	68.7	137.8	84.5	119.8	71	123.7	87.9	121.1	88.2	81.7	119.6	78.5	52.7	95.9	126.2	77	140	79.2	51.2	62.2	High	High	High	High	High	High	High	High	High	High
High	Master Protein	P50416	Carnitine O-palmitoyltransferase 1, liver isoform OS=Homo sapiens OX=9606 GN=CPT1A PE=1 SV=2	29	CPT1A	0.824	-0.28	0.0790028	0.365075	92.5	107.5	109.2	60.9	133.9	41.3	86.3	57.8	69	109.7	75.9	80.1	136.8	149.6	82.5	152.9	66.7	59	157.9	93.6	129.4	208.5	54.4	85.8	239.5	139.5	103.5	62.9	17.5	36.1	High	High	High	High	High	High	High	High	High	High
High	Master Protein	A0A140VJS0	Serine/threonine-protein phosphatase OS=Homo sapiens OX=9606 PE=2 SV=1	15		0.829	-0.27	0.0790594	0.36514	96.7	103.3	121.3	73.8	111.2	84.2	81.7	100.8	98	76.7	96.1	98.7	155.1	114.4	166.7	95.2	67.6	98.4	79.5	116.3	94.7	133.1	41	92.4	161.6	125.6	98	89.8	80.6	47.7	High	High	High	High	High	High	High	High	High	High
High	Master Protein	Q969E8	Pre-rRNA-processing protein TSR2 homolog OS=Homo sapiens OX=9606 GN=TSR2 PE=1 SV=1	3	TSR2	1.341	0.42	0.0793484	0.366052	108.9	91.1	88.8	87.8	111.3	119.6	131.5	128	138.5	102	96.1	105.9	109.4	129.2	102.4	110.4	82.5	103.2	116.3	83.8	88.4	88.2	56.2	96.9	84	101.3	113.6	89.9	81.4	53.4	High	High	High	High	High	High	High	High	High	High
High	Master Protein	A0A140VJY7	Thioredoxin domain-containing protein 17 OS=Homo sapiens OX=9606 PE=2 SV=1	7		0.799	-0.32	0.0796628	0.36694	92.8	107.2	96.5	76.2	88.3	74	110.1	99.8	84	60.2	100.7	103.5	98.8	93.5	100.1	97.1	138.5	123.6	95.9	69.1	82	96.3	102	122.4	74.4	86.9	112	122.1	95.9	196.2	High	High	High	High	High	High	High	High	High	High
High	Master Protein	Q9NRG7	Epimerase family protein SDR39U1 OS=Homo sapiens OX=9606 GN=SDR39U1 PE=1 SV=3	7	SDR39U1	1.326	0.41	0.0797709	0.367322	102.5	97.5	97	104.2	144	122	109.5	120.4	80.5	73.5	100.6	131.3	95.9	115.3	102.9	103.7	40.5	127.3	105.9	49.2	157.5	72.8	42	81.7	199	60.2	144.6	113.1	64.1	41.4	High	High	High	High	High	High	High	High	High	High
High	Master Protein	Q9H2M9	Rab3 GTPase-activating protein non-catalytic subunit OS=Homo sapiens OX=9606 GN=RAB3GAP2 PE=1 SV=1	14	RAB3GAP2	1.338	0.42	0.0798813	0.367548	122.3	77.7	89.9	124.7	109.9	162.7	200.1	140.2	165.6	104.2	96.9	95.2	48.5	136.9	78.1	111.3	12.1	133.4	62.8	72.3	101.5	45.4	54.4	88.4	79.9	105.4	162.1	102.3	75.7	40.1	High	High	High	High	High	High	High	High	High	High
High	Master Protein	P31943	Heterogeneous nuclear ribonucleoprotein H OS=Homo sapiens OX=9606 GN=HNRNPH1 PE=1 SV=4	5	HNRNPH1	0.793	-0.33	0.0800991	0.368381	91	109	91.1	53.1	121.7	83.5	98.5	104.2	86.5	79.6	94.3	114.8	99.8	117.5	105.7	98.9	108.1	116.1	100.8	106.8	93.6	86.5	75.9	103.4	122.6	115.7	123.6	110	107.5	80.1	High	High	High	High	High	High	High	High	High	High
High	Master Protein	P61978	Heterogeneous nuclear ribonucleoprotein K OS=Homo sapiens OX=9606 GN=HNRNPK PE=1 SV=1	2	HNRNPK	0.709	-0.5	0.0801989	0.368727	10.7	189.3	6.8	6.1	NA	NA	7	NA	NA	6.4	147.4	321.8	192.8	264.9	252.7	94.2	130.2	157.4	7.5	114.3	11.8	62.3	10	84.3	418.9	108.1	120.1	180.2	59.8	34.9	High	High	High	High	High	High	High	High	High	High
High	Master Protein	Q96M27	Protein PRRC1 OS=Homo sapiens OX=9606 GN=PRRC1 PE=1 SV=1	8	PRRC1	0.765	-0.39	0.0803454	0.369315	92.8	107.2	64.6	94.5	87.8	101.6	70.8	95.6	60.5	99	113.1	137.5	95.6	152.8	103.3	112.3	96.4	100.8	99.8	107.2	117.2	74.1	53.3	118.1	172.3	77.4	107.2	109.9	76.6	100.7	High	High	High	High	High	High	High	High	High	High
High	Master Protein	Q13405	39S ribosomal protein L49, mitochondrial OS=Homo sapiens OX=9606 GN=MRPL49 PE=1 SV=1	3	MRPL49	0.669	-0.58	0.0804069	0.369435	78.8	121.2	109.5	52.5	128.1	76.8	69.5	93.8	64.7	51.8	133.5	137.2	112.5	84.3	123.4	63.8	116	111.1	112.4	123.2	66.4	81.6	91.3	104.6	163.7	132	137.3	68.9	147.5	42.5	High	High	High	High	High	High	High	High	High	High
High	Master Protein	A0A024R6L5	Tyrosyl-DNA phosphodiesterase 1, isoform CRA_a OS=Homo sapiens OX=9606 GN=TDP1 PE=3 SV=1	8	TDP1	0.666	-0.59	0.0804083	0.369435	103.3	96.7	129.6	106.2	113.6	100.2	106.8	112.5	110.5	39.2	37.6	136.8	169.1	95.6	144.6	81.5	NA	81.7	44.9	124.5	114.5	79.5	53.6	116.7	104	91	260	130.6	101.8	13.4	High	High	High	High	High	High	High	High	High	Peak Found
High	Master Protein	P11310	Medium-chain specific acyl-CoA dehydrogenase, mitochondrial OS=Homo sapiens OX=9606 GN=ACADM PE=1 SV=1	20	ACADM	1.25	0.32	0.0806148	0.369986	101.8	98.2	156.2	235.8	92.6	79.8	85.6	92.6	104.6	114.8	87.4	123.4	92.8	96.3	78.4	77.4	85	95.4	78.1	141.3	94.4	97	59	104.3	101.4	95.3	98	101.7	47.6	83.7	High	High	High	High	High	High	High	High	High	High
High	Master Protein	Q13620	Cullin-4B OS=Homo sapiens OX=9606 GN=CUL4B PE=1 SV=4	14	CUL4B	1.314	0.39	0.0809184	0.370458	113.3	86.7	121.3	130.5	111.4	120.7	111.6	142.5	122.4	90.6	91.4	122.2	79.2	85.8	75.2	109.4	77.7	102.2	95.3	81	119.3	65	92	93.2	107.5	100.1	99.1	87.5	72.3	93.7	High	High	High	High	High	High	High	High	High	High
High	Master Protein	A0A024R2L6	40S ribosomal protein SA OS=Homo sapiens OX=9606 GN=RPSA PE=3 SV=1	20	LOC117799893; RPSA	0.794	-0.33	0.0809649	0.370458	86.5	113.5	115.8	65.3	111.3	77.8	82.2	96.9	76.2	60	101.4	125	129.5	122.9	161.3	92.5	80.5	101.8	86.2	113	115.2	99.4	46.7	96.9	140.6	113.3	122	108.3	96.6	61.4	High	High	High	High	High	High	High	High	High	High
High	Master Protein	P13647	Keratin, type II cytoskeletal 5 OS=Homo sapiens OX=9606 GN=KRT5 PE=1 SV=3	29	KRT5	0.794	-0.33	0.0814961	0.371284	95.7	104.3	109.2	15.5	92	62.4	110.4	94.7	88.5	125.5	180.2	85.6	90.2	91	70.6	116.6	100.5	115.2	103.1	114.5	114.1	88.7	63.8	84	90.2	147.5	115.6	88.7	124.5	117.2	High	High	High	High	Peak Found	Peak Found	High	High	High	High
High	Master Protein	D3DSQ1	N-acylsphingosine amidohydrolase (Acid ceramidase) 1, isoform CRA_c OS=Homo sapiens OX=9606 GN=ASAH1 PE=4 SV=1	11		0.832	-0.27	0.08218	0.372774	84	116	98.6	74.5	89.6	36.8	64.3	85.6	59	114	110.7	133.2	149.9	129.9	70.9	134.4	82.3	83.5	109.8	129.9	150.9	174.7	21.3	70.9	103.6	150.8	109.7	120.3	59.5	81.5	High	High	High	High	High	High	High	High	High	High
High	Master Protein	O43324	Eukaryotic translation elongation factor 1 epsilon-1 OS=Homo sapiens OX=9606 GN=EEF1E1 PE=1 SV=1	9	EEF1E1	0.763	-0.39	0.0822251	0.372834	76.2	123.8	104.9	49.8	95.4	54.6	77.6	92.3	44.2	57.6	90.6	128.1	121.3	120.4	168.3	97.5	76	111.7	99.6	121.6	78.6	105.4	36	92.6	197.3	131.7	139.2	136.5	95.4	75.8	High	High	High	High	High	High	High	High	High	High
High	Master Protein	P15529	Membrane cofactor protein OS=Homo sapiens OX=9606 GN=CD46 PE=1 SV=3	4	CD46	1.327	0.41	0.0825046	0.373598	122.3	77.7	164	36.2	152.9	104.5	183.1	152.2	104.6	110.1	112.5	159.4	171.8	74.7	122	211.2	35.9	97.9	40.4	99.8	105.1	27.1	44.9	77.3	45.8	68.7	80.8	110.5	23.3	83.5	High	High	High	High	High	High	High	High	High	Peak Found
High	Master Protein	P58546	Myotrophin OS=Homo sapiens OX=9606 GN=MTPN PE=1 SV=2	11	MTPN	0.829	-0.27	0.0829192	0.374881	95	105	95.2	57	90.5	64.2	110.8	102.6	77.2	119.9	92.5	101.7	97.8	115.6	91.8	115.2	101.6	120.3	129.3	83.7	121.9	92.4	86.9	135.5	114.7	110.2	111.2	103.5	65.7	91.2	High	High	High	High	High	High	High	High	High	High
High	Master Protein	Q8N0W3	L-fucose kinase OS=Homo sapiens OX=9606 GN=FCSK PE=1 SV=2	10	FCSK	0.673	-0.57	0.0835897	0.37723	92.2	107.8	89.9	90.6	70.9	68.2	92.3	89.7	65.8	65.1	122.9	189.4	126.1	103.2	205.1	98.1	86.9	92.4	64.4	68.1	90.7	131.3	85.4	92.5	72.3	83	149.6	156.9	94.1	55.1	High	High	High	High	High	High	High	High	High	High
High	Master Protein	P08174	Complement decay-accelerating factor OS=Homo sapiens OX=9606 GN=CD55 PE=1 SV=4	7	CD55	1.441	0.53	0.0836543	0.377266	127.8	72.2	94.8	90.1	43.7	141	136.4	260.5	216.2	83.1	78	197.4	49.1	64.2	122	24.2	NA	130.7	49	40.4	34.8	93.6	74.5	47	29.2	52.4	179.5	185.1	221.3	61.6	High	High	High	Peak Found	High	High	High	High	High	High
High	Master Protein	Q8N4H5	Mitochondrial import receptor subunit TOM5 homolog OS=Homo sapiens OX=9606 GN=TOMM5 PE=1 SV=1	4	TOMM5	1.322	0.4	0.0856399	0.384427	119.9	80.1	100.4	124.8	147.3	90.2	145.8	134.5	141.9	137.7	78.7	101.7	77.4	118	94.5	120.1	49.7	68.6	97.9	87.5	127.3	81.4	61.2	105.2	107.9	106.3	120.7	81.6	68.8	22.9	High	High	Peak Found	High	High	High	High	High	High	High
High	Master Protein	Q5VWQ0	Lysine-specific demethylase 9 OS=Homo sapiens OX=9606 GN=RSBN1 PE=1 SV=2	15	RSBN1	1.249	0.32	0.086525	0.387443	115.8	84.2	139.4	91.8	124.3	110.3	123	123.4	133.2	88.4	75	88.1	98.9	91.3	109.2	91.7	113.1	125.3	79	76.8	94.8	80	78.8	83.1	73.9	79.9	111.3	88	103.4	124.5	High	High	High	High	High	High	High	High	High	High
High	Master Protein	Q96C01	Protein FAM136A OS=Homo sapiens OX=9606 GN=FAM136A PE=1 SV=1	10	FAM136A	1.248	0.32	0.0866146	0.387786	110.5	89.5	94.5	28.6	109.3	119.5	121.8	131.6	149.5	117.5	96.5	95.5	106.1	98.4	97.9	89.3	120.2	108	102.1	76.4	72.5	97.3	70.7	83.4	49.6	74.4	90.6	119.3	85.3	194	High	High	High	High	High	High	High	High	High	High
High	Master Protein	Q9UPR0	Inactive phospholipase C-like protein 2 OS=Homo sapiens OX=9606 GN=PLCL2 PE=1 SV=2	11	PLCL2	1.327	0.41	0.0868212	0.388538	125.7	74.3	153.9	126.3	178	123	156.2	131.8	141.9	113.7	76.2	95.9	82.1	99.4	95.9	91.4	53	99.5	79.7	78.5	93.8	73.6	71.2	99	76.3	75.2	130.4	93.2	56.8	54.3	High	High	High	High	High	High	High	High	High	High
High	Master Protein	P07355	Annexin A2 OS=Homo sapiens OX=9606 GN=ANXA2 PE=1 SV=2	39	ANXA2	0.797	-0.33	0.086919	0.388917	85.6	114.4	136.8	59.5	114.4	59	81.7	61.1	73.2	115.5	106.4	88.3	161.4	117.1	124.1	91.1	118.8	106.9	147.9	100.4	121.5	155.8	67.4	70.8	96.5	160.5	81.2	82	24.8	76	High	High	High	High	High	High	High	High	High	High
High	Master Protein	Q96T76	MMS19 nucleotide excision repair protein homolog OS=Homo sapiens OX=9606 GN=MMS19 PE=1 SV=2	12	MMS19	0.683	-0.55	0.087356	0.390436	75.5	124.5	68.5	28.4	128.4	58.3	99	31.1	80.2	70.7	51.6	200.7	127.8	217.7	162.4	154.5	NA	56.8	114.7	115.9	82.3	68.7	25.2	85.1	260.8	193.2	166.1	100.5	36.2	14.9	High	High	High	High	High	Peak Found	High	Peak Found	Peak Found	Peak Found
High	Master Protein	P05114	Non-histone chromosomal protein HMG-14 OS=Homo sapiens OX=9606 GN=HMGN1 PE=1 SV=3	3	HMGN1	1.247	0.32	0.0874399	0.390577	109.5	90.5	96.1	112.9	95.5	99.8	105.9	139.7	166.8	85.2	97.3	119.1	71.9	88.9	66.7	88.2	72.2	66.3	95.4	73.8	58.8	82	89.8	80.5	38.9	62.7	151.9	146.1	92.9	254.7	High	High	High	High	High	High	High	High	High	High
High	Master Protein	A0A024R6K8	Tryptophan--tRNA ligase, cytoplasmic OS=Homo sapiens OX=9606 GN=WARS PE=2 SV=1	26		0.819	-0.29	0.08837	0.391819	79.8	120.2	95	56.7	103.6	66.5	91.5	76.4	73.7	80.4	94.4	124.8	133.7	125.2	137.7	92.3	69.8	100.6	117.1	118.7	122.2	120.4	48.1	117.3	118.9	117.2	130.6	142.1	66.4	58.8	High	High	High	High	High	High	High	High	High	High
High	Master Protein	Q6IBG5	MYL6 protein OS=Homo sapiens OX=9606 GN=MYL6 PE=2 SV=1	3	MYL6	1.312	0.39	0.0890821	0.392425	13.8	186.2	NA	NA	10.1	NA	10.9	NA	6.8	14.9	148.5	183.2	143.5	162.4	204	82	139	87.6	166.2	194.7	3.8	105.6	40.5	146.1	374.1	125.4	145.6	129.7	136.2	39.3	High	High	Not Found	High	Peak Found	Not Found	Peak Found	Not Found	Peak Found	Peak Found
High	Master Protein	O43427	Acidic fibroblast growth factor intracellular-binding protein OS=Homo sapiens OX=9606 GN=FIBP PE=1 SV=3	9	FIBP	1.306	0.39	0.0889982	0.392425	121.8	78.2	99.8	93.8	141.2	119	135.8	136	134.9	142.8	79.9	92	70.8	119.9	111.1	105.8	53.2	114	71.7	83.7	130.2	49.5	59.2	125.2	145.1	90.2	123.2	55.4	82.2	34.4	High	High	High	High	High	High	High	High	High	High
High	Master Protein	A0A024R8L1	WW domain binding protein 2, isoform CRA_a OS=Homo sapiens OX=9606 GN=WBP2 PE=4 SV=1	5	WBP2	1.492	0.58	0.0892541	0.392857	123.3	76.7	97.5	92.1	186.3	164.6	185.1	138.7	151.3	94.2	94.5	114	85.5	113	33.8	120.2	36.7	83.2	90.2	44.5	136.5	76.8	59.7	99.6	98.2	79.7	170.8	97.5	56	NA	High	High	High	High	High	High	High	High	High	High
High	Master Protein	A0A024R4M0	40S ribosomal protein S9 OS=Homo sapiens OX=9606 GN=RPS9 PE=1 SV=1	21	LOC101353070; LOC111139568; LOC112806901; Rps9; RPS9	1.244	0.32	0.0902312	0.39559	111.8	88.2	130.3	112.8	121.9	111.4	123.6	123.2	133.3	72	96.7	108.6	111.8	106.7	129.7	99.1	83.7	105	81.1	86.7	111.6	89.6	51.9	96.6	104.4	95	107.4	95.4	72.1	38.6	High	High	High	High	High	High	High	High	High	High
High	Master Protein	A0A384MTT2	phosphoenolpyruvate carboxykinase (GTP) OS=Homo sapiens OX=9606 GN=PCK2 PE=2 SV=1	24	PCK2	0.785	-0.35	0.0907175	0.396994	84.2	115.8	124.4	67.1	93.4	65	80.4	78.2	71.7	33.3	96.8	100.7	115.7	140.7	104.2	113.7	61.3	114.9	85.4	140.8	92.2	127.1	68.7	101.6	158.2	207.1	131.6	88.5	84.7	52.9	High	High	High	High	High	High	High	High	High	High
High	Master Protein	Q92783	Signal transducing adapter molecule 1 OS=Homo sapiens OX=9606 GN=STAM PE=1 SV=3	3	STAM	0.684	-0.55	0.0910063	0.398056	81	119	100.8	71.6	99.8	66.1	83.6	111.5	62.7	58.2	128.8	129.3	159.7	110.9	164.4	41	93.2	138.4	75.3	144.4	74	69.1	61.5	87.8	81.8	155.7	139.8	127	116.3	47.2	High	High	High	High	High	High	High	High	Peak Found	High
High	Master Protein	A0A3B3ITJ4	Heterogeneous nuclear ribonucleoprotein L (Fragment) OS=Homo sapiens OX=9606 GN=HNRNPL PE=1 SV=1	2		0.788	-0.34	0.0912582	0.398983	81.7	118.3	108.7	NA	123.8	59.1	80.8	97.4	58.9	39.2	130.8	125.2	158.9	131.7	164	98.9	48.7	117	103.6	111.5	70.6	111	NA	114.7	167.8	135.4	136.8	139.5	110	56	High	High	High	Not Found	High	High	High	High	High	High
High	Master Protein	A0A7I2V4V1	Peptidyl-prolyl cis-trans isomerase OS=Homo sapiens OX=9606 GN=PPIA PE=1 SV=1	2	PPIA	1.299	0.38	0.0913754	0.399321	114.6	85.4	113.8	64.8	137.2	83.5	188.5	76.1	135.8	162	28.2	72.9	122.2	60.7	102.4	56.3	108.6	94.5	129.6	83.2	74.2	94.5	102.6	64.7	91.5	93.6	116.3	89.7	89.4	163.4	High	High	High	High	High	High	High	High	High	High
High	Master Protein	P17252	Protein kinase C alpha type OS=Homo sapiens OX=9606 GN=PRKCA PE=1 SV=4	14	PRKCA	1.312	0.39	0.0914282	0.399523	128.4	71.6	199.9	64.5	32.1	113.8	126.6	220.8	174.4	30.7	85.1	130.9	97.2	70.3	180.9	29	17.1	207.3	52	36.3	35.6	50.4	45.3	63.8	23.2	56.7	182.8	217.3	184	72	High	High	High	High	High	High	High	High	High	High
High	Master Protein	P61020	Ras-related protein Rab-5B OS=Homo sapiens OX=9606 GN=RAB5B PE=1 SV=1	6	RAB5B	0.777	-0.36	0.0917035	0.400259	75	125	60.7	63.7	107.9	69.4	68.1	82.2	62.7	68.7	144.1	140.9	99.2	132.3	80.9	119.3	84.6	114.9	118.5	100.4	123	89.5	42.2	94.9	191.1	113.3	139.1	134.8	74.6	79.1	High	High	High	High	High	High	High	High	High	High
High	Master Protein	P63241	Eukaryotic translation initiation factor 5A-1 OS=Homo sapiens OX=9606 GN=EIF5A PE=1 SV=2	11	EIF5A	0.8	-0.32	0.0919662	0.400902	86.9	113.1	78.6	55.9	103.4	69.4	84.7	107.5	97.9	65.1	101.4	126.9	129.1	101.1	154.2	90.7	104.9	138.1	107.3	110.9	64.7	108.7	67.5	89.8	100.9	103.1	115.5	112.9	116.2	93.5	High	High	High	High	High	High	High	High	High	High
High	Master Protein	P06239	Tyrosine-protein kinase Lck OS=Homo sapiens OX=9606 GN=LCK PE=1 SV=6	19	LCK	0.835	-0.26	0.0921199	0.401288	93.5	106.5	73.8	78.4	130.6	96.6	90.3	122.4	85.4	64.7	117.3	168.1	75.1	151	104.6	107.3	81.4	111.4	84.8	83.4	91.9	54.3	37	103.8	166.6	96.5	149.9	136.8	61.9	74.9	High	High	High	High	High	High	High	High	High	High
High	Master Protein	A0A1U9XBC1	Mediator of DNA damage checkpoint protein 1 OS=Homo sapiens OX=9606 PE=4 SV=1	16		0.791	-0.34	0.0923022	0.401877	84.6	115.4	110.9	70.2	149.3	75.3	73.5	108.1	73.1	52.7	118.5	129.1	81.9	126.1	96.7	131.5	69.1	136.5	100	95.5	70.4	75.6	58.5	129.7	103	88.3	129.6	157.9	63.7	125.4	High	High	High	High	High	High	High	High	Peak Found	Peak Found
High	Master Protein	O43175	D-3-phosphoglycerate dehydrogenase OS=Homo sapiens OX=9606 GN=PHGDH PE=1 SV=4	12	PHGDH	1.32	0.4	0.0923252	0.40189	130.6	69.4	54.3	178.4	88.6	133.8	126.8	351.8	165.9	25.6	86.5	131.1	35.4	67.8	75.6	21	27.4	70.8	59.4	13.6	101.7	64.5	33.2	153.7	146.3	48.8	166.8	111	210.1	50.1	High	High	High	High	High	High	High	High	High	High
High	Master Protein	P05164	Myeloperoxidase OS=Homo sapiens OX=9606 GN=MPO PE=1 SV=1	39	MPO	0.801	-0.32	0.0929624	0.402906	89.5	110.5	76.1	45.6	80.3	42.8	94.4	62.7	33.3	530.4	42.1	86.5	132.3	95.7	29	113.4	130.6	18.2	202.8	66.7	88.3	263	54	48.6	6.1	80.5	118.8	109.1	64.6	84.2	High	High	High	High	High	High	High	High	High	High
High	Master Protein	I3VM53	F-box and leucine-rich repeat protein 11, isoform CRA_a OS=Homo sapiens OX=9606 GN=KDM2A PE=2 SV=1	12	KDM2A	0.802	-0.32	0.0940833	0.406533	48.9	151.1	64.8	26.8	80.1	31.8	35.7	55.8	28.2	41.3	122.2	120.1	140.3	145.8	144.3	117.2	113.3	117.7	123.5	128.4	80.6	112.7	70	117.2	206	149.7	128.1	98.1	101.6	98.6	High	High	High	High	High	High	High	High	High	Peak Found
High	Master Protein	A0A0S2Z590	U6 snRNA-associated Sm-like protein LSm1 (Fragment) OS=Homo sapiens OX=9606 GN=LSM1 PE=2 SV=1	4	LSM1	0.685	-0.55	0.0944407	0.407673	71.8	128.2	71	34.2	124.2	39.6	47.3	76.4	29.4	57.3	34.8	154.5	184.7	168	211.3	75.5	67	48.3	98	149.7	83	144.7	44.3	88	306.8	141.3	80.2	73.8	142.7	24.1	High	High	High	Peak Found	High	Peak Found	High	High	Peak Found	High
High	Master Protein	Q96NC0	Zinc finger matrin-type protein 2 OS=Homo sapiens OX=9606 GN=ZMAT2 PE=1 SV=1	7	ZMAT2	1.301	0.38	0.0944745	0.407753	116.6	83.4	95.7	107.7	131.4	121.2	141.1	135.2	134.5	111.2	89.7	100.5	99.5	102.7	55.8	106.6	84.2	97.3	116.5	87.7	74.6	85	54.3	81.5	71.2	102.9	105	90.8	62.8	153.3	High	High	High	High	High	High	High	High	High	High
High	Master Protein	O14737	Programmed cell death protein 5 OS=Homo sapiens OX=9606 GN=PDCD5 PE=1 SV=3	12	PDCD5	0.839	-0.25	0.0952127	0.410289	89.3	110.7	88.6	73.6	81.2	87.2	79	89.1	87.4	69.1	117.8	107.2	100.8	101.6	117.2	97	133.5	129.4	120.6	92.1	72.5	93.3	68.3	84.1	73.6	99	132.1	112.3	110.7	181.6	High	High	High	High	High	High	High	High	High	High
High	Master Protein	A0A384P5K2	Epididymis secretory sperm binding protein OS=Homo sapiens OX=9606 PE=2 SV=1	10		0.81	-0.3	0.09524	0.410348	70.7	129.3	68.6	41.3	72.2	48.5	56.1	57.9	167.5	147.3	52.6	60.5	89.9	66.7	59.9	145.2	32.9	64.5	149.2	75	58	170.3	144.5	169.2	131.8	160.3	141.2	127	104.5	137.4	High	High	High	High	High	High	High	High	High	High
High	Master Protein	Q96CP2	FLYWCH family member 2 OS=Homo sapiens OX=9606 GN=FLYWCH2 PE=1 SV=1	9	FLYWCH2	1.306	0.38	0.0953113	0.410625	110.4	89.6	67.6	125.2	124.5	87	145.4	141.8	110.9	112.1	72	96.1	64.1	95.5	63.9	97.7	123.3	98.4	103	80.2	73.8	71.5	77.6	91.8	89	98.2	137.7	120.4	96.3	135	High	High	High	High	High	High	High	High	High	High
High	Master Protein	Q9Y697	Cysteine desulfurase OS=Homo sapiens OX=9606 GN=NFS1 PE=1 SV=3	15	NFS1	1.315	0.39	0.0953878	0.410628	115.8	84.2	133.5	86.8	132.9	118	108.1	135.7	155.6	77	91.8	111.3	64.2	116.5	90.7	128.7	68.4	129.3	89	103.8	72.2	89.4	42.5	91.5	72.8	111.2	132.4	105.5	72.9	68.4	High	High	High	High	High	High	High	High	High	High
High	Master Protein	O14791	Apolipoprotein L1 OS=Homo sapiens OX=9606 GN=APOL1 PE=1 SV=5	13	APOL1	1.257	0.33	0.0960292	0.412267	107.1	92.9	83.7	102.7	103.1	99.4	123.1	81.6	111.1	184.7	162.1	85.1	71.5	61.3	78.5	99.7	110.5	52	112.7	114.6	87.1	234.8	125.7	91.4	64.5	96.8	108.5	57.4	44.2	52.4	High	High	High	High	High	High	High	High	High	High
High	Master Protein	Q8IXM2	Chromatin complexes subunit BAP18 OS=Homo sapiens OX=9606 GN=BAP18 PE=1 SV=1	2	BAP18	0.783	-0.35	0.0958655	0.412267	81.3	118.7	105.4	57.3	111.3	54.4	65.7	99.7	71.5	72.9	105	111.1	95	154.4	107	141.8	103.1	123.1	102.5	105.8	113.4	87.3	39.1	127.7	191.2	122.3	91.2	96.9	53.6	90.2	High	High	High	High	High	High	High	High	High	High
High	Master Protein	P55769	NHP2-like protein 1 OS=Homo sapiens OX=9606 GN=SNU13 PE=1 SV=3	6	SNU13	1.237	0.31	0.0965311	0.414036	107.9	92.1	114.1	96.7	132.9	101.9	106.8	142.1	132.2	103.3	100.5	104.6	86.6	102.2	110.4	87.8	101.2	112.4	83.8	97.8	89.7	80.6	55.5	77.2	77.4	96	108.3	88.2	92.6	117.4	High	High	High	High	High	High	High	High	High	High
High	Master Protein	B2ZZ89	Spectrin beta chain OS=Homo sapiens OX=9606 GN=SPTBN1 PE=2 SV=1	135	SPTBN1	1.239	0.31	0.0971514	0.415686	107	93	104	95.9	117.4	103	122.3	160.8	116.4	90.1	97.7	139.3	66.5	95.2	99.8	90.2	96.2	103.7	86.4	80.7	84.3	66.1	46.1	100.1	96.4	85.5	135.7	128.7	110.8	80.9	High	High	High	High	High	High	High	High	High	High
High	Master Protein	Q9BPZ3	Polyadenylate-binding protein-interacting protein 2 OS=Homo sapiens OX=9606 GN=PAIP2 PE=1 SV=1	3	PAIP2	1.332	0.41	0.097361	0.41621	111.8	88.2	82.4	103.9	102.3	119.8	144.8	120.8	136.1	124.9	88.4	104.4	69	106.2	103.1	98.6	108.4	92.7	102.9	68.4	91.5	69.5	66.8	97	58.1	75.1	114.2	124.2	81.3	145.4	High	High	High	High	High	High	High	High	High	Peak Found
High	Master Protein	P04114	Apolipoprotein B-100 OS=Homo sapiens OX=9606 GN=APOB PE=1 SV=2	3	APOB	0.824	-0.28	0.09734	0.41621	102.1	97.9	102.6	116.4	81.1	80.8	77	73	67.8	89.7	178.5	163.8	59.2	60.2	98.9	79.1	60.1	60.3	197.5	131.3	79	259.6	205	76.2	59.5	68.8	117.8	48.9	62.6	45.3	High	High	High	High	High	High	High	High	High	High
High	Master Protein	Q9Y305	Acyl-coenzyme A thioesterase 9, mitochondrial OS=Homo sapiens OX=9606 GN=ACOT9 PE=1 SV=2	22	ACOT9	1.29	0.37	0.0974941	0.416647	103.5	96.5	136.9	101.3	192	81.7	155.7	68.9	98.7	101.4	106.7	101.8	98.6	173.7	81	112.1	75.6	70.6	90.5	100.8	160.6	75.9	55	73.1	117	103.4	115.8	89.3	29.1	32.7	High	High	High	High	High	High	High	High	High	High
High	Master Protein	Q92882	Osteoclast-stimulating factor 1 OS=Homo sapiens OX=9606 GN=OSTF1 PE=1 SV=2	15	OSTF1	0.803	-0.32	0.0976028	0.417007	77.4	122.6	84.3	61.8	102	60.9	71.9	69.9	61.6	79.3	92.1	129.1	128	125.6	108.7	99.8	118.7	104.8	130.3	125.4	116.1	124.4	51.8	101.3	195.2	157.2	90	86.8	58.4	64.6	High	High	High	High	High	High	High	High	High	High
High	Master Protein	Q6GMW4	IGL@ protein OS=Homo sapiens OX=9606 GN=IGL@ PE=2 SV=1	4	IGL@	1.293	0.37	0.098848	0.419822	97.3	102.7	63.1	89.6	39.4	92.6	86.2	202.9	297	114.4	105.4	69.8	28.3	99.7	112.8	131.7	128.4	53.8	100.6	64.8	137.1	48	80.3	64.3	29.2	92.5	26.4	180.9	145	115.8	High	High	High	High	High	High	High	High	High	High
High	Master Protein	Q9BVP2	Guanine nucleotide-binding protein-like 3 OS=Homo sapiens OX=9606 GN=GNL3 PE=1 SV=2	15	GNL3	1.308	0.39	0.0994287	0.419822	100.3	99.7	83.9	85.9	151.6	110.9	130.1	161	70.5	27.3	95.8	146.9	45.1	77.6	145.1	82.9	22.8	166.9	47.3	98.2	152.5	76.3	83.2	127.1	110.9	109.9	129.4	77.9	112.5	70.4	High	High	High	High	High	High	High	High	High	Peak Found
High	Master Protein	V9HWG7	Epididymis secretory protein Li 52 OS=Homo sapiens OX=9606 GN=HEL-S-52 PE=2 SV=1	2	HEL-S-52	1.236	0.31	0.100887	0.421677	109.7	90.3	92.2	109.1	113.2	80.6	144.6	113.3	136.4	142.8	89.9	74.8	86.1	94.2	66.8	108.1	104.1	91.7	110.8	92.2	109.8	78.8	61.1	90.1	114.4	127.2	100.5	111.6	39.3	116.3	High	High	High	High	High	High	High	High	High	High
High	Master Protein	A4D2P1	Ras-related C3 botulinum toxin substrate 1 (Rho family, small GTP binding protein Rac1) OS=Homo sapiens OX=9606 GN=RAC1 PE=2 SV=1	5	RAC1	1.278	0.35	0.107446	0.421767	112.5	87.5	123.3	78.9	144.8	87.6	126.1	148.1	118.6	114.5	112.9	108.9	98.1	114.5	91.7	106.4	68.3	106.3	86.9	69.1	89.4	94.3	40.9	85	98.4	93.9	108.8	124.4	86.7	73.1	High	High	High	High	High	High	High	High	High	High
High	Master Protein	Q8IZQ5	Selenoprotein H OS=Homo sapiens OX=9606 GN=SELENOH PE=1 SV=2	10	SELENOH	1.284	0.36	0.103174	0.421767	113	87	96.5	125.6	114.6	115.7	105.8	181.8	147.2	45.2	105.3	114.7	93.9	77.2	121.8	51.9	100.2	134.6	60	65.3	57.9	60.8	83.9	68.3	37.6	69.2	143.4	112.6	165	144.2	High	High	High	High	High	High	High	High	High	High
High	Master Protein	Q05519	Serine/arginine-rich splicing factor 11 OS=Homo sapiens OX=9606 GN=SRSF11 PE=1 SV=1	11	SRSF11	0.799	-0.32	0.110347	0.421767	86.5	113.5	87.8	54	120.6	59.7	77	89.5	63.7	89.4	96.9	102	115.3	121	113.7	98.1	134	113.2	111.6	144.1	91.8	90.3	50.2	74.4	163.2	128.9	115.9	91.1	104.2	98.2	High	High	High	High	High	High	High	High	High	High
High	Master Protein	X5D8S6	Adenylosuccinate lyase (Fragment) OS=Homo sapiens OX=9606 GN=ADSL PE=2 SV=1	18	ADSL	1.289	0.37	0.107834	0.421767	112.4	87.6	150.2	92.8	102.8	109.1	115	121.4	126	76.1	88.2	129.8	100.5	126.7	130.5	80.7	58.2	111.1	81.3	75.9	82.2	70.7	66.1	102.4	117.8	77.5	144.3	132.1	86.6	44.1	High	High	High	High	High	High	High	High	High	High
High	Master Protein	Q16566	Calcium/calmodulin-dependent protein kinase type IV OS=Homo sapiens OX=9606 GN=CAMK4 PE=1 SV=1	18	CAMK4	1.22	0.29	0.10414	0.421767	107.5	92.5	104.9	114.7	111.1	93.4	134.3	114.8	133.6	134.5	82.1	98.9	111.4	110.5	100.7	112.3	98.6	78	102.7	94.7	105.5	106.6	63.9	89.4	81.9	101.4	106.9	92.6	73.2	47.5	High	High	High	High	High	High	High	High	High	High
High	Master Protein	A0A342Y3K8	ATP synthase subunit a OS=Homo sapiens OX=9606 GN=ATP6 PE=3 SV=1	2	ATP6	0.793	-0.34	0.110619	0.421767	82.7	117.3	123.4	90.1	111.4	66.6	87.5	69.9	70.6	65.9	81.6	117.2	119.2	120.8	110.1	112.8	81.9	62.7	125.8	94.9	186.9	107.3	83.6	122.9	158.3	127.4	156.6	80.7	58.6	5.3	High	High	High	High	High	High	High	High	High	High
High	Master Protein	Q96C90	Protein phosphatase 1 regulatory subunit 14B OS=Homo sapiens OX=9606 GN=PPP1R14B PE=1 SV=3	4	PPP1R14B	1.431	0.52	0.111287	0.421767	117.6	82.4	145	81.6	96.7	130.4	140.8	149.6	117.3	121.5	95.7	108.5	58.2	99.4	122.9	74.2	105.7	135.8	28.8	73.3	18.7	55.1	62	79.7	48.7	81.4	110	143.8	105.2	210	High	High	High	High	High	High	High	High	High	High
High	Master Protein	A0A024RAI1	Actin-related protein 3 OS=Homo sapiens OX=9606 GN=ACTR3 PE=3 SV=1	28	Actr3; ACTR3; LOC101343767; LOC103069126; LOC104998468; LOC111142734	0.807	-0.31	0.104615	0.421767	85.2	114.8	102.4	65.4	92.1	60.2	78.1	84.1	76.2	87.8	97.1	110.6	148.3	119.9	126	105.5	110.6	75	124.1	118.3	99.8	149.2	53.7	89.7	131.1	135.1	101.6	107.8	73.4	77.1	High	High	High	High	High	High	High	High	High	High
High	Master Protein	P50453	Serpin B9 OS=Homo sapiens OX=9606 GN=SERPINB9 PE=1 SV=1	15	SERPINB9	0.806	-0.31	0.10323	0.421767	88	112	105.9	53.7	80.6	78.3	120.1	68.1	81.6	78.7	102	113.4	124.6	145.5	138.4	97.3	122.3	97.3	100.5	92.9	91.5	123.9	83.6	88.3	105.3	94.8	152.9	107	91.3	60.5	High	High	High	High	High	High	High	High	High	High
High	Master Protein	Q9HD89	Resistin OS=Homo sapiens OX=9606 GN=RETN PE=1 SV=1	5	RETN	0.751	-0.41	0.110144	0.421767	103.6	96.4	88.9	27.2	235.6	57.4	84.1	24	22.9	399.5	20.5	64.7	93.5	261	8.1	141.6	151.3	11.8	335.1	55	60.4	213.2	55.6	17.5	NA	34.7	90.6	90.7	60.3	94.8	High	High	High	Peak Found	High	High	High	High	Peak Found	High
High	Master Protein	P55263	Adenosine kinase OS=Homo sapiens OX=9606 GN=ADK PE=1 SV=2	23	ADK	1.249	0.32	0.110345	0.421767	114.2	85.8	128.5	86.1	120.7	96.6	142.3	157.6	123.3	79.1	96.5	100.9	97.5	104.9	171.7	71.4	72	109.9	75	72.7	99.2	70.8	66.3	79	108.5	82.1	134.4	89	94.2	69.9	High	High	High	High	High	High	High	High	High	High
High	Master Protein	P04406	Glyceraldehyde-3-phosphate dehydrogenase OS=Homo sapiens OX=9606 GN=GAPDH PE=1 SV=3	5	GAPDH	0.806	-0.31	0.103188	0.421767	95.3	104.7	93.4	75.6	121.7	78.8	93.2	105.3	95.7	79.9	111.3	111.4	103.8	131.4	124	103.2	101.1	105.3	95.9	88.7	96.1	97.5	92	101.7	136.2	99.5	119	106.8	58.8	72.5	High	High	High	High	High	High	High	High	High	High
High	Master Protein	Q96BW5	Phosphotriesterase-related protein OS=Homo sapiens OX=9606 GN=PTER PE=1 SV=1	12	PTER	1.278	0.35	0.105284	0.421767	117.8	82.2	66.6	68.9	118.5	127.5	191.6	128	126.2	114.3	80	105	79.4	83.2	124.2	105.8	108.4	179.4	37.1	80.1	58.3	73.6	87.5	81.4	58	68.4	133	92	118	105.7	High	High	High	High	High	High	High	High	High	High
High	Master Protein	Q16795	NADH dehydrogenase [ubiquinone] 1 alpha subcomplex subunit 9, mitochondrial OS=Homo sapiens OX=9606 GN=NDUFA9 PE=1 SV=2	18	NDUFA9	0.824	-0.28	0.106133	0.421767	85.3	114.7	86.9	71.1	120	65.8	93.4	88.7	78.3	69.7	118.8	144.9	93.5	152.9	83.4	133.6	68.5	104.9	108.6	100.6	122.1	76.4	65.6	114.2	164.3	120.2	153.7	113.6	52.6	33.8	High	High	High	High	High	High	High	High	High	High
High	Master Protein	P49207	60S ribosomal protein L34 OS=Homo sapiens OX=9606 GN=RPL34 PE=1 SV=3	7	RPL34	1.223	0.29	0.106242	0.421767	110.2	89.8	100.3	107.9	91.4	122.2	115.3	136.9	167.1	45.4	88.1	97.3	110.7	80.7	136.3	56.5	62.7	141.3	72.8	90.7	89.3	98.9	87	117.7	101.1	91.1	90.5	99.5	88	113.2	High	High	High	High	High	High	High	High	High	High
High	Master Protein	P32321	Deoxycytidylate deaminase OS=Homo sapiens OX=9606 GN=DCTD PE=1 SV=2	5	DCTD	0.784	-0.35	0.106628	0.421767	84.9	115.1	130.2	87.6	94.9	86.4	67.7	69.1	78.3	76	78.9	121.1	139.7	110.7	112.7	102.8	122.4	101	142.5	131.5	156.9	146	56.2	110.9	145.5	112.2	75.1	89.1	41.2	13.4	High	High	High	High	High	High	High	High	High	High
High	Master Protein	P50583	Bis(5'-nucleosyl)-tetraphosphatase [asymmetrical] OS=Homo sapiens OX=9606 GN=NUDT2 PE=1 SV=3	6	NUDT2	0.772	-0.37	0.103442	0.421767	88.1	111.9	140.5	68.2	52.3	71.4	86.4	94.1	108	35.2	70.1	136.4	130.8	93.7	105.9	106.3	209.3	87.4	99	77	88.8	141.7	86.5	73.9	167.5	101	124.3	63.7	80	100.4	High	High	High	High	High	High	High	High	High	Peak Found
High	Master Protein	A0A024R396	Chromosome 11 open reading frame 54, isoform CRA_a OS=Homo sapiens OX=9606 GN=C11orf54 PE=4 SV=1	3	C11orf54	1.401	0.49	0.109298	0.421767	113.1	86.9	113.7	151.9	116	74.7	122.5	126.1	114	113.8	61.5	77.7	132.7	74.4	137.7	67.4	89.1	112.4	92	101.6	56.4	113.6	62.3	54.6	69.5	87.4	165.7	149.4	104.4	57.3	High	High	High	High	High	High	High	High	High	High
High	Master Protein	Q9NUQ2	1-acyl-sn-glycerol-3-phosphate acyltransferase epsilon OS=Homo sapiens OX=9606 GN=AGPAT5 PE=1 SV=3	5	AGPAT5	1.312	0.39	0.110816	0.421767	116.5	83.5	149	56.7	140.1	105.5	115.8	134.8	164	96.4	85.8	127.7	92.3	112.1	141.9	102.4	33.9	114.8	85.4	84.9	109	80.2	50.9	73.5	90.8	88.4	142.7	117.6	55.7	47.6	High	High	High	High	High	High	High	High	High	High
High	Master Protein	Q6IBQ5	FUS protein OS=Homo sapiens OX=9606 GN=FUS PE=2 SV=1	9	FUS	0.82	-0.29	0.104877	0.421767	87	113	79.4	64	104.1	75.7	107.3	117.2	84.6	54.8	102.3	95.8	125.5	92.7	129.3	83.4	70.3	114.9	95.1	106.1	81.5	109.5	80.4	133.1	118.2	106.9	125.1	106.7	105.4	130.6	High	High	High	High	High	High	High	High	High	High
High	Master Protein	P68400	Casein kinase II subunit alpha OS=Homo sapiens OX=9606 GN=CSNK2A1 PE=1 SV=1	9	CSNK2A1	0.794	-0.33	0.106746	0.421767	79.6	120.4	100.3	62.4	112.2	69.7	74.8	84.9	65.4	55.6	106.4	133.2	153.9	129.1	155.8	101	51.9	102.8	104.8	118.5	89.7	112	53.6	103.7	168.5	143.8	126	114.6	87.1	18.2	High	High	High	High	High	High	High	High	High	High
High	Master Protein	O75494	Serine/arginine-rich splicing factor 10 OS=Homo sapiens OX=9606 GN=SRSF10 PE=1 SV=1	8	SRSF10	0.795	-0.33	0.103454	0.421767	88.4	111.6	86.6	82	112.1	69.2	102	104.8	65.9	66	86.3	110.2	105	102.8	133.3	95.2	116.1	113.3	93.4	109	90.2	84.7	87.5	107.9	166.5	126.3	115.1	79.2	109.6	79.7	High	High	High	High	High	High	High	High	High	High
High	Master Protein	Q15436	Protein transport protein Sec23A OS=Homo sapiens OX=9606 GN=SEC23A PE=1 SV=2	10	SEC23A	0.829	-0.27	0.100981	0.421767	98.3	101.7	104	99.1	126.4	95.2	100.1	95.7	116.8	81.5	98.9	103.1	110.2	128.9	112.5	118.5	78	109.1	94.8	101.5	120.1	98.4	51.7	97.4	122.8	115.1	113.4	102.9	60.9	42.8	High	High	High	High	High	High	High	High	High	High
High	Master Protein	P23193	Transcription elongation factor A protein 1 OS=Homo sapiens OX=9606 GN=TCEA1 PE=1 SV=2	23	TCEA1	1.232	0.3	0.109087	0.421767	107.5	92.5	103.2	79.9	129.5	100.4	116.8	135	107.5	118	97.2	93.4	99.6	101.8	94.2	94.7	108.2	100.9	102.6	95.7	79	84.3	48.1	89.8	114.6	86	104.7	99.8	85.3	129.7	High	High	High	High	High	High	High	High	High	High
High	Master Protein	Q96FX7	tRNA (adenine(58)-N(1))-methyltransferase catalytic subunit TRMT61A OS=Homo sapiens OX=9606 GN=TRMT61A PE=1 SV=1	8	TRMT61A	0.796	-0.33	0.106399	0.421767	90.4	109.6	126.8	69.3	97.5	58.8	98.4	102.7	49.8	78.5	84.6	115.8	138.5	132.7	147.9	76.8	39.8	109.7	93.6	124.9	102.5	131.5	89	84.1	110.2	142.8	123.9	95.4	90.5	83.8	High	High	High	High	High	High	High	High	Peak Found	Peak Found
High	Master Protein	Q9H4L5	Oxysterol-binding protein-related protein 3 OS=Homo sapiens OX=9606 GN=OSBPL3 PE=1 SV=1	8	OSBPL3	0.755	-0.41	0.108945	0.421767	89.3	110.7	100.9	77.7	126.6	79	65.3	60.5	35.5	219.6	94	93.9	121.5	134.2	71.2	110.1	63.3	90.4	163.1	131.1	125.3	93.9	54.5	100.3	137.7	158.3	80.2	77.1	26	108.7	High	High	High	High	High	High	High	High	High	High
High	Master Protein	Q9UKK3	Protein mono-ADP-ribosyltransferase PARP4 OS=Homo sapiens OX=9606 GN=PARP4 PE=1 SV=3	5	PARP4	0.798	-0.33	0.107161	0.421767	73.6	126.4	96.9	51.6	100.2	33.6	64.1	87.3	55.6	77.7	131.3	127.6	121.6	113.9	97.9	134.6	32.9	91.4	121.1	141.7	136.2	150.4	55.7	139.5	127.3	205.5	119.5	105.3	36.4	43.1	High	High	High	High	High	High	High	High	Peak Found	High
High	Master Protein	B7Z992	Gelsolin OS=Homo sapiens OX=9606 PE=2 SV=1	2		1.289	0.37	0.101095	0.421767	121.8	78.2	92.5	112.6	96.2	46.7	95.9	66.6	46.4	478.6	71.8	308.7	106	58.4	37.8	76.6	75.1	55.5	138	62.7	39.7	259	99.4	34.1	18	57.2	51.6	115.4	50.3	49.1	High	High	High	High	High	High	High	Peak Found	High	High
High	Master Protein	P42765	3-ketoacyl-CoA thiolase, mitochondrial OS=Homo sapiens OX=9606 GN=ACAA2 PE=1 SV=2	2	ACAA2	0.808	-0.31	0.108348	0.421767	86.2	113.8	67.5	77.4	110.3	65.8	125.2	71.7	74	114.5	79.9	95	90.8	133.7	79.5	127.1	118.1	101.5	130.6	97.5	96.1	137.8	89.9	96.5	112.3	98.2	106.3	103.9	40.2	158.8	High	High	High	High	High	High	High	High	High	High
High	Master Protein	Q9Y3D9	28S ribosomal protein S23, mitochondrial OS=Homo sapiens OX=9606 GN=MRPS23 PE=1 SV=2	5	MRPS23	0.771	-0.38	0.108928	0.421767	94.7	105.3	131.5	84.3	102.9	73.7	98.2	102.2	78.6	72.4	118.6	100.3	112.1	115.8	126.8	93.7	79.6	92.9	95.2	101.3	134	101.2	34.4	104.9	143.5	146.7	117.8	71.3	82.2	83.9	High	High	High	High	High	High	High	High	Peak Found	High
High	Master Protein	P63220	40S ribosomal protein S21 OS=Homo sapiens OX=9606 GN=RPS21 PE=1 SV=1	7	RPS21	0.832	-0.26	0.104684	0.421767	92.6	107.4	129.6	47.9	112.2	90.8	74.1	108.5	86.7	61	97	102.2	128.7	98.6	142.6	88.9	129.6	102.7	107.7	103.3	80.1	106.7	61.7	83	110.9	109.3	100.8	98.8	106.6	130.1	High	High	High	High	High	High	High	High	High	High
High	Master Protein	Q9BRP4	Proteasomal ATPase-associated factor 1 OS=Homo sapiens OX=9606 GN=PAAF1 PE=1 SV=2	7	PAAF1	0.795	-0.33	0.110223	0.421767	89.6	110.4	135.6	71.5	104.5	67.3	86.7	100.2	79.6	74.9	71	122.4	160.6	140.8	142.9	102.1	72.8	73.8	100.9	80.4	102.6	118.1	58.4	112.2	115.2	127.2	129.2	102.3	81.2	65.5	High	High	High	High	High	High	High	High	High	Peak Found
High	Master Protein	P55061	Bax inhibitor 1 OS=Homo sapiens OX=9606 GN=TMBIM6 PE=1 SV=2	2	TMBIM6	0.687	-0.54	0.105078	0.421767	78	122	25.1	112.5	132.6	48.5	84.3	77.5	53	76.3	120.4	135.8	69.1	152.6	59.4	182.2	89.8	84.6	121.4	90.8	201.1	59.9	42.8	152	225.1	157.3	143.7	90.7	11.6	NA	High	High	Peak Found	High	High	High	High	Peak Found	Peak Found	High
High	Master Protein	P04234	T-cell surface glycoprotein CD3 delta chain OS=Homo sapiens OX=9606 GN=CD3D PE=1 SV=1	5	CD3D	1.275	0.35	0.111081	0.421767	114.9	85.1	84.3	117	134.8	130.4	112.4	136.1	147.8	79.5	108.8	86.4	65.7	115.5	78.4	113.9	82.5	130.5	69.1	75.6	140.5	42.3	57	107	137.1	96.7	125.8	105.3	59.8	59.9	High	High	High	High	High	High	High	High	High	High
High	Master Protein	Q7L7L0	Histone H2A type 3 OS=Homo sapiens OX=9606 GN=H2AC25 PE=1 SV=3	4	H2AC25	1.228	0.3	0.11218	0.42353	120	80	130.2	73.4	64.6	123	34.4	128.1	96.9	37.5	66.9	71.5	137.8	32.6	52.6	42.7	241.8	130.3	68	40.2	33	144.8	56	56.4	21.8	50.2	44	154.1	31.2	636.1	High	High	High	High	High	High	High	High	High	High
High	Master Protein	P11215	Integrin alpha-M OS=Homo sapiens OX=9606 GN=ITGAM PE=1 SV=2	44	ITGAM	0.845	-0.24	0.112889	0.425618	88.5	111.5	66.1	120.7	88.2	41.4	58.3	91	51.6	212.4	34.1	157.5	98.7	93.3	26.9	180.5	88.2	63.4	149.9	117.8	122.5	214.8	47.5	75.4	99.7	166.6	93.9	128.6	28.6	82.3	High	High	High	High	High	High	High	High	High	High
High	Master Protein	P19784	Casein kinase II subunit alpha' OS=Homo sapiens OX=9606 GN=CSNK2A2 PE=1 SV=1	13	CSNK2A2	0.793	-0.33	0.113062	0.426146	83.5	116.5	122.7	74.8	76.3	55.9	87.9	72.6	70.8	66.9	92	99.8	154.8	125.2	148.6	96.4	52.4	106	95.9	133	98.6	143.1	51.4	114.1	194	151.4	116.3	93.7	64.9	40.8	High	High	High	High	High	High	High	High	High	High
High	Master Protein	O95182	NADH dehydrogenase [ubiquinone] 1 alpha subcomplex subunit 7 OS=Homo sapiens OX=9606 GN=NDUFA7 PE=1 SV=3	8	NDUFA7	1.292	0.37	0.113136	0.426146	115.5	84.5	103.6	106.7	119.8	80.6	133.5	158.7	123.8	140	95.8	93.1	92.5	106.7	92	101	76.1	130.3	106.4	80.9	75.7	86.3	64.4	77.5	73.5	70.4	116.2	75.7	69.4	149.6	High	High	High	High	High	High	High	High	High	High
High	Master Protein	Q9UMR2	ATP-dependent RNA helicase DDX19B OS=Homo sapiens OX=9606 GN=DDX19B PE=1 SV=1	6	DDX19B	1.46	0.55	0.113443	0.426953	112.7	87.3	111.8	84	140	94.3	114.3	107.5	127.8	86.8	153	93.5	79.3	120.1	109	91.2	35.7	69.9	122	78	48	46.2	22.1	105.7	58.2	64	218.4	242.9	56.8	119.6	High	High	High	High	High	High	High	High	High	High
High	Master Protein	Q9H1E3	Nuclear ubiquitous casein and cyclin-dependent kinase substrate 1 OS=Homo sapiens OX=9606 GN=NUCKS1 PE=1 SV=1	10	NUCKS1	1.211	0.28	0.114039	0.428368	112.2	87.8	74.9	118.6	109.4	96.1	138.2	150	151.7	43.1	89.7	95.2	88.7	84	69.5	79.6	97.8	126.3	82.2	76.2	92.8	68.8	91.1	115.9	74.7	72.7	104.1	115.3	87.4	206	High	High	High	High	High	High	High	High	High	High
High	Master Protein	A1LU37	Heterogeneous nuclear ribonucleoprotein D (AU-rich element RNA binding protein 1, 37kDa), isoform CRA_d OS=Homo sapiens OX=9606 GN=HNRPD PE=4 SV=1	3	HNRNPD	0.811	-0.3	0.114145	0.428548	91.7	108.3	78.1	74.8	92.1	78.4	109.6	96.5	100.9	57.9	106.3	113.2	100.8	98.7	118.6	85.5	97.2	129.5	98.3	87.2	84.8	84.1	75.7	123.6	130.2	98.6	123.7	113.8	99.7	142.5	High	High	High	High	High	High	High	High	High	High
High	Master Protein	H0YK48	Tropomyosin alpha-1 chain OS=Homo sapiens OX=9606 GN=TPM1 PE=1 SV=1	4	TPM1	1.227	0.3	0.114631	0.42988	116.9	83.1	121.9	98.3	77.1	129.9	70	141.7	99.6	92.1	90.3	123	125.1	71.2	53	64.9	207.4	97.4	139.7	69.4	53.2	156.4	48.7	53.7	13.7	53.1	67.2	185.6	67.1	228.9	High	High	High	High	High	High	High	High	High	High
High	Master Protein	Q9NY33	Dipeptidyl peptidase 3 OS=Homo sapiens OX=9606 GN=DPP3 PE=1 SV=2	6	DPP3	0.843	-0.25	0.114642	0.42988	85.6	114.4	124.3	75.5	69.4	59.1	109.4	72.2	68.3	71.1	195.3	79.1	133.3	86	139.4	77.2	155.2	69.2	134.1	124.6	86.1	133.2	76.1	99.2	123.1	141.3	92.6	81.7	75.1	48.8	High	High	High	High	High	High	High	High	High	High
High	Master Protein	Q9P287	BRCA2 and CDKN1A-interacting protein OS=Homo sapiens OX=9606 GN=BCCIP PE=1 SV=1	8	BCCIP	0.774	-0.37	0.114779	0.430361	93.6	106.4	79.3	41	88.5	45.9	111.2	88.1	82.4	75.9	90.4	101.4	137.9	91.3	120.8	92.3	99.8	81.2	88.8	90.1	86	82.8	38	123.5	315	164.1	160.5	118.9	78	26.6	High	High	High	Peak Found	High	High	High	High	Peak Found	High
High	Master Protein	A0A024R216	Hepatoma-derived growth factor, related protein 3, isoform CRA_a OS=Homo sapiens OX=9606 GN=HDGFRP3 PE=1 SV=1	6	HDGFL3; LOC103072465; LOC103200583; LOC111152729	0.787	-0.35	0.115462	0.432503	96.9	103.1	170.5	78.4	31.4	36.7	81.7	126.1	75.9	81	72.3	68.9	170.3	66.9	63.7	123.5	219	166.8	90.2	109.5	68	127.2	71.7	54.4	61.8	166.8	79.6	115.1	18.2	204.3	High	High	High	High	High	High	High	High	High	High
High	Master Protein	Q9BTL3	RNA guanine-N7 methyltransferase activating subunit OS=Homo sapiens OX=9606 GN=RAMAC PE=1 SV=1	3	RAMAC	0.754	-0.41	0.116014	0.433963	88.6	111.4	127.7	48.3	89	75.8	90.1	95.9	49.2	91.2	112.1	99.9	136.6	125.4	133.4	102.2	NA	110.6	124.8	131.9	92.4	107.4	142.4	116.3	112.6	137.1	129.8	84	106.2	27.6	High	High	High	Peak Found	High	High	High	High	Peak Found	High
High	Master Protein	P06703	Protein S100-A6 OS=Homo sapiens OX=9606 GN=S100A6 PE=1 SV=1	6	S100A6	1.224	0.29	0.11638	0.435058	115.2	84.8	122.2	96.4	76.7	104	126.3	121.2	163.5	153.8	102.7	85.8	87	75.8	54	107.2	73.9	142.4	109.2	71.3	138	130.2	119.9	96.2	40.4	85.8	114.6	92.2	51	58.1	High	High	High	High	High	High	High	High	High	High
High	Master Protein	P39023	60S ribosomal protein L3 OS=Homo sapiens OX=9606 GN=RPL3 PE=1 SV=2	5	RPL3	1.223	0.29	0.118599	0.435102	111.2	88.8	101.1	85.1	116	114.6	127.2	141.2	148.3	60.2	104	112.4	94.1	113.9	138.8	77.7	76.9	147	68.3	67.8	86.1	70.7	57.9	106.4	121.2	71.9	110.2	116	75	90.1	High	High	High	High	High	High	High	High	High	High
High	Master Protein	Q56VL3	OCIA domain-containing protein 2 OS=Homo sapiens OX=9606 GN=OCIAD2 PE=1 SV=1	7	OCIAD2	1.375	0.46	0.117619	0.435102	116.7	83.3	115	110.4	125.1	105.9	134.1	137.3	163.8	16.2	121.2	161.6	73.7	104.8	119.8	53.4	41.2	122	59.5	53.3	89.7	25.2	59.1	199.9	72.4	81.6	149.9	138.3	74.9	90.6	High	High	High	High	High	High	High	High	High	Peak Found
High	Master Protein	Q16644	MAP kinase-activated protein kinase 3 OS=Homo sapiens OX=9606 GN=MAPKAPK3 PE=1 SV=1	7	MAPKAPK3	1.288	0.36	0.117342	0.435102	115.7	84.3	118.3	99.9	158.8	90.9	135.1	135.2	103.6	137.5	87.4	95.6	111.3	97.1	124.6	106.3	52	105.7	99.9	84.2	90	105.6	43.4	82.4	85.1	90	125.7	94.1	57.1	83.2	High	High	High	High	High	Peak Found	High	High	High	High
High	Master Protein	P54920	Alpha-soluble NSF attachment protein OS=Homo sapiens OX=9606 GN=NAPA PE=1 SV=3	25	NAPA	0.839	-0.25	0.116901	0.435102	84.8	115.2	95.3	61.5	126.5	66.1	88	83.9	74.8	80.5	111.3	116.2	132.8	159.4	104.7	108.1	75.2	89	110.1	116.1	122.1	91.1	37.4	111.8	159.9	132.9	128.7	122.5	52.3	41.6	High	High	High	High	High	High	High	High	High	High
High	Master Protein	Q14919	Dr1-associated corepressor OS=Homo sapiens OX=9606 GN=DRAP1 PE=1 SV=3	6	DRAP1	1.282	0.36	0.118252	0.435102	109.9	90.1	104.2	86.4	164	82.6	100.9	118.5	109.4	103.9	85.6	84.5	95.8	143.2	105.6	100.8	56.6	72.2	85.1	78.2	68.5	67.7	38.5	124.9	307.1	104.4	111.3	71.6	90.3	38.3	High	High	High	High	High	High	High	High	High	High
High	Master Protein	P42566	Epidermal growth factor receptor substrate 15 OS=Homo sapiens OX=9606 GN=EPS15 PE=1 SV=2	5	EPS15	0.828	-0.27	0.117907	0.435102	81.2	118.8	78.3	54.7	128.7	64.9	105.7	69.5	62.1	100.8	109.1	88.8	104.7	146.6	97.4	142.2	98.9	111.2	121.5	109.1	141.2	83.4	50	139.9	178.9	122.5	106.5	76.8	49.1	57.6	High	High	High	High	High	High	High	High	High	High
High	Master Protein	P22749	Granulysin OS=Homo sapiens OX=9606 GN=GNLY PE=1 SV=3	6	GNLY	0.801	-0.32	0.117232	0.435102	84.1	115.9	87.3	101.6	38.9	55.1	36.9	188	56.5	107.8	105.7	227.9	81.2	32	54.4	153	79.7	120	153.8	83.5	143.2	202.5	84.5	89.5	109.8	140.4	68.8	68.7	24.8	104.5	High	High	High	High	High	High	High	High	High	High
High	Master Protein	P61225	Ras-related protein Rap-2b OS=Homo sapiens OX=9606 GN=RAP2B PE=1 SV=1	7	RAP2B	0.787	-0.35	0.11779	0.435102	79.2	120.8	65.3	60.5	110.3	62.6	94.2	58.4	73.5	88.5	105.8	137.3	105.3	158.4	90.9	132.9	96.1	81.1	127.2	100.4	109.5	95.9	44.8	115.7	271.7	146.7	106.2	90.3	44.6	25.9	High	High	High	High	High	High	High	High	Peak Found	High
High	Master Protein	O14979	Heterogeneous nuclear ribonucleoprotein D-like OS=Homo sapiens OX=9606 GN=HNRNPDL PE=1 SV=3	15	HNRNPDL	0.842	-0.25	0.119028	0.435536	89.2	110.8	74.5	73.5	100.1	83.1	100.3	103.5	81.3	54.6	99.6	88.3	98.2	77	112	78.6	119.4	128.1	99.5	104.4	81.7	90.7	59.7	96.9	108.5	113.3	129	117.8	122.1	204	High	High	High	High	High	High	High	High	High	High
High	Master Protein	Q8WVV9	Heterogeneous nuclear ribonucleoprotein L-like OS=Homo sapiens OX=9606 GN=HNRNPLL PE=1 SV=1	15	HNRNPLL	0.813	-0.3	0.119059	0.435542	87.7	112.3	99.2	63.5	93.1	81.9	84.7	87.8	83.6	88.4	85.7	114.5	108.1	109.9	127.7	93.4	87.5	114.8	111.6	117.9	93	77	88.1	114	150.8	125.5	117.2	89.7	111.2	80.5	High	High	High	High	High	High	High	High	High	High
High	Master Protein	O75306	NADH dehydrogenase [ubiquinone] iron-sulfur protein 2, mitochondrial OS=Homo sapiens OX=9606 GN=NDUFS2 PE=1 SV=2	16	NDUFS2	0.828	-0.27	0.119169	0.435785	86.9	113.1	100.7	77.7	114.5	70.3	90.3	102	72.4	68.2	114.9	141.4	110.1	147.5	107.8	116.8	65.1	105.3	116.5	107.3	116	90.1	53.2	103.9	123.3	127.7	140.2	106.5	75.4	35	High	High	High	High	High	High	High	High	High	High
High	Master Protein	P34949	Mannose-6-phosphate isomerase OS=Homo sapiens OX=9606 GN=MPI PE=1 SV=2	18	MPI	0.794	-0.33	0.119226	0.435967	69.2	130.8	103.1	31.8	111.4	63.6	45.9	85.5	51.2	45.4	110.8	162.6	140.7	132.5	228.1	84.7	77.9	152.6	77.6	116.3	74.4	101.6	47.3	88	126.6	104.7	142.9	130.2	104.9	57.5	High	High	High	High	High	High	High	High	High	High
High	Master Protein	B4DP94	cDNA FLJ59828, highly similar to Regulator of G-protein signaling 19 OS=Homo sapiens OX=9606 PE=2 SV=1	9		1.292	0.37	0.119643	0.437334	117.5	82.5	95.3	138.3	109.5	121.4	129.2	127.8	137.6	98.2	94.9	152.4	73.3	125.3	61.2	90.9	81.6	121.5	104.3	78.2	84	58.9	72.8	73.3	66.3	95.4	93.2	150.9	56.2	107.9	High	High	High	High	High	High	High	High	High	High
High	Master Protein	Q96PC5	Melanoma inhibitory activity protein 2 OS=Homo sapiens OX=9606 GN=MIA2 PE=1 SV=4	11	MIA2	1.312	0.39	0.119949	0.438051	117	83	102.4	121.6	128.6	78.2	78.6	162.2	121.6	228.9	82.2	81.7	79.3	96.5	43.9	154.9	12.5	68.8	112.3	94.7	146.4	84.4	33.3	153.7	178.2	92.5	91.7	88	11	72	High	High	High	High	High	High	High	High	Peak Found	High
High	Master Protein	A0A024R1T9	ATP-citrate synthase OS=Homo sapiens OX=9606 GN=ACLY PE=3 SV=1	57	ACLY	0.814	-0.3	0.120114	0.438412	79.4	120.6	107.6	49	78.6	51.7	104.3	59.7	69	76.4	190.7	96.8	137	115.7	105.1	101.5	124.3	73.8	126.2	139.8	98.5	149.5	46.9	79.8	137.1	147.4	99	82	120.2	32.6	High	High	High	High	High	High	High	High	High	High
High	Master Protein	P62310	U6 snRNA-associated Sm-like protein LSm3 OS=Homo sapiens OX=9606 GN=LSM3 PE=1 SV=2	5	LSM3	0.842	-0.25	0.12015	0.438465	92.9	107.1	91.2	50.9	110.9	82.3	97.4	101.3	66.1	86.2	106.9	111.2	108.7	96.2	95.6	86.6	120.1	107.2	115.3	96.4	67	93.9	88.4	93.4	70.6	97.7	116.2	115.1	136.2	191.2	High	High	High	High	High	High	High	High	High	High
High	Master Protein	P82933	28S ribosomal protein S9, mitochondrial OS=Homo sapiens OX=9606 GN=MRPS9 PE=1 SV=2	2	MRPS9	0.639	-0.65	0.120328	0.438791	77.5	122.5	100	48.8	115.4	74.4	76.1	94.3	7.2	51.4	150.9	198.4	119	146.9	72.1	70.7	NA	120.3	103.4	178.6	47.1	151	52.2	118	187.6	159.2	162.2	44.9	88.6	61.2	High	High	High	High	High	High	High	High	Peak Found	High
High	Master Protein	Q8NFH3	Nucleoporin Nup43 OS=Homo sapiens OX=9606 GN=NUP43 PE=1 SV=1	6	NUP43	0.752	-0.41	0.120707	0.439907	69.1	130.9	108.5	38.7	96.5	81.4	62.7	48.2	38.2	16.7	130.7	114.9	166.4	152.5	175.9	120.6	97.3	82.5	87.6	103	100.6	167.2	70.6	86.8	190.3	182	105.2	77.8	66	31.2	High	High	High	Peak Found	High	High	High	High	High	High
High	Master Protein	P30048	Thioredoxin-dependent peroxide reductase, mitochondrial OS=Homo sapiens OX=9606 GN=PRDX3 PE=1 SV=3	13	PRDX3	0.815	-0.3	0.12162	0.442832	91.1	108.9	97.8	82	106	83.6	90.3	85.7	84.2	77.9	92.3	115.2	111.5	125.4	100.1	89.6	106.2	78.3	122.9	129.4	90	97.8	67.5	88.2	181	147.8	108.2	99.5	102.8	38.7	High	High	High	High	High	High	High	High	High	High
High	Master Protein	Q86YB7	Enoyl-CoA hydratase domain-containing protein 2, mitochondrial OS=Homo sapiens OX=9606 GN=ECHDC2 PE=1 SV=2	3	ECHDC2	0.659	-0.6	0.121875	0.443571	82.9	117.1	88.8	39.7	115	87.9	91.2	57.5	43.4	76.7	128.1	175.6	89.2	140.8	157.7	121.3	89.1	122.3	144.2	89	19.2	126.8	73.6	100.4	57.3	126.1	111.5	97	120.7	109.9	High	High	High	Peak Found	High	High	High	High	Peak Found	High
High	Master Protein	B2R7W3	Pre-mRNA-splicing factor SPF27 OS=Homo sapiens OX=9606 GN=BCAS2 PE=2 SV=1	11	BCAS2	0.793	-0.34	0.122042	0.443991	94	106	126.2	76.2	87.6	93	44	61.1	53.6	185.3	86.8	91.3	148.6	94.3	202.4	78.9	69.2	87.4	84.1	137.9	95.9	112.4	33	92.8	167.9	141.9	83.7	61.4	115.3	87.6	High	High	High	High	High	High	High	High	High	High
High	Master Protein	O96008	Mitochondrial import receptor subunit TOM40 homolog OS=Homo sapiens OX=9606 GN=TOMM40 PE=1 SV=1	11	TOMM40	0.794	-0.33	0.12239	0.445041	93.2	106.8	59.4	60.4	122.8	85	109.7	112.1	85.7	123.6	133	161.7	54.4	150.9	48.6	131.3	57.9	66.3	142.8	86.1	123.5	64.3	32.7	117.8	178.3	104.9	156.7	135.5	54.2	40.3	High	High	High	High	High	High	High	High	High	High
High	Master Protein	Q5U0Q1	Ras-GTPase-activating protein SH3-domain-binding protein OS=Homo sapiens OX=9606 GN=G3BP PE=2 SV=1	13	G3BP	0.824	-0.28	0.122971	0.44645	89.6	110.4	97.2	60.3	93.7	78.7	76.7	91.1	87.3	89.9	108.6	86.9	128.2	118.3	111.9	93.3	90.1	124.6	93.8	109.8	87.6	116.6	53.1	141.7	165.9	127	79.8	83.4	86.6	118.1	High	High	High	High	High	High	High	High	High	High
High	Master Protein	A0A024RB14	40S ribosomal protein S26 OS=Homo sapiens OX=9606 GN=RPS26 PE=3 SV=1	5	LOC100441439; LOC101358408; LOC102907678; LOC103255553; LOC106999718; LOC110136039; LOC111160114; LOC112063604; LOC112821643; LOC116750641; Rps26; RPS26	1.222	0.29	0.12352	0.447006	113	87	77.3	106.3	136.7	149.5	86.8	196.5	163.6	41.9	114.8	103.7	54.4	113.8	126.2	82.6	50.9	144.9	78.8	57.5	86.3	39.4	47.7	109.2	129.7	74.9	111.7	132.3	82.9	99.7	High	High	High	High	High	High	High	High	High	High
High	Master Protein	A8K517	40S ribosomal protein S23 OS=Homo sapiens OX=9606 GN=RPS23 PE=2 SV=1	7	RPS23	1.221	0.29	0.123528	0.44701	109.6	90.4	59.8	115.3	123.9	115.9	127.2	151.3	137.5	72.2	125	108.7	59.7	116.1	96.4	92.9	61.7	141.3	81.4	64.7	101.1	43.5	55.3	127.7	135.2	74.4	113.7	118.8	67.5	111.6	High	High	High	High	High	High	High	High	High	High
High	Master Protein	P07305	Histone H1.0 OS=Homo sapiens OX=9606 GN=H1-0 PE=1 SV=3	7	H1-0	1.271	0.35	0.123536	0.44701	104	96	112.5	100.1	59.2	189.1	90.4	219.2	26.4	72.8	56.4	91.6	88.8	35.8	215.1	17.6	49	60.4	168.1	31.9	70.3	93.4	101.2	86.9	10.1	53.6	199.2	119.2	274.6	107	High	High	High	High	High	High	High	High	High	High
High	Master Protein	P42574	Caspase-3 OS=Homo sapiens OX=9606 GN=CASP3 PE=1 SV=2	8	CASP3	0.808	-0.31	0.125119	0.450747	88.5	111.5	98.1	48.2	76.4	59.3	103.7	73.1	84.7	99.8	72.4	96.6	94.5	133.5	91.8	119	108.9	106.3	115.2	84.3	104.3	101.4	92	190.2	213.3	101.2	77.8	74.2	48.7	131.2	High	High	High	High	High	High	High	High	High	High
High	Master Protein	O43866	CD5 antigen-like OS=Homo sapiens OX=9606 GN=CD5L PE=1 SV=1	12	CD5L	1.279	0.35	0.125313	0.451315	90.6	109.4	27.3	26	67.6	263.6	37.6	345.5	318.2	14.3	185.1	89	14	5	43.5	94.5	200.5	8.7	60.9	41.2	127.8	4.7	48.1	108.9	4.1	60.7	18.6	152.2	131.7	300.9	High	High	High	High	High	High	High	High	High	Peak Found
High	Master Protein	Q14978	Nucleolar and coiled-body phosphoprotein 1 OS=Homo sapiens OX=9606 GN=NOLC1 PE=1 SV=2	16	NOLC1	1.273	0.35	0.125444	0.451353	114.2	85.8	108.1	118.9	112.1	132.7	149.1	118.2	145.7	72	97.9	98.8	73.9	89.4	88.7	81.9	94.6	101	99.1	83	64.5	77	76.4	82.1	40.1	77.2	120.5	100.3	106.6	190.1	High	High	High	High	High	High	High	High	High	High
High	Master Protein	Q96FJ2	Dynein light chain 2, cytoplasmic OS=Homo sapiens OX=9606 GN=DYNLL2 PE=1 SV=1	6	DYNLL2	0.845	-0.24	0.125501	0.451423	86.8	113.2	83.2	76.1	120.4	64.8	143.6	107.2	71.4	75.4	122	134.7	116.1	112.1	133.4	115	84.2	84.6	85.3	106.4	101.4	82.4	53.3	88.9	126.2	97.2	150.3	119.1	98.7	46.5	High	High	High	High	High	High	High	High	High	High
High	Master Protein	O15047	Histone-lysine N-methyltransferase SETD1A OS=Homo sapiens OX=9606 GN=SETD1A PE=1 SV=3	3	SETD1A	1.296	0.37	0.12569	0.451915	122.9	77.1	137.5	94.6	145.1	132.7	122.8	156.7	146.7	128.3	93	109.3	82.9	90.2	105.8	95.5	79	134.6	70.1	66.2	98.3	61.4	52.8	72.2	72.1	73.2	107.1	105.2	79.9	86.5	High	High	High	Peak Found	High	High	High	High	High	High
High	Master Protein	Q53GS9	U4/U6.U5 tri-snRNP-associated protein 2 OS=Homo sapiens OX=9606 GN=USP39 PE=1 SV=2	21	USP39	0.808	-0.31	0.125815	0.452161	90	110	89.2	88.7	104	71.8	82.6	82.8	70.2	61.7	83.9	132.5	141.9	161.9	129.1	92.6	54.1	95.1	96	119	95.8	106.3	36.5	91	170.3	137.7	136.1	125.8	80.1	63.4	High	High	High	High	High	High	High	High	High	High
High	Master Protein	O60551	Glycylpeptide N-tetradecanoyltransferase 2 OS=Homo sapiens OX=9606 GN=NMT2 PE=1 SV=1	10	NMT2	1.288	0.36	0.126103	0.452711	123.7	76.3	102.7	105.4	143.8	143.8	137.9	149.7	134.8	58.4	110	126.6	104.1	115.4	135.5	65.3	55	120.6	72	48.3	79.5	38.5	72.5	88.9	33.3	41.4	165.4	168.5	122.6	60.1	High	High	High	High	High	High	High	High	High	High
High	Master Protein	Q9NQ88	Fructose-2,6-bisphosphatase TIGAR OS=Homo sapiens OX=9606 GN=TIGAR PE=1 SV=1	5	TIGAR	0.766	-0.39	0.126125	0.452711	87.7	112.3	120.1	76.5	104.8	97.5	84.5	81.7	91.9	54.8	111.7	128.1	127.9	140.7	118.6	113.7	97.5	76.5	94.2	106.7	121.8	139.4	26.7	122.2	190.1	135.9	100.9	95.9	36.5	2.8	High	High	High	High	High	Peak Found	High	Peak Found	Peak Found	High
High	Master Protein	B3KM58	glutaminase (Fragment) OS=Homo sapiens OX=9606 PE=2 SV=1	3		0.767	-0.38	0.12633	0.452883	73.4	126.6	73.5	58.9	108.5	58.2	70.2	84.9	43.8	10.7	139.1	154.4	94.5	137.1	121.2	95.8	80.9	140.5	105.3	117.7	105.7	68.5	48.6	108	176	135.6	154.8	106.3	87.6	113.7	High	High	High	High	High	High	High	High	High	Peak Found
High	Master Protein	O75937	DnaJ homolog subfamily C member 8 OS=Homo sapiens OX=9606 GN=DNAJC8 PE=1 SV=2	18	DNAJC8	1.206	0.27	0.126282	0.452883	106.5	93.5	95.3	90	123.8	108.9	113	110.5	126.1	114.6	95	97.9	102.7	101	95.2	98.1	99.7	120.9	113.4	103.8	81.3	92.5	58.6	88.9	125.2	111.7	93.3	70.8	67.6	100.3	High	High	High	High	High	High	High	High	High	High
High	Master Protein	Q8NDC0	MAPK-interacting and spindle-stabilizing protein-like OS=Homo sapiens OX=9606 GN=MAPK1IP1L PE=1 SV=4	2	MAPK1IP1L	0.801	-0.32	0.126486	0.453272	80.9	119.1	61.4	120.2	100.5	134	66.6	86.2	67	62.4	82	92.3	83.4	112.9	63	117.6	117.7	117.2	72.3	123.3	138.3	104.9	81.3	129.3	120.8	139.4	83.5	119.4	110.8	92	High	High	High	High	High	High	High	High	Peak Found	High
High	Master Protein	O00422	Histone deacetylase complex subunit SAP18 OS=Homo sapiens OX=9606 GN=SAP18 PE=1 SV=1	12	SAP18	1.226	0.29	0.126647	0.453667	104.5	95.5	103.1	97.4	121	102.2	113.5	123	127.4	92.1	93.6	103.7	103.1	112	109.1	97.8	72.3	108.1	95.3	91.4	97.9	99.6	54.2	102.2	111.7	95.7	99.7	92	66.5	114.5	High	High	High	High	High	High	High	High	High	High
High	Master Protein	D0EI67	C-C motif chemokine OS=Homo sapiens OX=9606 GN=CCL5 PE=3 SV=1	3	CCL5	0.796	-0.33	0.126711	0.453843	86.3	113.7	97.2	71	109.7	73	86.4	49.5	81.7	70.4	89.8	67.2	95.5	87.5	84.3	118.6	151.7	84.1	123.8	123.3	124	154.9	90.7	123.8	200.4	108.3	72.6	69.7	34.6	156.1	High	High	High	High	High	High	High	High	High	High
High	Master Protein	Q9UIB8	SLAM family member 5 OS=Homo sapiens OX=9606 GN=CD84 PE=1 SV=1	5	CD84	0.759	-0.4	0.126891	0.454434	71.9	128.1	90.2	22	132.7	52.4	60.1	78.9	40.1	84.5	128.4	141.9	128	128	191.1	153.7	71.2	142	134.4	114.3	151.8	87.2	51.2	125	82.4	108.2	86.3	76.6	16.8	120.4	High	High	High	Peak Found	High	Peak Found	High	High	Peak Found	High
High	Master Protein	A0A024R8M4	Phosphoribosyl pyrophosphate synthetase-associated protein 1, isoform CRA_a OS=Homo sapiens OX=9606 GN=PRPSAP1 PE=3 SV=1	11	PRPSAP1	0.802	-0.32	0.127595	0.456425	83.3	116.7	105	52.2	119.4	70.7	63	93.9	79.3	69.4	99.5	146.2	125	162.5	171.1	106.2	55.5	114.5	99.6	112.2	101.8	92.9	28.5	96	156.6	103.8	137.3	124.8	85	28.2	High	High	High	High	High	High	High	High	High	High
High	Master Protein	Q96E39	RNA binding motif protein, X-linked-like-1 OS=Homo sapiens OX=9606 GN=RBMXL1 PE=1 SV=1	6	RBMXL1	1.278	0.35	0.12776	0.456808	121	79	96.9	89.9	130.7	127.1	161.9	120.8	150.7	124.1	94	79.8	94.8	95.9	90.2	60.1	71.2	119.6	70.2	80.2	79.5	66.7	84	73.7	67.3	62.1	123.6	90	98.6	196.1	High	High	High	High	High	High	High	High	High	High
High	Master Protein	Q9NS69	Mitochondrial import receptor subunit TOM22 homolog OS=Homo sapiens OX=9606 GN=TOMM22 PE=1 SV=3	6	TOMM22	0.803	-0.32	0.128285	0.458117	83.2	116.8	88.4	40.9	113.4	54	87.9	96.1	60.6	77.6	117.3	132.6	108.6	135.1	137.4	111.4	55.2	103.8	116.5	127.1	76	107.8	55.3	123.6	155.3	127.2	149.2	115.3	93.6	32.8	High	High	High	Peak Found	High	High	High	High	High	High
High	Master Protein	P62249	40S ribosomal protein S16 OS=Homo sapiens OX=9606 GN=RPS16 PE=1 SV=2	15	RPS16	1.216	0.28	0.128553	0.458987	108.3	91.7	88	108.6	125.1	113.1	129.6	138.5	131.4	42.4	117.8	113.1	73.7	113.2	95.9	105.9	82.3	116.2	91.3	80.8	128	69.3	54.9	115.8	107.8	88.3	129.3	116	78.3	45.5	High	High	High	High	High	High	High	High	High	High
High	Master Protein	P62081	40S ribosomal protein S7 OS=Homo sapiens OX=9606 GN=RPS7 PE=1 SV=1	17	RPS7	1.216	0.28	0.128593	0.459104	108.1	91.9	84.7	106.6	116.6	107	120.6	120.6	138.4	56.1	104.5	123.4	81.6	120.8	128.6	94.1	87.1	128.5	79.6	75.9	95.9	59.3	51.9	104.8	166.9	80.2	117.5	109.3	79	60.5	High	High	High	High	High	High	High	High	High	High
High	Master Protein	A0A024QYX3	RNA binding motif (RNP1, RRM) protein 3, isoform CRA_c OS=Homo sapiens OX=9606 GN=RBM3 PE=4 SV=1	5	LOC112634135; RBM3; WDR13	0.809	-0.31	0.12894	0.459932	93.5	106.5	96.2	16.1	110.1	73	147.6	85.6	102.1	78.6	80.1	112	103.7	79.3	75.4	63.2	104	138.2	103.1	84	62.9	107.6	108.8	125.5	111.8	94.9	90.4	105.6	85.3	255	High	High	High	High	High	High	High	High	High	High
High	Master Protein	P55735	Protein SEC13 homolog OS=Homo sapiens OX=9606 GN=SEC13 PE=1 SV=3	13	SEC13	0.837	-0.26	0.129099	0.460416	77.7	122.3	67	50.7	79.6	44.5	61.1	56.5	57.6	53.9	77.4	94	99.9	106.9	101.7	329.5	44	75.2	493.2	75.2	73.4	86	39	80.1	137.1	109	103.3	94.8	62.2	47.4	High	High	High	High	High	High	High	High	High	High
High	Master Protein	A0A024R694	Actinin, alpha 1, isoform CRA_a OS=Homo sapiens OX=9606 GN=ACTN1 PE=2 SV=1	45	ACTN1	1.216	0.28	0.12958	0.46205	112.8	87.2	60.1	71.8	50.7	127.9	99.6	217.9	140.9	79.7	95.2	171.9	69.1	58.9	157.1	31.6	44.6	70.8	68.7	45.2	29.8	109.9	62.7	73.4	33.6	41.7	251.4	142.8	335.2	57.7	High	High	High	High	High	High	High	High	High	High
High	Master Protein	O00303	Eukaryotic translation initiation factor 3 subunit F OS=Homo sapiens OX=9606 GN=EIF3F PE=1 SV=1	13	EIF3F	0.833	-0.26	0.129907	0.462666	81.7	118.3	107.1	64.8	122.2	70.8	111.2	84.7	70.6	69.3	112.9	119	116.5	152.6	120.6	124.3	76.7	84.4	107.9	111.6	128.1	81.2	48.2	115.2	172.2	108	137.9	104.6	67.7	9.8	High	High	High	High	High	High	High	High	High	High
High	Master Protein	O15067	Phosphoribosylformylglycinamidine synthase OS=Homo sapiens OX=9606 GN=PFAS PE=1 SV=4	29	PFAS	1.255	0.33	0.130302	0.463055	118.7	81.3	111.1	172.5	121.7	113.4	142	152.4	120.5	128.7	93.1	114.1	81.7	94	119.3	86.9	76.3	106.9	84.2	55.2	84.5	66.4	54.6	99.5	86.2	85.3	121.3	75.3	87.4	65.5	High	High	High	High	High	High	High	High	High	High
High	Master Protein	Q9UM00	Calcium load-activated calcium channel OS=Homo sapiens OX=9606 GN=TMCO1 PE=1 SV=2	5	TMCO1	1.28	0.36	0.130822	0.463786	115.6	84.4	81.9	243.4	107.4	114.6	185	147.3	108.7	133.4	76	101.9	58.1	116.9	58.4	107.4	79.4	82.9	90.5	75.6	102.6	59.4	47.8	97.5	101.1	89.8	92.7	105.5	40.5	94.4	High	High	High	High	High	High	High	High	High	High
High	Master Protein	Q9C0E2	Exportin-4 OS=Homo sapiens OX=9606 GN=XPO4 PE=1 SV=2	5	XPO4	0.641	-0.64	0.13115	0.464362	63.9	136.1	95	30	215.1	22.9	104.5	97.1	27.5	27.3	43.4	171	125.1	222.7	114.9	135.1	13.7	112.6	50.4	164.9	86.7	136.3	21.4	143.1	225.8	173	71.8	83.1	62.9	22.9	High	High	High	High	High	High	High	High	Peak Found	High
High	Master Protein	O14949	Cytochrome b-c1 complex subunit 8 OS=Homo sapiens OX=9606 GN=UQCRQ PE=1 SV=4	7	UQCRQ	1.265	0.34	0.132166	0.466802	110.1	89.9	100.7	124.2	117.9	105.3	121	115.6	130.2	114.1	96	109.5	82.5	121.3	90.1	105.4	88.5	94.4	103.1	81.7	102.4	89.5	66.2	97.6	99.3	89.8	116.3	104.9	53.3	79.1	High	High	High	High	High	High	High	High	High	High
High	Master Protein	Q92466	DNA damage-binding protein 2 OS=Homo sapiens OX=9606 GN=DDB2 PE=1 SV=1	7	DDB2	1.278	0.35	0.132611	0.468015	115.9	84.1	130.9	84.8	108	117.8	146.1	129	137.3	84.8	107.6	95.3	88.7	86.1	93.9	74.1	108.9	161.1	95.7	66.6	85.7	65.7	88.2	128.1	87.1	87	93.7	90.7	66.8	90.4	High	High	High	High	High	High	High	High	High	High
High	Master Protein	P48960	Adhesion G protein-coupled receptor E5 OS=Homo sapiens OX=9606 GN=ADGRE5 PE=1 SV=4	13	ADGRE5	0.81	-0.3	0.132686	0.468098	86.6	113.4	63.8	75.8	101.2	74.2	79.8	75.8	82.6	95.3	74.4	146.9	107.2	101	129.5	91.6	99.3	121.4	79.9	102.8	76.6	112.5	81.7	102.7	204.5	160.3	72.9	123.7	93.6	68.9	High	High	High	High	High	High	High	High	High	High
High	Master Protein	Q9HB07	MYG1 exonuclease OS=Homo sapiens OX=9606 GN=MYG1 PE=1 SV=3	9	MYG1	0.806	-0.31	0.132743	0.468098	99.8	100.2	125.9	86.9	113.8	68.4	119.9	101.8	96.9	70.3	89	127.4	120.9	117.9	135	100.2	74.2	88.9	98.8	98.3	99.2	101.8	53.7	121.5	120.1	115	143.6	90.2	85	35.2	High	High	High	High	High	High	High	High	High	High
High	Master Protein	P00167	Cytochrome b5 OS=Homo sapiens OX=9606 GN=CYB5A PE=1 SV=2	6	CYB5A	1.302	0.38	0.133087	0.468936	114.6	85.4	97.4	115.7	120.1	131	107.6	166.5	149.3	86.9	94.6	123.4	57	99.1	115.1	65.2	57.5	162.8	62.1	76.5	60.2	53.2	102.1	119.5	70.3	83.7	159.6	92.3	143.5	28	High	High	High	High	High	High	High	High	High	High
High	Master Protein	Q99442	Translocation protein SEC62 OS=Homo sapiens OX=9606 GN=SEC62 PE=1 SV=1	9	SEC62	1.284	0.36	0.133801	0.470856	113.6	86.4	97.4	140.6	115	122.8	112.5	128	158.2	88.3	89.7	103.7	85.3	115.6	75.9	106.7	55.1	131.6	68.8	81.2	106.4	74	45.7	112	91.2	81.9	106	101.3	74.7	130.6	High	High	High	High	High	High	High	High	High	High
High	Master Protein	P13796	Plastin-2 OS=Homo sapiens OX=9606 GN=LCP1 PE=1 SV=6	38	LCP1	0.82	-0.29	0.134164	0.471829	92.4	107.6	62.4	75.7	118.7	78.3	102.9	98.2	90	108.4	109.6	120.4	98	131.3	87.7	132.9	87.7	96.5	113	102.4	121.5	91.5	48.2	109.2	164	116.8	115.9	110.3	55.5	53	High	High	High	High	High	High	High	High	High	High
High	Master Protein	Q9BTE1	Dynactin subunit 5 OS=Homo sapiens OX=9606 GN=DCTN5 PE=1 SV=1	4	DCTN5	0.726	-0.46	0.141142	0.472342	79.5	120.5	129	46.2	119.2	68.3	82.4	84.7	49.9	54.4	59.6	112.5	139.3	157.5	133.1	89.8	57.3	98.5	113.8	129.5	153.9	84.8	32.3	118.8	203.8	169.7	144.4	81.7	85.9	NA	High	High	High	High	High	High	High	High	Peak Found	High
High	Master Protein	O75323	Protein NipSnap homolog 2 OS=Homo sapiens OX=9606 GN=NIPSNAP2 PE=1 SV=1	7	NIPSNAP2	1.27	0.35	0.136685	0.472342	117.1	82.9	136.7	93	150.3	95.2	127.2	126.4	133.2	95.4	110.4	95.9	90.1	119.6	84.1	102	73.1	113.7	110.5	88.1	85	83.5	34.1	87.5	89.5	105.8	139.6	123.6	46.6	59.8	High	High	High	High	High	High	High	High	High	High
High	Master Protein	P02647	Apolipoprotein A-I OS=Homo sapiens OX=9606 GN=APOA1 PE=1 SV=1	27	APOA1	0.822	-0.28	0.139725	0.472342	91.3	108.7	66.1	120	51.5	152.4	70.5	51.7	50.6	159.9	180.5	153.3	51	76.5	72.1	160.4	54	20.8	149.9	154.7	61.8	283.7	158.1	73.3	22.5	86.2	123.9	68.2	97.5	29.3	High	High	High	High	High	High	High	High	High	High
High	Master Protein	Q00653	Nuclear factor NF-kappa-B p100 subunit OS=Homo sapiens OX=9606 GN=NFKB2 PE=1 SV=4	26	NFKB2	1.211	0.28	0.137719	0.472342	116.5	83.5	74.5	89.8	122.7	99.8	184.3	111.6	119	154.6	78.5	81	94.3	108.1	92.3	115	49.2	124.3	75.8	79.8	133.7	76.6	139.5	149.9	73.9	84.3	107.1	48.7	76.4	55.4	High	High	High	High	High	High	High	High	High	High
High	Master Protein	P60468	Protein transport protein Sec61 subunit beta OS=Homo sapiens OX=9606 GN=SEC61B PE=1 SV=2	4	SEC61B	1.266	0.34	0.137759	0.472342	111	89	96.7	89	116.3	89.7	132.3	106.4	144.6	155.3	83.6	91.9	84.6	106.7	71.5	113.9	77.4	115.4	90.1	76.8	116.8	79.7	63.9	105.5	101.5	88.2	88.1	102	53.2	159	High	High	High	High	High	High	High	High	High	High
High	Master Protein	Q96S99	Pleckstrin homology domain-containing family F member 1 OS=Homo sapiens OX=9606 GN=PLEKHF1 PE=1 SV=3	11	PLEKHF1	0.812	-0.3	0.137135	0.472342	90.3	109.7	85.2	84.1	100.5	51.6	101.1	74.3	67.2	119.1	88.3	99.4	115.8	130.5	95.3	149.8	90.8	106.3	119.9	92.8	136.8	118.5	36	125.4	211.4	123.2	73.3	88.6	25.1	89.5	High	High	High	High	High	High	High	High	High	High
High	Master Protein	A0A090N7X0	GTPase, IMAP family member 4, isoform CRA_b OS=Homo sapiens OX=9606 GN=HIMAP4 PE=3 SV=1	4	HIMAP4	1.209	0.27	0.140992	0.472342	113	87	78.5	121.5	145.1	81.6	116.4	140.1	115.8	123	123.4	78.9	74.1	161.5	99.8	122.3	75.8	111.1	79.8	94.5	105.3	59.7	35.3	89	94.2	85.1	114.5	122.3	77.5	73.8	High	High	High	High	High	High	High	High	High	High
High	Master Protein	O95249	Golgi SNAP receptor complex member 1 OS=Homo sapiens OX=9606 GN=GOSR1 PE=1 SV=1	8	GOSR1	0.795	-0.33	0.13469	0.472342	86.8	113.2	86	23.5	153.4	73.9	82.7	134.1	83.1	53.7	132.4	140	78.1	157.8	76.6	112.8	85.6	110.2	100.8	92.6	69.7	63.5	36.6	106	149.4	126.1	128.6	154.8	62.6	125.4	High	High	High	High	High	High	Peak Found	High	Peak Found	High
High	Master Protein	P30050	60S ribosomal protein L12 OS=Homo sapiens OX=9606 GN=RPL12 PE=1 SV=1	13	RPL12	1.211	0.28	0.1378	0.472342	110	90	88.2	100.4	120.2	117.9	122.8	138.6	132.7	85.3	107.3	127	67.8	116.1	95.3	107.8	77.9	127.3	90.9	81.5	94.5	52.2	48.6	99.5	99.6	85.4	124.8	112.5	78.5	99.5	High	High	High	High	High	High	High	High	High	High
High	Master Protein	O00255	Menin OS=Homo sapiens OX=9606 GN=MEN1 PE=1 SV=4	8		1.287	0.36	0.141032	0.472342	105.6	94.4	115.8	97.3	134.7	112.1	107.5	111.8	127.7	98.9	71.9	107.2	88.8	139.9	118.7	131.9	47.2	114.2	89.5	98.4	112.4	56.2	32.6	107.7	114.9	99.3	136.3	100.7	64.3	62	High	High	High	High	High	High	High	High	High	High
High	Master Protein	A0A024RCX4	Mitochondrial carrier homolog 1 (C. elegans), isoform CRA_c OS=Homo sapiens OX=9606 GN=MTCH1 PE=3 SV=1	6	MTCH1	1.279	0.36	0.134684	0.472342	123.3	76.7	99.8	110.4	151.8	159.3	150	143.8	184.7	99.5	66.4	92.7	112.9	97.3	89.4	123.3	48.9	51	100.2	65.4	92.8	92.3	65.8	88.4	112.2	90.3	101.9	87.6	27	95.1	High	High	High	High	High	High	High	High	Peak Found	High
High	Master Protein	P30040	Endoplasmic reticulum resident protein 29 OS=Homo sapiens OX=9606 GN=ERP29 PE=1 SV=4	16	ERP29	0.848	-0.24	0.134929	0.472342	95.1	104.9	106.1	98.6	99.9	74.7	89.1	74.9	94.7	88.6	77.9	76.3	119.4	86.5	115.6	101.7	97.1	100.8	118.5	108.1	121.8	109.4	68	99.4	147.6	131.5	92.2	91.8	75.3	134.5	High	High	High	High	High	High	High	High	High	High
High	Master Protein	Q9NYF8	Bcl-2-associated transcription factor 1 OS=Homo sapiens OX=9606 GN=BCLAF1 PE=1 SV=2	31	BCLAF1	1.217	0.28	0.141332	0.472342	107.9	92.1	89.1	91.6	109.4	99.3	150.8	134.8	120.5	109.6	82.6	97.6	94.2	109.7	94.2	92.9	80.7	100.2	102.2	82.1	62.6	86.8	72.9	97.7	68	84.3	121.6	116.9	85	162.8	High	High	High	High	High	High	High	High	High	High
High	Master Protein	P47914	60S ribosomal protein L29 OS=Homo sapiens OX=9606 GN=RPL29 PE=1 SV=2	3	RPL29	1.217	0.28	0.134663	0.472342	110	90	70.6	103.4	102.2	126.1	122.6	135.1	180.9	75	92.1	95.1	75.4	84.7	83.3	76.8	92.8	131.6	84.2	55.3	101.8	61.2	93	120.5	67.4	64.8	100.1	123.4	92	188.6	High	High	High	High	High	High	High	High	High	High
High	Master Protein	P46063	ATP-dependent DNA helicase Q1 OS=Homo sapiens OX=9606 GN=RECQL PE=1 SV=3	41	RECQL	0.82	-0.29	0.135026	0.472342	83.9	116.1	127	48.4	115.5	68.9	95.6	77.5	78.5	78.6	90.9	102.1	151.7	126.9	135.9	122.5	69.9	86.6	115.9	115.9	101.8	149.2	73.1	85.8	142.4	127.7	115.6	97.5	58	40.4	High	High	High	High	High	High	High	High	High	High
High	Master Protein	Q5T1C6	Acyl-coenzyme A thioesterase THEM4 OS=Homo sapiens OX=9606 GN=THEM4 PE=1 SV=1	6	THEM4	0.808	-0.31	0.141192	0.472342	80.6	119.4	143.6	55	49.9	88.8	28.5	117.1	64.9	86.3	24.7	156.7	49.9	163.2	190.3	47.6	36.3	235.6	78.1	60.8	115.1	136.9	63.6	111.9	76.4	109.7	185.3	161	133.9	29	High	High	High	High	High	High	High	High	High	High
High	Master Protein	Q13155	Aminoacyl tRNA synthase complex-interacting multifunctional protein 2 OS=Homo sapiens OX=9606 GN=AIMP2 PE=1 SV=2	11	AIMP2	0.798	-0.33	0.138047	0.472342	89.7	110.3	81	55.3	93.9	73.1	91.3	88	88.5	73.1	80.7	147.9	100.3	127.5	115.1	134.6	62.7	135	84.4	96.8	134.5	87	42	127.7	200	107.5	155.8	97.6	68.2	50.6	High	High	High	High	High	High	High	High	High	High
High	Master Protein	Q9Y4Z0	U6 snRNA-associated Sm-like protein LSm4 OS=Homo sapiens OX=9606 GN=LSM4 PE=1 SV=1	9	LSM4	0.811	-0.3	0.139773	0.472342	84.6	115.4	75.5	46.2	105	71.6	84.1	88.1	82.5	72.3	125.6	112.6	128.4	105.8	116.1	92.4	96.4	109.4	132	101.4	83.5	124.4	82.4	90.6	127	105.7	121.1	105.2	113.8	100.8	High	High	High	High	High	High	High	High	High	High
High	Master Protein	Q9NQT5	Exosome complex component RRP40 OS=Homo sapiens OX=9606 GN=EXOSC3 PE=1 SV=3	9	EXOSC3	0.811	-0.3	0.136536	0.472342	85.4	114.6	86.9	63.3	97.8	68.4	102.7	91.8	75.2	55.6	114.1	135.2	103.1	108.8	121.7	103.2	96.2	110.9	94.5	112	85.5	108.2	57.2	97.8	89.2	119.5	117.3	175.1	89.9	118.8	High	High	High	High	High	High	High	High	High	High
High	Master Protein	Q01130	Serine/arginine-rich splicing factor 2 OS=Homo sapiens OX=9606 GN=SRSF2 PE=1 SV=4	9	SRSF2	0.821	-0.28	0.136788	0.472342	94.6	105.4	86.5	68.6	100.6	69.6	135.9	85.6	94.7	97.3	99.1	99.8	89.5	113	105.8	102.6	72.6	98.8	101.8	96	107.5	80.2	116.2	138.8	92.5	107.3	128.6	86.8	98	126.1	High	High	High	High	High	High	High	High	High	High
High	Master Protein	Q9NP92	39S ribosomal protein S30, mitochondrial OS=Homo sapiens OX=9606 GN=MRPS30 PE=1 SV=2	5	MRPS30	1.44	0.53	0.136949	0.472342	117.3	82.7	110.1	71.4	109.3	97.1	61.6	243.9	156.3	112	145.5	160.9	71.8	97.5	78.2	72.7	133.1	125.4	72	69.1	174.6	54.4	45.6	138.4	75.3	76.6	96.6	42.4	96.1	12	High	High	High	High	High	High	High	High	High	High
High	Master Protein	A0A0S2Z3X8	Rab GDP dissociation inhibitor (Fragment) OS=Homo sapiens OX=9606 GN=GDI1 PE=2 SV=1	27	GDI1	0.849	-0.24	0.140184	0.472342	82.8	117.2	107.3	51	106.1	72	76.3	83.8	64.9	67.3	95.4	128	164.3	124.5	181.4	108.1	120	100.5	106.4	102.2	83.1	117	82.7	70.6	101.8	103.6	106.7	115	96.4	63.4	High	High	High	High	High	High	High	High	High	High
High	Master Protein	P04632	Calpain small subunit 1 OS=Homo sapiens OX=9606 GN=CAPNS1 PE=1 SV=1	16	CAPNS1	0.838	-0.26	0.137947	0.472342	91.1	108.9	95	69	124.2	63.3	84.5	89.8	80	113.3	133.6	101.6	108.9	124.7	100.3	120.3	95.3	90.6	124.7	115.9	115.8	87	21	91.3	201.4	133.2	104.4	103.8	49.3	57.7	High	High	High	High	High	High	High	High	High	High
High	Master Protein	A0A140VJF4	Biliverdin reductase A OS=Homo sapiens OX=9606 PE=2 SV=1	16		0.805	-0.31	0.13724	0.472342	93.2	106.8	109.2	79.7	105.7	51.5	97.4	56.1	55	182.1	85.5	87.6	107.7	157.9	123.7	118.9	75.9	109.1	103.9	90	148.6	96.7	42.1	103.3	225.4	98.9	98.4	109.4	49.6	30.9	High	High	High	High	High	High	High	High	High	High
High	Master Protein	P61966	AP-1 complex subunit sigma-1A OS=Homo sapiens OX=9606 GN=AP1S1 PE=1 SV=1	4	AP1S1	0.775	-0.37	0.142236	0.472372	82.3	117.7	140.1	43.8	110.6	77.2	74.7	79.1	69.6	89.7	110.3	93.5	125.4	151.8	113.3	131.9	43.7	103.6	106.5	115.9	125.6	78.2	42.4	136.8	182.1	140.3	122.1	75.1	57.6	59.2	High	High	High	High	High	High	High	High	High	High
High	Master Protein	O43493	Trans-Golgi network integral membrane protein 2 OS=Homo sapiens OX=9606 GN=TGOLN2 PE=1 SV=4	6	TGOLN2	1.35	0.43	0.142994	0.474283	116.9	83.1	93	126.3	147.4	77.1	153.4	126.6	139.5	188.6	108.5	103.5	95.8	98.6	39.9	115.9	34.3	131.7	117.6	84.3	100.9	54.7	60.4	138.2	80.7	93.2	110.3	87.2	47.8	44.7	High	High	High	High	High	High	High	High	High	High
High	Master Protein	Q9UHD8	Septin-9 OS=Homo sapiens OX=9606 GN=SEPTIN9 PE=1 SV=2	4	SEPTIN9	1.207	0.27	0.143066	0.474444	102.8	97.2	100.7	97.3	121.1	90	121.3	110.8	110.2	99.5	99.3	115.3	103.8	119.6	108.8	116.8	82.1	99.8	99.5	89.8	97.1	79.8	34.4	92.2	109.3	104.6	124.5	116.4	76	79.8	High	High	High	High	High	High	High	High	High	High
High	Master Protein	P06132	Uroporphyrinogen decarboxylase OS=Homo sapiens OX=9606 GN=UROD PE=1 SV=2	10	UROD	0.814	-0.3	0.143882	0.475326	87.9	112.1	123.6	62.7	120.4	74.7	99.5	77.1	72.5	83	89.4	85.2	122.2	106.1	155.9	109.4	67	72.7	98.9	139.7	82.7	124.6	78.9	132.6	145.1	124.9	101.9	89.5	102.2	57.5	High	High	High	High	High	High	High	High	High	High
High	Master Protein	P05387	60S acidic ribosomal protein P2 OS=Homo sapiens OX=9606 GN=RPLP2 PE=1 SV=1	13	RPLP2	0.824	-0.28	0.145001	0.477821	93.9	106.1	120.8	91.2	121.6	79.5	45.7	97.7	57.3	55.7	105.8	71.2	137.2	83.7	177.4	87.6	141.6	121	109.2	158.4	59.7	85.3	48.4	80.1	164.6	135.3	86.7	67.3	144.5	65.4	High	High	High	High	High	High	High	High	High	High
High	Master Protein	Q86VN1	Vacuolar protein-sorting-associated protein 36 OS=Homo sapiens OX=9606 GN=VPS36 PE=1 SV=1	9	VPS36	0.799	-0.32	0.146214	0.481184	90.8	109.2	75.4	77.8	128.3	76.3	107.2	100.9	83.4	90.4	106.8	145.5	69.2	136.9	71	142.3	77.8	100.1	91	105.6	121	60.6	38	117	192.7	103.3	128.7	117.6	69.8	65.5	High	High	High	High	High	High	High	High	High	High
High	Master Protein	Q6JBY9	CapZ-interacting protein OS=Homo sapiens OX=9606 GN=RCSD1 PE=1 SV=1	24	RCSD1	1.194	0.26	0.147211	0.483754	105.1	94.9	104.2	91.1	112.6	91.7	152.2	111.1	103.6	106.1	94.8	102.3	88.1	104.5	91.6	100.1	99.5	109.3	95.1	80.9	89.1	74.6	89.9	112	64	75.2	108	113	75.8	159.8	High	High	High	High	High	High	High	High	High	High
High	Master Protein	Q9NPD3	Exosome complex component RRP41 OS=Homo sapiens OX=9606 GN=EXOSC4 PE=1 SV=3	7	EXOSC4	0.807	-0.31	0.147485	0.484543	88.4	111.6	116.1	67.2	72.3	86.2	79.9	73.1	84.3	76.6	98.7	136.2	140.6	98.7	141.9	97	127.6	140.4	99.9	137.1	70	88.6	93.9	145.1	87.1	89.5	85.3	73.6	124.9	68.3	High	High	High	High	High	High	High	High	High	High
High	Master Protein	P01903	HLA class II histocompatibility antigen, DR alpha chain OS=Homo sapiens OX=9606 GN=HLA-DRA PE=1 SV=2	6	HLA-DRA	0.804	-0.31	0.148158	0.486258	82.3	117.7	87.5	19.4	74.3	25.1	71.5	40.9	26.2	319.7	56.1	51.5	146.7	80.7	49.9	68.3	107.2	21.4	146.3	88.6	52.9	173.6	35.9	215.2	502.5	98.1	86.7	74.1	52.2	27.5	High	High	High	Peak Found	High	High	High	High	High	High
High	Master Protein	Q9P013	Spliceosome-associated protein CWC15 homolog OS=Homo sapiens OX=9606 GN=CWC15 PE=1 SV=2	7	CWC15	1.248	0.32	0.148676	0.487284	108.1	91.9	98.5	102.2	114.5	113.6	111.2	109.8	131.8	101.6	87.7	96	74.8	104.3	79.9	99.2	133.1	108.2	85.7	79.9	127.4	67.5	62.1	107.2	90.8	92.2	95.8	103	60.2	161.8	High	High	High	High	High	High	High	High	High	High
High	Master Protein	P13987	CD59 glycoprotein OS=Homo sapiens OX=9606 GN=CD59 PE=1 SV=1	4	CD59	1.265	0.34	0.148741	0.487362	117.1	82.9	116.2	95	122.7	102.8	134.2	121.2	127.7	122.5	93.8	169.3	110.7	93.4	129.1	81.7	68.9	146.5	85.2	72.3	73.8	95.8	85.4	61.2	31.4	73.6	111.3	118.6	68.8	87	High	High	High	High	High	High	High	High	High	High
High	Master Protein	A0A024R4R3	CCR4-NOT transcription complex, subunit 3, isoform CRA_a OS=Homo sapiens OX=9606 GN=CNOT3 PE=3 SV=1	10	CNOT3	0.796	-0.33	0.149122	0.488289	91.4	108.6	82.9	89	88.1	87.5	94.4	104.2	61.7	77	104	84.6	93.5	129	125.8	104.6	70.8	131.2	113.6	103.1	86.5	79.1	53.7	101.2	140.4	120.8	111.5	129.2	95.5	137.3	High	High	High	High	High	High	High	High	High	High
High	Master Protein	P23368	NAD-dependent malic enzyme, mitochondrial OS=Homo sapiens OX=9606 GN=ME2 PE=1 SV=1	29	ME2	0.858	-0.22	0.149431	0.489115	92.1	107.9	107.4	63.4	114	56.8	88.2	68.2	89.1	91.7	126.8	133.7	98.9	113.7	101.1	89.1	111.8	77.3	102	123.4	97.6	99.6	70.9	92	151.6	128.8	140.5	105.6	125.9	30.8	High	High	High	High	High	High	High	High	High	High
High	Master Protein	A0A1V0E3X2	HLA-F (Fragment) OS=Homo sapiens OX=9606 GN=HLA-F PE=3 SV=1	5	HLA-F	0.818	-0.29	0.149648	0.489146	89.6	110.4	86.5	78.5	152.7	47.2	116.7	72.4	99.8	70.7	82.5	148.8	84.8	146.2	67.2	190.5	101.6	99.5	132.4	65.2	105.4	88.9	41.4	140.2	101.3	120	123.8	131	54.6	50.3	High	High	High	High	High	High	High	High	High	High
High	Master Protein	A0A0S2Z377	Annexin (Fragment) OS=Homo sapiens OX=9606 GN=ANXA6 PE=2 SV=1	4	ANXA6	0.826	-0.28	0.149841	0.489441	96.4	103.6	96.7	62.7	95.5	62.6	106.8	74.4	88.2	93.7	95	93.8	162.2	99.8	113.9	98.1	143	87.1	121.2	97.2	88.5	135.7	87.9	84.1	117.6	132.2	109.1	90.4	71.9	90.8	High	High	High	High	High	High	High	High	High	High
High	Master Protein	Q86U75	Dihydropyrimidinase-related protein 2 OS=Homo sapiens OX=9606 PE=2 SV=1	4		0.816	-0.29	0.150404	0.490762	111.9	88.1	106.5	75.1	105.3	74.3	139.4	110.9	86	160.1	70.6	130.2	81.3	134.6	48.7	128.6	112.1	69.2	127.1	68.6	74.2	103.2	54.6	70.5	51.6	85.7	133.7	151.3	59.6	186.7	High	High	High	High	High	High	High	High	High	High
High	Master Protein	Q9Y5Y2	Cytosolic Fe-S cluster assembly factor NUBP2 OS=Homo sapiens OX=9606 GN=NUBP2 PE=1 SV=1	9	NUBP2	0.797	-0.33	0.1508	0.491693	75.9	124.1	61.5	52	80.3	62.6	57.1	70.9	51.9	65.1	104.1	157.3	80.3	163.4	98.5	158.6	70.4	98.4	111.2	92.2	98.8	64.1	10.2	163.5	335.9	114.4	134.7	162.2	37.8	42.5	High	High	High	High	High	High	High	High	High	High
High	Master Protein	Q9BZF1	Oxysterol-binding protein-related protein 8 OS=Homo sapiens OX=9606 GN=OSBPL8 PE=1 SV=3	22	OSBPL8	0.827	-0.27	0.150964	0.492064	92.8	107.2	87.3	55.1	111.7	63.5	88.9	89.8	78.8	149.5	100.3	95	102.8	134.8	89	133.5	71	95.7	121.7	116.7	118.5	79.7	47.1	108.4	182.4	125.9	143.3	100.8	54.4	54.3	High	High	High	High	High	High	High	High	High	High
High	Master Protein	Q9Y3C1	Nucleolar protein 16 OS=Homo sapiens OX=9606 GN=NOP16 PE=1 SV=2	5	NOP16	1.296	0.37	0.151454	0.493285	111.4	88.6	118.7	83.5	109.3	138.4	109.2	143.2	152.6	103.1	65.4	115.7	68.3	104.4	105.8	91	50.9	118	90.2	86.4	56.2	81.3	43.5	100.7	71	75	135.4	105.6	141.7	135.5	High	High	High	High	High	High	High	High	High	High
High	Master Protein	A3KMH1	von Willebrand factor A domain-containing protein 8 OS=Homo sapiens OX=9606 GN=VWA8 PE=1 SV=2	3	VWA8	1.25	0.32	0.151663	0.493859	102.5	97.5	111.8	44.7	151.9	81.6	134.7	108.1	83.6	94.5	105.4	125.7	82.2	134.6	90.2	127.7	57.1	77.3	108.8	98.6	111.7	48.9	92.9	138.9	103.8	93.9	171.5	81.3	82.1	56.3	High	High	High	Peak Found	High	High	High	High	High	High
High	Master Protein	P22234	Bifunctional phosphoribosylaminoimidazole carboxylase/phosphoribosylaminoimidazole succinocarboxamide synthetase OS=Homo sapiens OX=9606 GN=PAICS PE=1 SV=3	23	PAICS	1.227	0.29	0.151801	0.494208	108.6	91.4	111.5	93.6	81	114	110.3	145.8	124.1	82.4	99.1	149.7	69	96.9	113	65.7	63.5	126.4	89.7	65.2	71.1	70.5	49.7	131.1	138.9	75.9	136.4	141.7	98.2	85.8	High	High	High	High	High	High	High	High	High	High
High	Master Protein	O75683	Surfeit locus protein 6 OS=Homo sapiens OX=9606 GN=SURF6 PE=1 SV=3	6	SURF6	1.266	0.34	0.151954	0.494455	114.1	85.9	97.1	105.6	121	140.6	123.9	121.1	176.5	77	110.4	126.1	82.9	107	123.9	70.8	66.9	130.9	77.4	71.2	108.3	44.7	60.8	118.5	90.6	78.3	92.5	101	91.7	83.4	High	High	Peak Found	High	High	High	High	High	High	High
High	Master Protein	O43670	BUB3-interacting and GLEBS motif-containing protein ZNF207 OS=Homo sapiens OX=9606 GN=ZNF207 PE=1 SV=1	4	ZNF207	0.81	-0.3	0.152269	0.49532	88.7	111.3	156	66.1	86.8	72.6	80.3	75.1	60.8	70.7	59.9	84.1	146.1	87.1	129.4	82.1	123.3	84.7	142.6	159.4	81.6	131.4	75.7	69.6	146.3	173.1	96.7	73.1	94	91.3	High	High	High	High	High	High	High	High	High	High
High	Master Protein	Q9H814	Phosphorylated adapter RNA export protein OS=Homo sapiens OX=9606 GN=PHAX PE=1 SV=1	6	PHAX	1.258	0.33	0.15232	0.495351	119	81	61.9	73.7	201.4	89	148.4	157.9	100.4	229.4	77	103.4	63.7	161.1	72.5	148.7	71.3	89.8	73.3	66.6	94.5	40.3	118.2	93.1	55.4	61.6	108.5	93.3	54.7	90.7	High	High	High	High	High	High	High	High	High	High
High	Master Protein	A0A024QZD1	Ribosomal protein L18, isoform CRA_c OS=Homo sapiens OX=9606 GN=RPL18 PE=3 SV=1	8	LOC117799205; RPL18	1.202	0.27	0.152385	0.495377	105.5	94.5	111.1	106.3	110.5	101.6	115.7	127.8	128.7	47.1	104.1	115.7	104.8	105	148	86.9	81.7	146.5	68	82.5	109.6	75.8	58.9	113.9	129.3	86.6	109.8	94.5	75.1	54.6	High	High	High	High	High	High	High	High	High	High
High	Master Protein	P46109	Crk-like protein OS=Homo sapiens OX=9606 GN=CRKL PE=1 SV=1	16	CRKL	0.844	-0.24	0.152462	0.495491	94	106	98.9	57	113.8	76.4	96.6	96.4	63.2	92.5	105.3	112.2	119.6	111.6	126.2	108.5	97.2	118.2	107.5	100.6	94.2	90.7	63.6	102.4	139.8	112.5	119.1	101.2	83.7	91	High	High	High	High	High	High	High	High	High	High
High	Master Protein	O96019	Actin-like protein 6A OS=Homo sapiens OX=9606 GN=ACTL6A PE=1 SV=1	18	ACTL6A	0.847	-0.24	0.152738	0.495491	89.5	110.5	107.7	62.4	102.9	63.1	87.6	79.6	81.6	74.7	87.9	98	144.8	120	137.4	83.4	101	79.6	118.4	118.4	93.5	122.8	94.9	87.8	165.3	132.6	123.7	96.5	88.9	45.4	High	High	High	High	High	High	High	High	High	High
High	Master Protein	P09543	2',3'-cyclic-nucleotide 3'-phosphodiesterase OS=Homo sapiens OX=9606 GN=CNP PE=1 SV=2	13	CNP	1.263	0.34	0.152672	0.495491	101.2	98.8	44.1	60.8	319.1	60.8	253.3	296.4	62.7	60.6	61.9	86.2	27.5	231.2	61.6	57	18	59.1	50	124.6	53.5	31.7	22.1	75.5	94	86.9	247.9	212.9	18.8	21.7	High	High	High	High	High	High	High	High	High	High
High	Master Protein	A0A8Q3WKR3	Serine/threonine-protein phosphatase 2A 56 kDa regulatory subunit OS=Homo sapiens OX=9606 GN=PPP2R5C PE=1 SV=1	9	PPP2R5C	0.858	-0.22	0.153581	0.497596	104.3	95.7	63.4	87.8	213.8	62.3	86.7	65.5	71.8	158.5	62.3	74.1	65	113.7	52.4	121.3	59.4	69.6	143.7	169.7	42	125.5	61.3	70.8	57.6	114.4	207.9	90.6	36.7	251.9	High	High	High	High	High	High	High	High	Peak Found	High
High	Master Protein	B4E3P1	cDNA FLJ57036, highly similar to Homo sapiens tropomyosin 2 (beta) (TPM2), transcript variant 2, mRNA OS=Homo sapiens OX=9606 PE=2 SV=1	3		0.807	-0.31	0.153563	0.497596	151.9	48.1	222.4	148.3	77.5	191	46.6	244.3	149.4	79	58.2	66.1	94.4	22.8	40.6	28.1	531.7	95.8	117.8	37.7	19.8	110.7	20.6	31.1	4.5	23	31	137.7	54.7	115.3	High	High	High	High	High	High	High	High	High	High
High	Master Protein	P55145	Mesencephalic astrocyte-derived neurotrophic factor OS=Homo sapiens OX=9606 GN=MANF PE=1 SV=3	10	MANF	0.836	-0.26	0.153716	0.49784	93	107	105.4	61.7	104.8	54	100.7	77.3	87.6	125.9	116.8	114.9	117.7	110.1	91.3	135	74	106.2	125.7	103.6	121.8	103.5	56.2	129.4	136.2	118	91.2	86.5	49.9	94.7	High	High	High	High	High	High	High	High	High	High
High	Master Protein	O94906	Pre-mRNA-processing factor 6 OS=Homo sapiens OX=9606 GN=PRPF6 PE=1 SV=1	38	PRPF6	1.188	0.25	0.155811	0.502499	113.3	86.7	100	109.4	120.4	116	113.8	143.2	137.1	120.9	105.2	103.9	84.4	108	72.5	107.5	76.8	132.5	75.4	78.1	115.4	63.2	69.3	112.9	95.5	88.7	105	91.5	63.8	89.5	High	High	High	High	High	High	High	High	High	High
High	Master Protein	A0A384N6A4	10 kDa heat shock protein, mitochondrial OS=Homo sapiens OX=9606 PE=2 SV=1	8		1.2	0.26	0.15576	0.502499	105.4	94.6	86.5	83.4	111.1	129	97.5	160.6	140.8	75.4	104.9	101.8	78.2	85.1	95.2	74	112.3	147.5	97.3	91.4	67.5	66.5	82.6	91.6	78	81.9	127.6	114.8	107.1	110.3	High	High	High	High	High	High	High	High	High	High
High	Master Protein	P02765	Alpha-2-HS-glycoprotein OS=Homo sapiens OX=9606 GN=AHSG PE=1 SV=2	9	AHSG	0.821	-0.29	0.156402	0.502844	87.7	112.3	78.1	100.3	54.6	134.2	66.3	48.4	50.6	256.7	157.8	174.1	55.3	47.7	94.7	116.1	65.2	21.7	89.8	149.3	57.5	319.7	135.7	69.1	21.8	124.7	122.8	69.7	97.8	19.9	High	High	High	High	High	High	High	High	High	High
High	Master Protein	A0A024R883	V-type proton ATPase subunit G OS=Homo sapiens OX=9606 GN=ATP6V1G1 PE=3 SV=1	10	ATP6V1G1	0.812	-0.3	0.156774	0.503745	88.3	111.7	92.7	81.8	96.1	71.3	85.6	109.9	76	53.1	120.4	104.4	118.9	107.8	134.1	70	84.9	124.2	90.8	99.8	89.2	107.8	65.2	144.4	107.2	102.6	85.6	109.7	93.9	172.7	High	High	High	High	High	High	High	High	High	High
High	Master Protein	Q6UX04	Spliceosome-associated protein CWC27 homolog OS=Homo sapiens OX=9606 GN=CWC27 PE=1 SV=1	5	CWC27	0.653	-0.61	0.156877	0.503831	75.7	124.3	91	25.2	99.7	87.1	42.6	90.9	45.8	33.2	94.2	152.1	161.3	92.3	224.7	73	138.7	68.7	114.9	121.9	93.5	95.5	53.1	100.2	94.8	199.1	112.1	107.2	76.5	110.6	High	High	High	High	High	High	Peak Found	High	Peak Found	Peak Found
High	Master Protein	O43252	Bifunctional 3'-phosphoadenosine 5'-phosphosulfate synthase 1 OS=Homo sapiens OX=9606 GN=PAPSS1 PE=1 SV=2	15	PAPSS1	0.818	-0.29	0.157481	0.505148	95.4	104.6	113.7	56.9	113.7	57.6	93.4	84	68.2	109.5	91.5	118.5	89.8	115.6	108.4	76.7	38	105.2	81.9	118.1	103.9	84.8	40.9	117.1	364.3	152.2	95.5	98.9	64.8	37	High	High	High	High	High	Peak Found	High	High	Peak Found	High
High	Master Protein	Q9Y4K1	Beta/gamma crystallin domain-containing protein 1 OS=Homo sapiens OX=9606 GN=CRYBG1 PE=1 SV=3	26	CRYBG1	0.821	-0.28	0.157695	0.505674	95.1	104.9	102.3	45.6	157.7	56	185	113.3	69.2	47.1	102.8	91.8	130.1	208.9	151.7	60.4	68.4	86.9	88	179.7	101.8	94.1	34.3	40.2	59	119.6	185.8	162	27.8	30.4	High	High	High	High	High	High	High	High	High	High
High	Master Protein	A0A024R572	Splicing factor 1 OS=Homo sapiens OX=9606 GN=SF1 PE=3 SV=1	8	PYGM; Sf1; SF1	1.202	0.27	0.158322	0.506897	100	100	92.1	79.3	113	92.2	113.2	109.8	109.7	98	85.6	109.4	114.2	113.1	103.3	110.4	104.3	117.5	112.8	104.1	85	86	53.4	105.9	103.1	98.6	97.4	80.9	80.6	127.1	High	High	High	High	High	High	High	High	High	High
High	Master Protein	Q08623	Pseudouridine-5'-phosphatase OS=Homo sapiens OX=9606 GN=PUDP PE=1 SV=3	8	PUDP	0.783	-0.35	0.158371	0.507029	87.4	112.6	132	37.1	193.5	80.9	67	78.4	44.8	73.1	78.6	80.6	147.9	131.7	218.6	118.6	46.2	76.6	72.5	106	95.4	109.9	89.2	69.3	232.3	132.9	99.6	72.1	103.2	12	High	High	High	High	High	High	High	High	Peak Found	High
High	Master Protein	Q9Y5A9	YTH domain-containing family protein 2 OS=Homo sapiens OX=9606 GN=YTHDF2 PE=1 SV=2	4	YTHDF2	1.32	0.4	0.158428	0.507066	118.5	81.5	23.2	152.4	173.4	144	127.9	146.4	147.7	126.9	75.5	123.5	27.5	107.1	11.6	112.2	140.7	137.8	93.2	78.9	138.6	24.6	35	124.2	146.4	106.8	118.9	49.1	82.8	23.6	High	High	High	High	High	High	High	High	High	High
High	Master Protein	P00813	Adenosine deaminase OS=Homo sapiens OX=9606 GN=ADA PE=1 SV=3	2	ADA	0.861	-0.22	0.159816	0.509105	97.9	102.1	84.9	79.1	100.7	76.2	112.4	122.7	76.6	95.4	82.7	128.2	124.3	110.1	94.2	119.7	113.8	86.6	77.3	93.6	93.3	143.8	62.1	98.6	165	120.6	89.9	80.5	84.2	83.3	High	High	High	High	High	High	High	High	High	High
High	Master Protein	Q9Y2Q5	Ragulator complex protein LAMTOR2 OS=Homo sapiens OX=9606 GN=LAMTOR2 PE=1 SV=1	5	LAMTOR2	0.777	-0.36	0.159676	0.509105	61.8	138.2	80.6	43.9	109.3	50	53.6	57.3	51.8	58.8	100.3	127	138.1	143.8	151.7	115.1	134.4	61.4	110.7	124.9	124.9	123.4	49.1	117.1	176.7	151	124.7	109.6	98.6	12.2	High	High	High	High	High	High	High	High	High	High
High	Master Protein	O95379	Tumor necrosis factor alpha-induced protein 8 OS=Homo sapiens OX=9606 GN=TNFAIP8 PE=1 SV=1	6	TNFAIP8	1.25	0.32	0.159387	0.509105	112	88	91.5	87.1	128.2	114.7	134.4	128.7	143.1	115.5	86.7	100.8	111.8	115.9	108.3	100.2	58.8	97.4	95.5	76.9	95.6	75.7	39.8	85.4	145.4	90.1	127.4	96.7	73.6	74.7	High	High	High	Peak Found	High	High	High	High	High	High
High	Master Protein	A0A024R1Z9	ATH1, acid trehalase-like 1 (Yeast), isoform CRA_a OS=Homo sapiens OX=9606 GN=ATHL1 PE=2 SV=1	10	ATHL1	0.811	-0.3	0.160611	0.510723	86.1	113.9	97.3	95.2	126.3	55	73.1	128.1	59.4	62	112	80.8	122.8	138	84.2	112.9	102	82.5	81.5	115.7	108.7	206.4	24.8	124.6	127.1	114.3	191	101.8	42.8	29.8	High	High	High	High	High	High	High	High	High	High
High	Master Protein	P13473	Lysosome-associated membrane glycoprotein 2 OS=Homo sapiens OX=9606 GN=LAMP2 PE=1 SV=2	5	LAMP2	0.812	-0.3	0.161218	0.510723	58.2	141.8	43.1	81.2	53.8	21.4	63.9	42.5	42.8	106.3	129.9	117.4	117.3	145.6	57.1	128.3	92.7	67.6	177.6	149	118.5	167.4	57.3	100.3	312	171.7	99.4	76.3	46.8	12.6	High	High	High	High	High	High	High	High	High	High
High	Master Protein	P01860	Immunoglobulin heavy constant gamma 3 OS=Homo sapiens OX=9606 GN=IGHG3 PE=1 SV=2	6		0.83	-0.27	0.163013	0.512692	90	110	58.1	197.4	22.7	128.5	44	116.5	45.4	156	172.7	49.9	161.8	76.6	97	258.6	51.2	39	134	108.5	133.6	104.5	73.4	83.1	7.1	74.8	52.4	113	111.5	128.5	High	High	High	High	Peak Found	High	High	High	Peak Found	High
High	Master Protein	A0A140VK84	protein-ribulosamine 3-kinase OS=Homo sapiens OX=9606 GN=FN3KRP PE=2 SV=1	13	FN3KRP	1.239	0.31	0.163088	0.512791	109.1	90.9	137.6	81.5	106.9	110.4	113.5	102.9	149.7	93.5	75.3	154.6	90.7	90.5	117.5	110.8	78.5	124.9	111.2	70	86.3	123.4	63.6	63	55.4	72.3	158.6	100.3	53.4	104	High	High	High	High	High	High	High	High	High	High
High	Master Protein	O43809	Cleavage and polyadenylation specificity factor subunit 5 OS=Homo sapiens OX=9606 GN=NUDT21 PE=1 SV=1	15	NUDT21	0.831	-0.27	0.163604	0.513903	75.7	124.3	89.4	341.9	18.3	307.8	15.3	23.7	20.5	41	41.6	61.5	22.7	17.9	127.3	36.1	93.1	14.5	50	173	87.5	86.3	458.6	40.1	8.7	52.6	14.5	92.6	449.2	14.1	High	High	High	High	High	High	High	High	High	High
High	Master Protein	Q9HBL7	Plasminogen receptor (KT) OS=Homo sapiens OX=9606 GN=PLGRKT PE=1 SV=1	4	PLGRKT	0.813	-0.3	0.163737	0.514237	84.8	115.2	64.2	57.7	153.1	83.2	67.3	142.7	101.9	68.7	141.5	93.2	96.2	112.2	124.8	102	107	110.5	116.2	75.1	140.4	102.8	90.1	93.4	119.2	92.3	112.2	102.6	38.7	90.9	High	High	High	High	High	High	High	High	High	High
High	Master Protein	O75791	GRB2-related adapter protein 2 OS=Homo sapiens OX=9606 GN=GRAP2 PE=1 SV=1	16	GRAP2	0.858	-0.22	0.163843	0.514491	91.2	108.8	92.7	58.1	102.5	80.9	94.9	97.2	75.3	75	94.8	102.7	131.5	118.9	135.4	107.8	102.7	86.5	111.8	106.2	86.9	92.7	55.1	104	171.9	134.6	138.6	95.2	97	49.1	High	High	High	High	High	High	High	High	High	High
High	Master Protein	Q01105	Protein SET OS=Homo sapiens OX=9606 GN=SET PE=1 SV=3	3	SET	1.447	0.53	0.164213	0.515401	110.1	89.9	26.4	107.6	138.7	107.6	141.8	119.1	87.9	50.7	66.2	88.4	69.7	124.2	96.2	87.9	67	48.3	87.4	67.1	54.9	128.3	NA	88.1	532.7	88.8	63.5	90.7	17.9	152.5	High	High	High	High	High	High	High	High	High	High
High	Master Protein	P21912	Succinate dehydrogenase [ubiquinone] iron-sulfur subunit, mitochondrial OS=Homo sapiens OX=9606 GN=SDHB PE=1 SV=3	7	SDHB	0.862	-0.21	0.1649	0.517105	91	109	111.1	65.8	135.2	76.2	97.2	88.5	83.8	83.7	97.8	95.8	124.4	125.7	103.2	103.1	83.6	112.3	123.7	127.5	98.7	106	68.5	97.2	118.8	132.9	118.3	92.7	62.9	65.3	High	High	High	High	High	High	High	High	High	High
High	Master Protein	P61254	60S ribosomal protein L26 OS=Homo sapiens OX=9606 GN=RPL26 PE=1 SV=1	3	RPL26	1.196	0.26	0.165041	0.517382	104.2	95.8	106.2	94.5	101.6	108.6	113.1	117.6	144.2	104.8	78.8	95.8	114.1	108.1	143.7	104.5	65.3	126.4	78.1	91.3	105.9	81.1	59.8	105.1	106.1	90.9	102.6	78.9	71.2	101.6	High	High	High	High	High	High	High	High	High	High
High	Master Protein	Q9Y6A5	Transforming acidic coiled-coil-containing protein 3 OS=Homo sapiens OX=9606 GN=TACC3 PE=1 SV=1	12	TACC3	1.259	0.33	0.165394	0.518031	115.6	84.4	116.4	95.9	107.7	134	127.7	167.1	165.2	39.3	98.1	84.2	95.9	94.3	139.8	57.8	78.8	132.3	57.6	73.4	65.8	20.6	97.7	111.2	61.4	59.2	142	127.7	182.1	67	High	High	High	High	High	High	High	High	High	High
High	Master Protein	P36873	Serine/threonine-protein phosphatase PP1-gamma catalytic subunit OS=Homo sapiens OX=9606 GN=PPP1CC PE=1 SV=1	4	PPP1CC	0.81	-0.3	0.165415	0.518071	78.4	121.6	85	53.6	111	65.5	77	93.4	61.6	69	107.7	132.3	117.7	144.8	127.9	83.4	103.8	160	90	109.4	75.4	114.6	61.5	111.3	122.2	115.1	115.3	148.9	39.4	103.4	High	High	High	High	High	High	High	High	High	High
High	Master Protein	P55072	Transitional endoplasmic reticulum ATPase OS=Homo sapiens OX=9606 GN=VCP PE=1 SV=4	7	VCP	0.832	-0.27	0.165507	0.518332	90	110	96.2	65.6	96.4	72	92.4	83	80	91.5	101.5	104.4	120	114.6	121.7	109	107.6	108.3	116.8	101.8	97.1	112	78.2	94.2	125.6	113.1	104.8	105.3	90.6	96.3	High	High	High	High	High	High	High	High	High	High
High	Master Protein	Q8IZH2	5'-3' exoribonuclease 1 OS=Homo sapiens OX=9606 GN=XRN1 PE=1 SV=1	10	XRN1	0.819	-0.29	0.165838	0.51867	89.4	110.6	113.9	75.6	135.7	72.6	113.1	95.5	86.8	67.4	107.8	111.5	113.9	142.5	120.6	100.7	26	116.1	96.6	117.8	150.7	84	36.8	124.2	169.2	137.8	133.4	53.4	74.2	22.1	High	High	High	High	High	High	High	High	Peak Found	High
High	Master Protein	P48740	Mannan-binding lectin serine protease 1 OS=Homo sapiens OX=9606 GN=MASP1 PE=1 SV=3	15	MASP1	1.245	0.32	0.165917	0.51867	105.9	94.1	56.2	45.2	101.1	313	61.9	99	76.6	135.4	97	168.5	59.3	61.7	62.9	82	56.2	36	269.7	139.9	96.6	145.6	62.7	148	18.7	80.3	59.5	151.8	74.5	40.8	High	High	High	High	High	High	High	High	High	High
High	Master Protein	B2RE76	Chromatin modifying protein 2B OS=Homo sapiens OX=9606 GN=CHMP2B PE=2 SV=1	6	CHMP2B	1.234	0.3	0.165764	0.51867	108.8	91.2	103.3	65.5	129.3	82.1	157.1	127.3	106.6	152.8	91.3	90.2	104.7	103.3	74.6	118.2	100.7	57.4	138.9	98.3	106.2	116.5	65.5	69.8	77	110.4	123.6	84.9	47.7	96.9	High	High	High	High	High	High	High	High	High	High
High	Master Protein	A0A024R718	Nicotinamide phosphoribosyltransferase OS=Homo sapiens OX=9606 GN=PBEF1 PE=3 SV=1	20	NAMPT	1.24	0.31	0.165938	0.518681	100.2	99.8	126	74.4	104.9	94.6	104.6	94.6	91.8	204.5	61.6	99.1	112.7	115.3	106.3	85.8	123.2	83.9	111.3	94	92.8	87.8	61.9	99	116.2	109.4	100.8	110.5	74.6	58.2	High	High	High	High	High	High	High	High	High	High
High	Master Protein	A0A024RDY0	RAN binding protein 5, isoform CRA_d OS=Homo sapiens OX=9606 GN=RANBP5 PE=4 SV=1	39	IPO5	0.871	-0.2	0.166188	0.51938	95.7	104.3	89.3	68.9	123.8	71.6	125.2	100.5	94.6	103.1	85.6	124.3	120.2	139.3	119.6	102.4	56.6	77.3	117.7	110.4	88.8	96.6	55	110.7	139.9	114.4	138.9	95.9	81.4	48	High	High	High	High	High	High	High	High	High	High
High	Master Protein	J3KP75	Phosphatase and actin regulator OS=Homo sapiens OX=9606 GN=PHACTR2 PE=1 SV=1	10	PHACTR2	1.269	0.34	0.166412	0.519945	112.6	87.4	124.8	70.6	189	121.7	174.8	67.2	86.3	146.2	61.6	134	57.6	141.8	120.8	95	101.7	96.6	102.8	96.2	49.6	49.1	84.4	104.3	23.4	53.1	88.8	135.7	40.9	182	High	High	High	High	High	High	High	High	Peak Found	High
High	Master Protein	P27986	Phosphatidylinositol 3-kinase regulatory subunit alpha OS=Homo sapiens OX=9606 GN=PIK3R1 PE=1 SV=2	32	PIK3R1	1.194	0.26	0.168194	0.522594	116.2	83.8	105.6	105.3	138.5	106.9	126.5	146.4	115.1	176.2	90.5	104.9	78.2	124.8	79.2	146.4	88.1	90.8	89.6	75.2	96.7	72.1	42.6	76.2	83.2	71.8	107	108	68.5	85.9	High	High	High	High	High	High	High	High	High	High
High	Master Protein	V9HW41	Epididymis secretory protein Li 71 OS=Homo sapiens OX=9606 GN=HEL-S-71 PE=2 SV=1	14	HEL-S-71	1.194	0.26	0.167505	0.522594	107.1	92.9	93.2	105.3	144.1	85.1	127.2	120.4	108.8	110.5	98.5	112.4	78.9	144.3	94.8	124.6	78.4	95	101.2	86.1	131.5	58.9	41.3	98.4	154.3	95.2	130.6	91.8	68	21	High	High	High	High	High	High	High	High	High	High
High	Master Protein	Q9HB90	Ras-related GTP-binding protein C OS=Homo sapiens OX=9606 GN=RRAGC PE=1 SV=1	9	RRAGC	0.823	-0.28	0.167744	0.522594	88.3	111.7	138.6	93.4	110.8	73.1	100.6	81	83.5	80.8	92.3	134.3	118.5	142.1	129	125.5	61.3	52.6	105.9	109.6	118.5	117.7	50.9	110.2	139.1	127.5	113.2	97.9	61.3	30.8	High	High	High	High	High	High	High	High	High	High
High	Master Protein	A0A140VK93	Adenylate kinase 2, mitochondrial OS=Homo sapiens OX=9606 GN=AK2 PE=2 SV=1	19	AK2	0.834	-0.26	0.168511	0.522934	88.2	111.8	90.8	71.1	96.3	71.2	79.5	97.6	95.2	79.9	114.5	103.6	118.4	114.5	115.9	101.9	84.9	97.8	125.8	102.1	108.5	127.2	60	107.2	130.7	121.1	108.6	104.2	70.6	100.9	High	High	High	High	High	High	High	High	High	High
High	Master Protein	Q14761	Protein tyrosine phosphatase receptor type C-associated protein OS=Homo sapiens OX=9606 GN=PTPRCAP PE=1 SV=1	9	PTPRCAP	1.194	0.26	0.168739	0.523531	108.3	91.7	82.1	111	131.6	97.2	129.6	111.3	91.4	125.8	90	115	58.1	130.7	62.9	143.8	94.8	109.8	91.4	77.3	129.3	49.1	65.1	126.2	143.3	97.8	105.7	83.8	52.4	93.4	High	High	High	High	High	High	High	High	High	High
High	Master Protein	Q9H6K4	Optic atrophy 3 protein OS=Homo sapiens OX=9606 GN=OPA3 PE=1 SV=1	7	OPA3	1.253	0.32	0.169219	0.523924	101.5	98.5	126.9	75.6	114.2	82.3	121.7	107.1	107.6	85.5	90.1	104.4	126.1	124.1	108.7	104	70	79.6	110.2	105.2	128.4	114.6	73.7	94.8	84.3	117.5	135.5	96.5	61.5	50.1	High	High	High	High	High	High	High	High	High	High
High	Master Protein	A0A0S2Z3P9	Acyl-CoA dehydrogenase short/branched chain isoform 1 (Fragment) OS=Homo sapiens OX=9606 GN=ACADSB PE=2 SV=1	14	ACADSB	1.243	0.31	0.168935	0.523924	112.9	87.1	95.3	114.5	133.5	117.5	133.6	127.2	136.7	95	107.6	115.6	70.4	117.7	88.6	105.2	92.9	124.7	84.6	82.1	119.3	53.6	45.2	98.7	97.1	88	112.7	95.6	64.4	83	High	High	High	High	High	High	High	High	High	High
High	Master Protein	A0A2R8YFE2	Actin, cytoplasmic 1 (Fragment) OS=Homo sapiens OX=9606 GN=ACTB PE=1 SV=1	3	ACTB	0.819	-0.29	0.169146	0.523924	97	103	93.7	86	76.5	65.9	125.2	69	61.8	184.1	69.3	81.8	107.3	100.1	88.1	149	56	52.2	87.6	129.8	221.2	46.6	45.7	145.8	276.3	152.7	84.7	37	60.7	46	High	High	High	High	High	High	High	High	High	High
High	Master Protein	Q92522	Histone H1.10 OS=Homo sapiens OX=9606 GN=H1-10 PE=1 SV=1	20	H1-10	0.833	-0.26	0.169011	0.523924	91.1	108.9	80.4	72.1	87.4	96.4	73.7	132.4	112.2	56.5	101	99.5	82.5	110.3	118.2	78.9	84.4	150.6	94	77.4	66.5	86.2	84.8	107.2	122.1	89.6	118.2	134.7	103.8	179.2	High	High	High	High	High	High	High	High	High	High
High	Master Protein	P42224	Signal transducer and activator of transcription 1-alpha/beta OS=Homo sapiens OX=9606 GN=STAT1 PE=1 SV=2	47	STAT1	0.833	-0.26	0.169428	0.523934	88.5	111.5	118.7	51.3	66.2	91.5	126.2	81.2	67.8	59.9	82.1	107.7	71.3	160.7	135.9	100.3	80.5	101.3	83.6	81.4	71.4	66.3	52.3	229.2	167	186.8	112.5	125.3	87.1	34.7	High	High	High	High	High	High	High	High	High	High
High	Master Protein	A0A5C2GBT5	IGH + IGL c208_heavy_IGHV3-23_IGHD6-13_IGHJ4 (Fragment) OS=Homo sapiens OX=9606 PE=2 SV=1	2		0.664	-0.59	0.169859	0.524671	83.5	116.5	14.7	87.9	120.1	232.7	18.2	30	513	23.3	108.1	27.4	78.5	109.5	455.5	165.9	30.4	13.4	58.5	96.7	83.2	55	51.2	191.6	NA	37.4	40	65.3	92.4	NA	High	High	Peak Found	High	High	High	High	High	Peak Found	High
High	Master Protein	Q9BV79	Enoyl-[acyl-carrier-protein] reductase, mitochondrial OS=Homo sapiens OX=9606 GN=MECR PE=1 SV=2	3	MECR	1.318	0.4	0.170382	0.525909	107.9	92.1	59.5	103.1	156.4	67.2	186.9	140	74.8	164.8	57.8	122.4	93.1	106.8	52.5	106.5	98.5	119	107.7	107.7	125.5	58.7	41.9	84	64.5	107.2	130	79	70.4	114	High	High	High	Peak Found	High	High	Peak Found	High	High	High
High	Master Protein	Q12846	Syntaxin-4 OS=Homo sapiens OX=9606 GN=STX4 PE=1 SV=2	11	STX4	1.232	0.3	0.170401	0.52594	110	90	73.3	109.9	126.2	120.5	104.2	134.5	116.6	114.3	127.5	197.4	75.7	115.9	89.6	109.5	87.8	103.3	93.1	59	108.2	56.8	49.2	95.8	77.7	78.9	107.8	125.6	45.7	96	High	High	High	High	High	High	High	High	High	High
High	Master Protein	A0A384NY14	Dicarbonyl/L-xylulose reductase, isoform CRA_b OS=Homo sapiens OX=9606 GN=DCXR PE=2 SV=1	17	DCXR	1.235	0.31	0.170411	0.525945	110.6	89.4	98.9	98.5	103.7	128.2	110.5	152.5	163.7	73.9	86.6	179.2	63.9	101.2	78.6	73	78.5	96.1	104.4	64.1	118.2	74.7	34.2	115.3	121.6	68.7	160.6	134.7	86.5	30.1	High	High	High	High	High	High	High	High	High	High
High	Master Protein	Q15738	Sterol-4-alpha-carboxylate 3-dehydrogenase, decarboxylating OS=Homo sapiens OX=9606 GN=NSDHL PE=1 SV=2	3	NSDHL	0.636	-0.65	0.171018	0.527273	79.4	120.6	79.3	71.6	133.2	42.9	100.9	54.2	64.7	62.5	73.1	94.9	103.1	163.6	107.3	131.7	58.8	81.4	103.5	76.7	154.3	88.9	52.3	162.8	246	163.2	137.5	108.9	40	42.6	High	High	High	High	High	High	High	High	High	High
High	Master Protein	O43847	Nardilysin OS=Homo sapiens OX=9606 GN=NRDC PE=1 SV=3	13	NRDC	0.804	-0.32	0.171215	0.527487	77.9	122.1	157.1	41	85.2	59.2	97.5	60.5	45	83.1	75	93.7	144.9	114.2	139.8	88.5	153.1	84.1	124.3	108.2	123	178.4	73.9	134.4	140.2	135.2	83.1	76.4	57.9	43.4	High	High	High	High	High	High	High	High	High	High
High	Master Protein	A0A0S2Z4T1	DNA replication licensing factor MCM3 (Fragment) OS=Homo sapiens OX=9606 GN=MCM3 PE=2 SV=1	20	MCM3	0.821	-0.28	0.171549	0.52796	92.6	107.4	80.7	63.9	81.1	70	64.2	106	78.2	85.7	88	107.2	106.6	104.9	160.1	96.4	21.3	109	85.1	87.4	105	84.6	36.7	294	284.2	147.4	86.9	70.8	60.4	34.2	High	High	High	High	Peak Found	High	High	High	High	High
High	Master Protein	P05090	Apolipoprotein D OS=Homo sapiens OX=9606 GN=APOD PE=1 SV=1	12	APOD	1.192	0.25	0.171535	0.52796	107.5	92.5	77.4	104.6	79.1	145.4	99.5	95.1	156.3	130.2	133.4	96.6	71.2	54.5	47.3	83.1	106.3	95.6	198.4	92.7	66.3	51	92.7	134.3	35.2	75.8	67.5	170.9	75.4	164.3	High	High	High	High	High	High	High	High	High	High
High	Master Protein	Q9BYD6	39S ribosomal protein L1, mitochondrial OS=Homo sapiens OX=9606 GN=MRPL1 PE=1 SV=2	6	MRPL1	1.306	0.39	0.171599	0.528033	113.1	86.9	149.4	118.8	108.4	126.4	132.7	126.9	131.6	77.6	76.9	128.9	92	99.6	110	102.1	77.6	99.7	96.9	97.8	124.6	50.5	48.2	122.3	122.5	89.5	123.1	65.4	72.9	27.4	High	High	High	High	High	High	High	High	High	High
High	Master Protein	O43823	A-kinase anchor protein 8 OS=Homo sapiens OX=9606 GN=AKAP8 PE=1 SV=1	8	AKAP8	1.259	0.33	0.172556	0.529814	113.2	86.8	54.9	91.9	113.3	128	126.6	142.3	152.9	117.6	98.7	115.7	70.7	101.9	45.3	106.8	97.3	144.8	67.3	79.3	103.8	78.2	47.4	136.3	99.1	89.8	88.6	68.4	74.7	158.4	High	High	Peak Found	High	High	High	High	High	High	High
High	Master Protein	Q12913	Receptor-type tyrosine-protein phosphatase eta OS=Homo sapiens OX=9606 GN=PTPRJ PE=1 SV=3	19	PTPRJ	0.821	-0.28	0.172536	0.529814	83.6	116.4	57.7	71.3	97.3	49.2	89.9	64.9	67.6	237.8	94.4	107.8	94.5	134.4	64.4	141	98.9	83	132.1	85.1	114.9	125.3	43.2	129.9	198	156	87.6	90.4	24.9	58.7	High	High	Peak Found	High	High	High	High	Peak Found	Peak Found	High
High	Master Protein	A0A024R5Q7	Adenylosuccinate synthetase isozyme 2 OS=Homo sapiens OX=9606 GN=ADSS PE=2 SV=1	21	ADSS	0.87	-0.2	0.172967	0.530635	89.6	110.4	100.4	68.9	107.1	73.2	89.3	78.6	73.6	101.3	101.5	102.6	132	110	130.5	98.5	105.6	96.6	103.9	108.3	101.6	119.5	71.9	104.8	135.1	130.9	99.1	90.2	93.8	71.4	High	High	High	High	High	High	High	High	High	High
High	Master Protein	Q53GN4	WD repeat domain 1, isoform CRA_a (Fragment) OS=Homo sapiens OX=9606 GN=WDR1 PE=2 SV=1	2	WDR1	0.835	-0.26	0.173152	0.531015	96.4	103.6	94.6	88.5	91.6	69.9	97.3	102.2	94.6	89.8	86.3	100.5	131.3	101.6	127.7	96.9	114.6	87	121.3	107.1	83.5	165.2	83.2	79.3	90.1	134.9	104.1	99.5	87.5	69.7	High	High	High	High	High	High	Peak Found	High	Peak Found	High
High	Master Protein	Q8ND71	GTPase IMAP family member 8 OS=Homo sapiens OX=9606 GN=GIMAP8 PE=2 SV=2	30	GIMAP8	1.244	0.31	0.173612	0.532126	105.3	94.7	116.5	73.8	153.5	86.7	144.1	112.9	105.5	99.7	106.7	113.2	67.9	151.7	78.6	104.8	66.7	125.5	85.3	91.2	122.9	50.5	40.9	131.7	131.1	99.5	152.2	97	47.2	42.6	High	High	High	High	High	High	High	High	High	High
High	Master Protein	O76003	Glutaredoxin-3 OS=Homo sapiens OX=9606 GN=GLRX3 PE=1 SV=2	18	GLRX3	0.824	-0.28	0.174357	0.533791	90.2	109.8	57.8	91.6	104.8	77.8	107.3	86.8	80.4	98.4	96.5	114.4	101.6	133.1	123.9	128.1	60.8	88.5	111.9	105.2	134.7	74.2	54.2	138.7	198	124.1	125.3	90.8	70.6	20.5	High	High	High	High	High	High	High	High	High	High
High	Master Protein	P51397	Death-associated protein 1 OS=Homo sapiens OX=9606 GN=DAP PE=1 SV=3	2	DAP	1.454	0.54	0.174741	0.534355	105.6	94.4	79.1	68.5	112.2	111.8	93.1	108.5	101.4	76.5	27.6	123.4	81.2	124.3	114.6	75.7	82.1	270.7	81.8	73.5	28.8	62.9	79.9	80.6	97.5	91.8	175.4	122.2	117.5	137.5	High	High	Peak Found	High	High	High	High	High	High	High
High	Master Protein	V9HWF6	Alpha-1-acid glycoprotein OS=Homo sapiens OX=9606 GN=HEL-S-153w PE=2 SV=1	4	HEL-S-153w	0.748	-0.42	0.175507	0.53459	84.6	115.4	74.2	161.5	44.6	113.3	58.9	40.6	33.1	141.3	60.5	43.3	70.6	60.5	114.6	85.6	95	27.1	150.7	162.1	66.2	102.4	148.2	40.1	111.4	136.4	75.9	160.5	361.5	59.8	High	High	High	High	High	High	High	High	High	High
High	Master Protein	Q8NC51	Plasminogen activator inhibitor 1 RNA-binding protein OS=Homo sapiens OX=9606 GN=SERBP1 PE=1 SV=2	3	SERBP1	1.19	0.25	0.175094	0.53459	106.8	93.2	89.4	100.3	106.8	100.6	144.8	136.4	120.8	86.5	97.3	110.4	88.2	98.8	93.7	87.8	75.2	111	89.7	76.8	89.4	76.4	82.6	113.6	79	82.5	140.3	106.1	91.3	124.2	High	High	High	High	High	High	High	High	High	High
High	Master Protein	Q12765	Secernin-1 OS=Homo sapiens OX=9606 GN=SCRN1 PE=1 SV=2	10	SCRN1	1.27	0.34	0.175924	0.53459	124.6	75.4	67.5	100.6	62.7	189	107.6	205.9	124.2	162.3	17.4	290.1	28.1	15.7	197.6	28.2	68.5	66.9	74	76.1	19.4	125.9	139.1	59.8	4	17.6	71.5	120.8	241.7	117.9	High	High	High	High	High	High	High	High	High	High
High	Master Protein	A0A024R5B3	AYP1 protein, isoform CRA_b OS=Homo sapiens OX=9606 GN=AYP1 PE=4 SV=1	7	RNASEH2C	0.829	-0.27	0.175152	0.53459	94.3	105.7	73.5	58	119.6	89.3	98.7	106	70.4	104.4	92.9	131	113.7	145	92.7	113.8	74.7	64.3	131.9	122.8	110.8	75.6	31.6	135.2	174.9	136.5	76.8	100.1	88.4	67.4	High	High	High	High	High	High	High	High	High	High
High	Master Protein	Q9H4G4	Golgi-associated plant pathogenesis-related protein 1 OS=Homo sapiens OX=9606 GN=GLIPR2 PE=1 SV=3	7	GLIPR2	0.823	-0.28	0.176385	0.535451	94.4	105.6	113.7	91.1	105.6	54.8	89.3	72.3	85.1	104	88.3	115.6	102.7	85.2	90.6	94.3	94.2	126.4	71.8	104.5	115.9	145.8	98.2	116.5	143.8	142.2	97.5	100.8	48.7	101.3	High	High	High	High	High	High	High	High	High	High
High	Master Protein	A0A024R5H0	Barrier to autointegration factor 1, isoform CRA_a OS=Homo sapiens OX=9606 GN=BANF1 PE=4 SV=1	5	Banf1; BANF1; LOC100484085; LOC101356569; LOC111149635; LOC111169442	0.828	-0.27	0.176385	0.535451	71.2	128.8	38.9	22.4	109.6	70.7	98.6	118.1	56.1	47.1	115.2	200.1	83.2	112.8	88.8	95.1	97.7	116.4	138.9	95.6	66.2	81.6	64.4	120.2	139.9	82	131.8	139.3	134.9	134.4	High	High	High	High	High	High	High	High	High	High
High	Master Protein	A0A024R2T3	Exosome component 7, isoform CRA_a OS=Homo sapiens OX=9606 GN=EXOSC7 PE=4 SV=1	13	EXOSC7	0.813	-0.3	0.176457	0.535553	83.9	116.1	112.6	64.5	80.4	83.3	81.6	83.2	81.1	66	74.7	112.6	94.6	125.2	162.2	115.9	85.3	113.3	126.3	124.7	96.7	112.5	80.3	113.8	97.3	120.8	103	107.2	132.9	48.1	High	High	High	High	High	High	High	High	High	High
High	Master Protein	A0A090N8Z4	Immunity associated protein 1 OS=Homo sapiens OX=9606 GN=IMAP1 PE=3 SV=1	9	IMAP1	1.184	0.24	0.176643	0.535672	105.4	94.6	114.1	95.8	174.5	91.8	106.6	121.1	114.7	98.3	114.2	128.3	91.3	119.2	104.3	106.7	68.1	107.1	78.3	82.9	106.4	71	48.2	95.4	110.9	88.7	127.2	102.6	66.8	65.4	High	High	High	High	High	High	High	High	High	High
High	Master Protein	P23526	Adenosylhomocysteinase OS=Homo sapiens OX=9606 GN=AHCY PE=1 SV=4	27	AHCY	1.19	0.25	0.176554	0.535672	113.6	86.4	101.7	115.9	81.3	121.9	138	131.4	140.5	82.1	57.5	94.2	106.7	78.6	157.4	90.8	106.8	86.1	90.1	66.1	65.7	122.4	112.8	96.6	68.5	80.7	124.5	85.8	151.6	44.3	High	High	High	High	High	High	High	High	High	High
High	Master Protein	Q9Y3P8	Signaling threshold-regulating transmembrane adapter 1 OS=Homo sapiens OX=9606 GN=SIT1 PE=1 SV=1	6	SIT1	1.252	0.32	0.176876	0.536181	106.5	93.5	98.3	85.4	129.7	116.7	99.1	154	126.7	43.4	103.4	110.2	49	110.4	72.8	61.4	101.9	160.5	72.6	54.9	95	23.4	47.8	121.4	93.8	84.1	143.4	181.6	62.3	196.9	High	High	High	High	High	High	High	High	High	High
High	Master Protein	Q99816	Tumor susceptibility gene 101 protein OS=Homo sapiens OX=9606 GN=TSG101 PE=1 SV=2	15	TSG101	1.23	0.3	0.177721	0.537601	108.5	91.5	111.8	119.8	131.5	89.8	132.6	118	94.4	107.1	94.5	101.2	94.8	103.3	113.8	102.3	94.7	96.1	93.9	113.6	112.8	79.8	41	102.8	130.7	97.7	101	84.8	80.3	55.7	High	High	High	High	High	High	High	High	High	High
High	Master Protein	Q92793	CREB-binding protein OS=Homo sapiens OX=9606 GN=CREBBP PE=1 SV=3	8	CREBBP	0.791	-0.34	0.178269	0.538823	95.9	104.1	87.7	56.3	140.8	72	104.5	104.7	78.2	99.4	104.5	54.2	134.3	163.7	88.4	138.1	43.3	98.2	108.7	141.8	109.7	78.4	37.5	124.9	172.4	98.1	143.9	71.5	80.1	64.6	High	High	High	High	High	High	High	High	Peak Found	High
High	Master Protein	A0A087WTJ2	GIMAP1-GIMAP5 readthrough OS=Homo sapiens OX=9606 GN=GIMAP1-GIMAP5 PE=1 SV=1	17	GIMAP1-GIMAP5	1.189	0.25	0.178366	0.539009	106.6	93.4	105	103.1	114.1	103.4	140.5	105.4	112.1	109.7	163.5	106.3	69.9	99.5	69.7	98.9	113.2	118.6	87	106.3	94.5	71.2	53.1	89.7	80.3	118.2	109.9	81.5	94	81.4	High	High	High	High	High	High	High	High	High	High
High	Master Protein	Q6UWD8	Transmembrane protein C16orf54 OS=Homo sapiens OX=9606 GN=C16orf54 PE=1 SV=1	5	C16orf54	0.745	-0.42	0.178724	0.54001	82.4	117.6	77.2	81.5	173.8	36.7	121.6	31.2	98.5	75.7	111.9	123.5	91.7	125.2	40.4	158.2	108.9	159.7	144.1	58.6	59.6	33.9	27.7	155.8	198.6	144.8	114.4	39.6	20.4	186.9	High	High	High	High	High	High	High	High	Peak Found	High
High	Master Protein	P85037	Forkhead box protein K1 OS=Homo sapiens OX=9606 GN=FOXK1 PE=1 SV=1	7	FOXK1	1.243	0.31	0.179618	0.541268	113.4	86.6	92.8	88.7	120.6	126.2	113.5	149.5	133.3	75.3	133.3	121.6	75.6	99.3	76.4	87.9	87.2	105.7	95.7	88.9	89.7	69.8	53.8	76.3	68.4	78.5	129.8	132.3	101.5	128.4	High	High	High	High	High	High	High	High	High	High
High	Master Protein	Q9Y3L5	Ras-related protein Rap-2c OS=Homo sapiens OX=9606 GN=RAP2C PE=1 SV=1	2	RAP2C	0.597	-0.75	0.179643	0.541268	68.5	131.5	NA	NA	107.4	62.8	20.3	77	NA	52.1	105.3	221.9	90.7	227.2	167.8	116.9	39.8	161.6	NA	124.3	16.2	NA	14.8	143.8	528.9	87.4	194.2	162.6	51.2	26	High	High	High	High	High	High	High	High	High	High
High	Master Protein	P60866	40S ribosomal protein S20 OS=Homo sapiens OX=9606 GN=RPS20 PE=1 SV=1	3	RPS20	1.175	0.23	0.179691	0.541268	111.8	88.2	67.6	94.5	143.3	124.5	123.7	156.3	137	68.7	112.1	116.8	67.4	120.7	90.2	114	91.9	136.9	83.2	71.5	112.8	49.2	42.8	104.1	113.2	80.2	115.4	102.7	65.9	93.3	High	High	High	High	High	High	High	High	High	High
High	Master Protein	Q16204	Coiled-coil domain-containing protein 6 OS=Homo sapiens OX=9606 GN=CCDC6 PE=1 SV=2	7	CCDC6	0.743	-0.43	0.179746	0.541268	83.7	116.3	79.5	59	117.1	62.9	86.3	95.4	75.1	75.8	115.3	108.6	90.6	119.9	154.6	118.4	125.7	140.8	94	80.3	99.8	106	35.3	106.9	139.8	162.5	81.1	56.3	108.8	104.4	High	High	High	High	High	High	High	Peak Found	Peak Found	High
High	Master Protein	Q9Y2D0	Carbonic anhydrase 5B, mitochondrial OS=Homo sapiens OX=9606 GN=CA5B PE=1 SV=1	8	CA5B	0.816	-0.29	0.180173	0.5422	85.5	114.5	134.6	56.6	112.2	50.6	75.8	46.5	76.7	84.8	174.6	99.4	140	98.5	174.7	91.2	110	155.9	132.7	118.5	69.2	133.9	70.6	63.9	71.1	146.6	96.6	104.8	51.1	59	High	High	High	High	High	High	High	High	High	High
High	Master Protein	Q9GZR7	ATP-dependent RNA helicase DDX24 OS=Homo sapiens OX=9606 GN=DDX24 PE=1 SV=1	42	DDX24	1.193	0.25	0.180277	0.542405	113.9	86.1	93.7	90.2	130.3	97.8	134.3	131.1	110.9	132	99.5	105.3	101.1	113.7	104.7	89	79.2	111.3	106.2	84.4	89.1	87	36.5	91.3	113.5	90.5	124.8	89.6	90	72.6	High	High	High	High	High	High	High	High	High	High
High	Master Protein	A0A024QZ03	Coiled-coil domain-containing protein 22 OS=Homo sapiens OX=9606 GN=CCDC22 PE=3 SV=1	15	CCDC22	0.818	-0.29	0.180448	0.542733	94.5	105.5	96.2	71.2	123.5	106.9	92.5	106.1	84.4	86.8	122.3	115.1	106.7	156	99.1	123.8	71.3	118.6	94.1	97.3	106.5	93.1	46.7	119.1	122.7	113.6	104.2	98.7	47.1	76.6	High	High	High	High	High	High	High	High	High	High
High	Master Protein	P51398	28S ribosomal protein S29, mitochondrial OS=Homo sapiens OX=9606 GN=DAP3 PE=1 SV=1	6	DAP3	0.795	-0.33	0.180713	0.543191	92.5	107.5	113.5	75.9	122.9	64	99.9	90.6	70.6	91.6	163	117.4	107.4	95.7	80	50.8	12.5	156.4	72.5	143.1	111.4	103.6	29.8	97.5	156.8	146.7	106.7	104.8	110.1	104.7	High	High	High	High	High	High	High	High	High	High
High	Master Protein	P15880	40S ribosomal protein S2 OS=Homo sapiens OX=9606 GN=RPS2 PE=1 SV=2	14	RPS2	1.188	0.25	0.18073	0.543191	106	94	99.1	95.8	118.2	106.1	136	125.4	128.3	72.7	111.2	106.7	94.6	114	101.6	101.7	73.4	112.4	81	78.1	123.1	66.4	76.7	121.1	117.4	86.1	119.5	97.3	74.9	60.9	High	High	High	High	High	High	High	High	High	High
High	Master Protein	Q9BY49	Peroxisomal trans-2-enoyl-CoA reductase OS=Homo sapiens OX=9606 GN=PECR PE=1 SV=2	9	PECR	1.259	0.33	0.180744	0.543191	120.1	79.9	165.5	142	158.7	152.2	125.1	78.5	116.3	126.9	116.7	89.9	128.9	101.5	107.1	115.6	62.6	138.7	89.8	109	88.6	73.8	52.5	88.2	72.3	72.7	106.5	70.4	32.8	17.4	High	High	High	High	High	High	High	High	High	High
High	Master Protein	Q9NRF9	DNA polymerase epsilon subunit 3 OS=Homo sapiens OX=9606 GN=POLE3 PE=1 SV=1	5	POLE3	0.784	-0.35	0.180935	0.543335	86.3	113.7	105.9	80.5	156.7	67.1	80.2	88.4	63.5	86.1	124.7	58.4	116.7	144.7	125.8	104.4	118.8	126.1	103.5	110.2	89	89.8	45.4	123.5	149.1	122.5	82.2	49.1	109.3	78.7	High	High	High	High	High	High	High	High	High	High
High	Master Protein	Q3KQU3	MAP7 domain-containing protein 1 OS=Homo sapiens OX=9606 GN=MAP7D1 PE=1 SV=1	16	MAP7D1	1.238	0.31	0.181267	0.543755	103.1	96.9	101.4	123.6	68.8	82.8	108	104.1	121	96.2	99.9	95.2	89.9	86.7	84.2	105.3	180.3	114.3	104.7	114.9	64	90.4	41.2	74.7	74.5	128.2	111.4	97.8	57.3	179.2	High	High	High	High	High	High	High	High	High	High
High	Master Protein	Q6IT96	Histone deacetylase OS=Homo sapiens OX=9606 GN=HDAC1 PE=2 SV=1	14	HDAC1	0.869	-0.2	0.181549	0.543886	94.7	105.3	107.1	56.7	110.7	70	100.1	86	83.1	194.5	87.8	106.9	134.6	117.3	127.3	113.6	64.6	84.7	114.1	99.4	99.2	122.9	45.9	93.7	130.2	110.1	126.9	91.8	73.9	46.9	High	High	High	High	High	High	High	High	High	High
High	Master Protein	Q15061	WD repeat-containing protein 43 OS=Homo sapiens OX=9606 GN=WDR43 PE=1 SV=3	13	WDR43	1.239	0.31	0.181677	0.54416	110.1	89.9	136	143.5	93.6	188.8	115.5	102.2	95.4	63.6	115.6	121.8	55.3	86.4	106.7	72.3	91	83.3	63.3	96	114.4	75.8	145.2	63.1	52.3	75.1	99.1	109	164.1	71.8	High	High	High	High	High	High	High	High	High	High
High	Master Protein	Q5T200	Zinc finger CCCH domain-containing protein 13 OS=Homo sapiens OX=9606 GN=ZC3H13 PE=1 SV=1	10	ZC3H13	1.263	0.34	0.18174	0.544295	118.1	81.9	73	76.6	131.5	122.9	146.9	155.1	141.4	56.3	100.6	128.2	91.6	109.3	67.1	82.4	23.7	122.6	109.3	54.5	85.8	57.3	73.7	142.6	90.4	84.2	120.8	85.9	82.4	183.9	High	High	High	Peak Found	High	High	High	High	High	High
High	Master Protein	O76021	Ribosomal L1 domain-containing protein 1 OS=Homo sapiens OX=9606 GN=RSL1D1 PE=1 SV=3	36	RSL1D1	1.191	0.25	0.183087	0.547072	115.7	84.3	107.1	94.8	116.5	125.1	121.7	139.2	131.4	73.4	101.7	139.9	84	108.1	130.2	77.3	72.4	105	81.4	65.1	54.7	74.6	52.8	89.7	72.8	62.4	140.5	132.6	125.1	120.6	High	High	High	High	High	High	High	High	High	High
High	Master Protein	B2R6F3	Epididymis secretory sperm binding protein OS=Homo sapiens OX=9606 GN=SFRS3 PE=2 SV=1	11	SFRS3	1.187	0.25	0.183366	0.547715	103.8	96.2	93	99.7	98.7	96.7	138	114.8	127.2	89	80.4	92.7	93.8	88.4	85.5	78.3	117.6	120.5	91.2	77.5	74.5	91.3	95.1	101.2	67.7	89.7	101.9	113.6	98.2	183.7	High	High	High	High	High	High	High	High	High	High
High	Master Protein	D6RBZ0	Heterogeneous nuclear ribonucleoprotein A/B OS=Homo sapiens OX=9606 GN=HNRNPAB PE=1 SV=1	18	HNRNPAB	0.863	-0.21	0.184149	0.549395	90.1	109.9	79.9	69.2	86.6	88	102.2	97.8	88.5	62.6	109.3	121.1	93.6	83.4	110.9	84	115.1	126	114.4	85	76.8	95.4	83.2	111.3	103.6	91.1	123	127.7	102.6	167.6	High	High	High	High	High	High	High	High	High	High
High	Master Protein	Q9Y6W3	Calpain-7 OS=Homo sapiens OX=9606 GN=CAPN7 PE=1 SV=1	6	CAPN7	1.327	0.41	0.18419	0.549414	114.7	85.3	92.8	136.7	142.5	133.1	130.8	104.9	124	87.9	113.9	126.4	70.2	102.5	98.4	118	30.9	91.2	77.1	73.2	131.9	48.9	35.1	121	174.2	70.8	136.5	99.1	76.9	50.9	High	High	High	High	High	High	High	High	High	High
High	Master Protein	Q9UDW1	Cytochrome b-c1 complex subunit 9 OS=Homo sapiens OX=9606 GN=UQCR10 PE=1 SV=3	3	UQCR10	0.833	-0.26	0.184192	0.549414	90.8	109.2	144.3	102.1	99.4	59.7	119.6	83.2	60.7	71.2	71.1	109.4	167.9	122.5	158.8	109.3	46.5	47	121.8	109.3	127.4	143	100.4	101.9	128.1	131.1	130.3	90.1	38.6	5.6	High	High	High	High	High	High	High	High	High	High
High	Master Protein	Q96RS6	NudC domain-containing protein 1 OS=Homo sapiens OX=9606 GN=NUDCD1 PE=1 SV=2	10	NUDCD1	1.245	0.32	0.184211	0.549443	106.9	93.1	132.8	111.7	96.1	92.4	147.4	117.1	119.6	73.3	91.9	124.1	103.8	124.8	153.4	100.4	33.9	76.5	113.4	87.6	87.4	104.7	36.8	95.9	116.1	115	128.4	93.4	98.9	23.5	High	High	High	High	High	High	High	High	High	High
High	Master Protein	Q86Y39	NADH dehydrogenase [ubiquinone] 1 alpha subcomplex subunit 11 OS=Homo sapiens OX=9606 GN=NDUFA11 PE=1 SV=3	7	NDUFA11	0.828	-0.27	0.184316	0.549593	85.9	114.1	102.4	85.3	123.4	70.2	85.4	86.8	61.3	59.6	118.6	139.4	118.4	143.6	134	112.3	54.9	95.8	100.9	99.1	121.1	101.6	46.5	114.6	159.4	120.3	165.8	94.4	59.2	25.7	High	High	High	High	High	High	High	High	High	High
High	Master Protein	Q9ULT8	E3 ubiquitin-protein ligase HECTD1 OS=Homo sapiens OX=9606 GN=HECTD1 PE=1 SV=4	9	HECTD1	0.83	-0.27	0.184373	0.549655	78.9	121.1	91.5	31	99.8	72.9	78.7	76.3	72.6	58.7	125	114.8	107.4	135.1	102.5	101.8	76.6	121.2	114.1	128.1	123.1	94.7	58.5	123.5	185.4	130	128.1	102.7	66.6	79.2	High	High	High	High	High	High	High	High	Peak Found	High
High	Master Protein	P51572	B-cell receptor-associated protein 31 OS=Homo sapiens OX=9606 GN=BCAP31 PE=1 SV=3	21	BCAP31	1.186	0.25	0.184493	0.549874	110.8	89.2	82	55.2	128.6	91.7	131	119.7	132	134.4	104.3	112.2	87.9	110.4	81.8	117.1	71.6	117.5	104.1	88.2	102	89.8	60.9	97.7	69.6	91.6	113.2	124.9	64.6	116	High	High	High	High	High	High	High	High	High	High
High	Master Protein	Q02252	Methylmalonate-semialdehyde dehydrogenase [acylating], mitochondrial OS=Homo sapiens OX=9606 GN=ALDH6A1 PE=1 SV=2	21	ALDH6A1	1.238	0.31	0.184792	0.550382	106.9	93.1	82.5	88.3	147.1	109.2	106.6	136.4	115.1	100.3	105.1	132.2	100.2	111.9	110.2	87.9	63.4	148.9	80.6	79.2	108.7	86.2	31.6	75	106.3	70.3	176.8	120.6	75.1	44.4	High	High	High	High	High	High	High	High	High	High
High	Master Protein	O00743	Serine/threonine-protein phosphatase 6 catalytic subunit OS=Homo sapiens OX=9606 GN=PPP6C PE=1 SV=1	15	PPP6C	0.855	-0.23	0.185261	0.55143	90.2	109.8	90.5	95.3	117.3	67.6	103.1	88.9	81.9	76.7	109.9	104.8	125.5	136.6	108.4	122.8	95.8	66	116.2	105.8	107.8	121	49.8	103.2	136.1	123.3	126.5	121.5	63.2	34.4	High	High	High	High	High	High	High	High	High	High
High	Master Protein	A0A024R7K8	Adaptor-related protein complex 1, mu 1 subunit, isoform CRA_a OS=Homo sapiens OX=9606 GN=AP1M1 PE=3 SV=1	20	Ap1m1; AP1M1; LOC101352394; LOC111144152	0.857	-0.22	0.185279	0.55143	90.8	109.2	95.5	89.7	106.6	82.6	91.4	77.7	91.4	82	104	120.3	114.9	127.8	105.1	127	100.3	94	112.8	114.2	129.6	83.8	49.9	121.4	173.9	122.3	103.3	101.2	53.1	24.2	High	High	High	High	High	High	High	High	High	High
High	Master Protein	Q9NRG9	Aladin OS=Homo sapiens OX=9606 GN=AAAS PE=1 SV=1	11	AAAS	0.874	-0.19	0.185433	0.551581	103.4	96.6	82.2	77.4	142.6	83	123.3	92.7	94	145.6	79.2	73.2	83.7	105.7	103.1	142.9	47.4	108.9	68.9	90.8	199.3	58.1	54.2	132.4	221.4	115.5	111	36.1	60.7	66.5	High	High	High	High	High	High	High	High	High	High
High	Master Protein	P27348	14-3-3 protein theta OS=Homo sapiens OX=9606 GN=YWHAQ PE=1 SV=1	18	YWHAQ	0.839	-0.25	0.186399	0.553795	99.4	100.6	95.5	88.6	97.4	73.3	109.6	90.5	113.1	95	88	81.9	123.6	97.6	94.3	90.8	123.2	94	113.9	111.2	84.7	143.1	95	89	103.8	138.3	85.5	102.2	68.1	108.9	High	High	High	High	High	High	High	High	High	High
High	Master Protein	A0A024R2K1	RAB5A, member RAS oncogene family, isoform CRA_a OS=Homo sapiens OX=9606 GN=RAB5A PE=4 SV=1	4	RAB5A	0.759	-0.4	0.186452	0.553897	68.5	131.5	69.8	53.5	80.3	41.1	77.9	66.7	62.6	45.1	131.6	167.2	111.7	130.5	69.5	132.9	45.2	113.4	153.2	129.5	124	88	35.1	123.9	196.3	146.5	90.6	158.6	82.9	72.4	High	High	High	High	High	High	High	High	Peak Found	High
High	Master Protein	Q92619	Rho GTPase-activating protein 45 OS=Homo sapiens OX=9606 GN=ARHGAP45 PE=1 SV=2	54	ARHGAP45	1.185	0.24	0.186609	0.554253	105	95	101.1	97.6	136.2	97.2	110.3	128.6	105	108.1	108.4	111	74.9	134.8	85.2	107.9	83	104.9	88.4	93.4	115.7	64.9	42.7	99.5	120.8	90.4	127.4	112	70.3	80.1	High	High	High	High	High	High	High	High	High	High
High	Master Protein	P02790	Hemopexin OS=Homo sapiens OX=9606 GN=HPX PE=1 SV=2	11	HPX	0.821	-0.29	0.186768	0.554615	85.8	114.2	59	173	59.3	263	46.8	22.4	36.8	105.4	54.7	109.7	51.1	44.8	167.5	69.6	75.6	28.7	117.7	236.9	81.9	115.2	168.8	49.3	19.3	86.7	23.5	179.2	299.3	54.8	High	High	High	High	High	High	Peak Found	Peak Found	Peak Found	High
High	Master Protein	A0A024RBC5	N-acetylglucosamine-6-sulfatase OS=Homo sapiens OX=9606 GN=GNS PE=2 SV=1	12	GNS	0.834	-0.26	0.187207	0.555313	88.3	111.7	115.8	88	119.5	62.5	99.6	62.8	80	84.3	95.1	139.7	100	126.7	64	113.9	139	96.7	119.3	111.6	83.4	114.5	53.1	107.1	157.7	124.6	96.6	102.7	30.8	110.7	High	High	High	High	High	High	High	High	High	High
High	Master Protein	Q9UNP9	Peptidyl-prolyl cis-trans isomerase E OS=Homo sapiens OX=9606 GN=PPIE PE=1 SV=1	6	PPIE	0.827	-0.27	0.187314	0.555548	91.4	108.6	74.5	47.5	108.2	61.4	92.5	89.2	87.2	91.9	102.1	99.4	134	119.8	122.9	91.3	85.4	102.9	113.5	106.6	83.6	97.2	103.1	99.8	130.9	120.3	114.4	108.4	111.7	100.4	High	High	High	Peak Found	High	High	High	High	High	High
High	Master Protein	A0A5A4N5K5	Coagulation factor VII OS=Homo sapiens OX=9606 PE=2 SV=1	2		1.19	0.25	0.187356	0.555582	112.7	87.3	50.6	121.8	119.5	94.9	105.1	129.5	117.4	119.1	114.2	138.2	60.1	141.9	54.6	133.2	64.7	121.2	76.6	65	84.2	84.5	67.2	118.3	139.2	70.3	107.3	135.6	66.3	99.5	High	High	High	High	High	High	High	High	High	High
High	Master Protein	P61244	Protein max OS=Homo sapiens OX=9606 GN=MAX PE=1 SV=1	8	MAX	1.232	0.3	0.187746	0.556198	106.7	93.3	103.6	80.5	118.2	104.1	140	114.8	126.9	96.8	88.4	100.8	93.6	118.9	84.7	53.4	102.2	121	91.2	97.7	81.6	87.5	62.8	102	84.6	100.4	102.4	97.5	89.8	154.6	High	High	High	High	High	High	High	High	High	High
High	Master Protein	P11388	DNA topoisomerase 2-alpha OS=Homo sapiens OX=9606 GN=TOP2A PE=1 SV=3	3	TOP2A	0.75	-0.42	0.188099	0.556869	78.5	121.5	148.8	27.9	94.3	46.7	138	48.3	44	154.8	64.4	76.8	117	104.4	144.7	119.8	49.1	88.6	66.6	105.2	206.3	83.7	153.8	137.2	291.1	144.3	81	24.4	39	NA	High	High	High	High	High	High	High	High	High	High
High	Master Protein	Q8WUM4	Programmed cell death 6-interacting protein OS=Homo sapiens OX=9606 GN=PDCD6IP PE=1 SV=1	2	PDCD6IP	1.184	0.24	0.188347	0.557345	109.4	90.6	89.2	96.2	128.5	95.6	138.8	121.5	113.7	114.9	90.3	107.5	91	104.8	84.2	94.8	94.6	111.1	105.2	99.9	101.2	93.5	52	84.5	101.2	90	117.5	131.7	72.7	74	High	High	High	High	High	High	High	High	High	High
High	Master Protein	P16885	1-phosphatidylinositol 4,5-bisphosphate phosphodiesterase gamma-2 OS=Homo sapiens OX=9606 GN=PLCG2 PE=1 SV=4	32	PLCG2	0.832	-0.27	0.189536	0.560201	85.3	114.7	113	64.4	102.1	51.1	110.9	59	64	90.9	93.8	148.4	96	154.9	110.1	157.9	84.6	92.4	110.9	114.9	187.2	117	59.4	121.9	165.7	88.9	83.9	69	51.1	36.6	High	High	High	High	High	High	High	High	Peak Found	High
High	Master Protein	O14980	Exportin-1 OS=Homo sapiens OX=9606 GN=XPO1 PE=1 SV=1	42	XPO1	0.859	-0.22	0.189835	0.5608	76.9	123.1	106.1	67.9	110.3	64.3	92.6	72.5	64.7	61.3	99.7	135.6	127	144	147	110.2	64	75.9	100.2	114.5	118.1	96.2	43.5	118.3	218.4	127.2	131.9	101.2	74.4	13.1	High	High	High	High	High	High	High	High	High	High
High	Master Protein	P25774	Cathepsin S OS=Homo sapiens OX=9606 GN=CTSS PE=1 SV=3	14	CTSS	0.831	-0.27	0.190081	0.561255	87.7	112.3	82	71.2	90.9	59.1	128.9	73.5	82.7	96.6	86.9	102.5	103.5	130.7	60.2	153	119.6	100.1	145.1	83.3	128.8	125.6	61.9	106.3	110.6	124.7	104.7	99.6	40.7	127.2	High	High	High	High	High	High	High	High	High	High
High	Master Protein	A0A0S2Z4Z0	RNA binding motif protein 14 isoform 1 (Fragment) OS=Homo sapiens OX=9606 GN=RBM14 PE=2 SV=1	26	RBM14	1.174	0.23	0.190295	0.561805	109.9	90.1	78.9	98	131.7	112.1	120.2	142	126.8	91.6	103.1	96.8	89.8	106.3	87.5	99.7	74.4	146.1	88.1	93.6	101.8	79.8	53.7	108.5	115.2	103.9	104	87.4	67.1	92	High	High	High	High	High	High	High	High	High	High
High	Master Protein	P41226	Ubiquitin-like modifier-activating enzyme 7 OS=Homo sapiens OX=9606 GN=UBA7 PE=1 SV=2	20	UBA7	0.835	-0.26	0.195289	0.562008	83.8	116.2	111.7	58.1	98.2	60.2	104.6	93.5	56.3	71.6	116.2	143.2	106.9	127.4	70	132.6	73.8	98.7	126.1	93.1	121.8	110.5	40.1	101.6	146	121.7	146.8	126.2	88.1	54.8	High	High	High	High	High	High	High	High	High	High
High	Master Protein	Q6PIZ9	T-cell receptor-associated transmembrane adapter 1 OS=Homo sapiens OX=9606 GN=TRAT1 PE=1 SV=1	3	TRAT1	0.703	-0.51	0.192606	0.562008	94	106	121.7	14.8	169.2	64.8	80	83.3	60.9	39.6	184.4	117.6	58.5	268.4	162.7	81.2	75.8	201.9	62.1	75.1	54.3	NA	51.2	131.9	50.4	76.4	193.3	141	66.7	112.9	High	High	High	Peak Found	High	High	High	Peak Found	Peak Found	Peak Found
High	Master Protein	Q14137	Ribosome biogenesis protein BOP1 OS=Homo sapiens OX=9606 GN=BOP1 PE=1 SV=2	16	BOP1	0.832	-0.27	0.194838	0.562008	91.8	108.2	109	44.3	111	71.1	106.3	94.5	84.1	73	121.5	132.5	141	135.3	148.6	104.1	50.8	104.9	109.3	101.3	100.9	98.1	41.4	115.9	133.8	80.5	127.9	105.2	102.3	51.5	High	High	High	High	High	High	High	High	Peak Found	High
High	Master Protein	P34897	Serine hydroxymethyltransferase, mitochondrial OS=Homo sapiens OX=9606 GN=SHMT2 PE=1 SV=3	22	SHMT2	0.871	-0.2	0.19388	0.562008	90.7	109.3	118.8	70.8	94.8	72.3	95.4	82.5	84.6	84.3	92.7	119.6	101.9	115.2	107.1	98.3	113.6	93.5	101.8	89.1	107.2	98.9	78.6	135.2	201.2	116.2	88.3	103.9	58.3	76	High	High	High	High	High	High	High	High	High	High
High	Master Protein	Q6YN16	Hydroxysteroid dehydrogenase-like protein 2 OS=Homo sapiens OX=9606 GN=HSDL2 PE=1 SV=1	16	HSDL2	1.228	0.3	0.194606	0.562008	110.3	89.7	111.9	100	121.4	106.7	140	121.1	130.6	106.8	105.1	120.1	90.8	127.4	82.9	103.5	63.6	93.8	113.7	113.6	86	90.8	47.3	65.3	95.7	103.3	104.1	102.5	60.6	91.5	High	High	High	High	High	High	High	High	High	High
High	Master Protein	P38159	RNA-binding motif protein, X chromosome OS=Homo sapiens OX=9606 GN=RBMX PE=1 SV=3	12	RBMX	1.183	0.24	0.191479	0.562008	129.2	70.8	87.7	82.1	130.4	145.3	140.9	140.9	143.9	162.3	68.1	104.8	66.5	104.1	95.4	71.2	103.1	182.6	68.5	62.4	74.2	52	69.3	102.2	80.2	65.7	90	89.8	74.1	142.4	High	High	High	High	High	High	High	High	High	High
High	Master Protein	Q9Y3A5	Ribosome maturation protein SBDS OS=Homo sapiens OX=9606 GN=SBDS PE=1 SV=4	20	SBDS	1.197	0.26	0.192686	0.562008	110.3	89.7	97	77.2	136.6	116.7	131.4	137.9	130.8	80.4	107.1	130.7	88	114.1	118.9	109.1	99.6	113.9	85.8	77.7	102.4	83.7	43.8	84.3	101.7	101.2	123.9	97.2	71.4	37.4	High	High	High	High	High	High	High	High	High	High
High	Master Protein	Q14562	ATP-dependent RNA helicase DHX8 OS=Homo sapiens OX=9606 GN=DHX8 PE=1 SV=1	13	DHX8	0.794	-0.33	0.192759	0.562008	82.9	117.1	104.7	67	134.4	61	98.3	90.4	73.9	50	82.1	114.7	138.1	148	90	129.7	31.1	96.2	83.2	134.5	145	71.1	31.2	127.1	184.6	128	154.8	116.3	95.3	19.2	High	High	High	High	High	High	High	High	Peak Found	Peak Found
High	Master Protein	P01042	Kininogen-1 OS=Homo sapiens OX=9606 GN=KNG1 PE=1 SV=2	4	KNG1	0.842	-0.25	0.195595	0.562008	102.2	97.8	89	115.2	67.8	80.7	144.3	90.6	84.5	91.4	113	133.7	92.8	76.3	113.1	77.7	121.8	60.6	125.3	67.3	67.6	155	45.9	79.5	16.3	60.2	146.5	264	72.1	147.7	High	High	High	High	High	High	High	High	High	High
High	Master Protein	Q8N6S5	ADP-ribosylation factor-like protein 6-interacting protein 6 OS=Homo sapiens OX=9606 GN=ARL6IP6 PE=1 SV=1	4	ARL6IP6	1.232	0.3	0.192691	0.562008	113.1	86.9	114.2	79.6	112.2	91.7	111.4	118.8	91.1	164.4	85.8	67.6	61.2	86	74.9	93.1	51.8	161.4	79.6	81.7	136.3	68.2	121.2	139.4	179.4	122.4	89.7	48.4	66.3	102.2	High	High	High	High	High	High	High	High	High	High
High	Master Protein	A0A024RDH2	Ubiquitin-conjugating enzyme E2D 3 (UBC4/5 homolog, yeast), isoform CRA_a OS=Homo sapiens OX=9606 GN=UBE2D3 PE=3 SV=1	2	LOC100760666; LOC101111026; LOC101359032; LOC105873892; LOC109263464; LOC110578425; LOC111156875; MANBA; Ube2d3; UBE2D3	1.184	0.24	0.190766	0.562008	102.5	97.5	117.7	328	46.1	195.2	44	47.8	42.7	86.8	41.6	69.8	39.9	53.1	108.6	63.4	80.8	31.6	52.6	143.6	85.6	68.8	331.2	50.5	53.9	59.2	43.5	88	411	15.3	High	High	High	Peak Found	High	High	High	High	High	High
High	Master Protein	P62910	60S ribosomal protein L32 OS=Homo sapiens OX=9606 GN=RPL32 PE=1 SV=2	13	RPL32	1.182	0.24	0.193891	0.562008	110.3	89.7	64.8	115.6	119.9	123.3	106.4	183.2	155.2	44.6	115.2	104.3	70.6	118.8	130.4	91.5	50.8	169	66.2	49.4	95.2	37.7	47.4	138.3	131.2	65.7	96.1	114.3	83.5	111.1	High	High	High	High	High	High	High	High	High	High
High	Master Protein	A0A109NGN6	Proteasome subunit alpha type OS=Homo sapiens OX=9606 PE=2 SV=1	14		0.84	-0.25	0.190699	0.562008	90.3	109.7	88.8	56.7	93.1	75.3	115.6	88.1	86.5	91.1	93.5	111.8	116	121.6	118.9	102.2	138.4	98.7	110.6	92.8	76.3	107.9	76.6	93.1	133.5	107	112.7	110.9	84.8	97.5	High	High	High	High	High	High	High	High	High	High
High	Master Protein	Q96PP8	Guanylate-binding protein 5 OS=Homo sapiens OX=9606 GN=GBP5 PE=1 SV=1	23	GBP5	0.866	-0.21	0.193425	0.562008	89.5	110.5	68.8	71.6	112.1	78.7	112.6	80	72.7	103.4	97.6	61	84.3	144.8	98.5	122.1	113.4	86.2	135.8	132.6	117.9	72.6	34.6	154.8	227.5	135.6	93.2	95.4	33.6	58.6	High	High	High	High	High	High	High	High	High	High
High	Master Protein	Q9Y520	Protein PRRC2C OS=Homo sapiens OX=9606 GN=PRRC2C PE=1 SV=4	23	PRRC2C	1.228	0.3	0.191759	0.562008	111.9	88.1	78.2	89.4	127.9	103.7	145.8	113.5	120.5	120.8	93.9	100.3	81.5	110.2	57.6	118.9	90.3	112.5	110.5	84.9	104.4	71.1	62.7	117.6	89.6	88.3	110.6	88.1	66.2	140.8	High	High	High	High	High	High	High	High	High	High
High	Master Protein	P60953	Cell division control protein 42 homolog OS=Homo sapiens OX=9606 GN=CDC42 PE=1 SV=2	12	CDC42	1.181	0.24	0.196506	0.562008	110.1	89.9	90.4	132.1	138.1	99.4	121.5	102.1	127.6	110.9	92.6	97.9	84.8	137.3	79.7	124.6	73.5	102.7	99.9	78.9	123.9	73	43.1	91.5	151.4	102.2	106.6	96.9	41.2	76	High	High	High	High	High	High	High	High	High	High
High	Master Protein	A0A024R897	Actin-related protein 2/3 complex subunit 5 OS=Homo sapiens OX=9606 GN=ARPC5L PE=2 SV=1	11	ARPC5L	0.875	-0.19	0.194658	0.562008	87.5	112.5	113.2	74.8	147.2	56.2	85	82	40.3	117.5	106.2	108.7	140.7	142.1	155.5	142.9	81.8	51.4	116.5	143.4	101.6	108.9	35.3	87.5	201.4	127.5	80.6	67.4	45.3	38.6	High	High	High	High	High	High	High	High	High	High
High	Master Protein	P05109	Protein S100-A8 OS=Homo sapiens OX=9606 GN=S100A8 PE=1 SV=1	13	S100A8	1.183	0.24	0.190925	0.562008	104.6	95.4	120.2	34.9	106	48	124	51.9	59.4	555.1	46.7	53.6	181.7	100.8	36.6	44.4	151.6	26	174.3	69.9	78.9	224.8	45.4	38.9	8.7	99.7	102.4	74.7	82.6	58.9	High	High	High	High	High	High	High	High	High	High
High	Master Protein	Q9ULC5	Long-chain-fatty-acid--CoA ligase 5 OS=Homo sapiens OX=9606 GN=ACSL5 PE=1 SV=1	17	ACSL5	0.827	-0.27	0.194672	0.562008	79.8	120.2	123.6	102.8	111.6	62.8	81.5	57	78.1	62.7	129.2	119.9	117.7	126	130.7	142.2	38.3	93.5	120.7	123.4	105.7	124	31.4	143.3	161.6	150	88.8	77.2	52.9	43.3	High	High	High	High	High	High	High	High	High	High
High	Master Protein	Q9Y3B4	Splicing factor 3B subunit 6 OS=Homo sapiens OX=9606 GN=SF3B6 PE=1 SV=1	7	SF3B6	1.226	0.29	0.191147	0.562008	94.5	105.5	85.9	72.5	126	80	109.6	113.9	97.9	74.3	103.7	126.2	102	141.2	103.9	102.8	69.1	107.4	99.9	106.2	101.7	85.9	39.7	100.1	171.5	107.4	130.7	101.1	87.8	51.5	High	High	High	High	High	High	High	High	High	High
High	Master Protein	A0A0S2Z410	Epididymis secretory sperm binding protein (Fragment) OS=Homo sapiens OX=9606 GN=HSD17B10 PE=2 SV=1	20	HSD17B10	0.842	-0.25	0.196027	0.562008	77.6	122.4	86.5	65.6	124.9	64.4	84.7	80.9	66	67.3	117.5	127.6	92.6	158.7	113.9	118.3	83.3	99.8	118.1	119.1	115.3	71.8	38.4	105.9	193.6	120.9	149.9	117.8	60.7	36.6	High	High	High	High	High	High	High	High	High	High
High	Master Protein	F4ZW66	NF110b OS=Homo sapiens OX=9606 PE=2 SV=1	2		1.243	0.31	0.196085	0.562008	115.9	84.1	100.9	121.6	131.5	98.2	138.1	131.2	142.6	98.4	106	109.5	94.4	96.2	79.9	94	99.7	117	81.5	87.7	86.4	74.2	53.3	88.3	72.1	85.5	99.3	108.7	89.4	114.3	High	High	High	High	High	High	High	High	High	Peak Found
High	Master Protein	Q9BVJ7	Dual specificity protein phosphatase 23 OS=Homo sapiens OX=9606 GN=DUSP23 PE=1 SV=1	8	DUSP23	0.823	-0.28	0.196656	0.562124	88.5	111.5	127.6	96.2	89.3	80.5	72.7	88.8	87.4	79.1	84.6	117.7	102.1	129.9	110.9	128.6	95.3	118.7	105.2	111.2	145.8	116.9	71.4	124.9	141.5	132.4	61.1	81.7	58.8	39.7	High	High	High	High	High	High	High	High	High	High
High	Master Protein	Q9UNA1	Rho GTPase-activating protein 26 OS=Homo sapiens OX=9606 GN=ARHGAP26 PE=1 SV=1	9	ARHGAP26	0.746	-0.42	0.197107	0.563078	82.7	117.3	47.2	74.7	162	79.5	89	71.5	46	116.3	105.4	124	131.5	191.5	135	149.8	50.1	90.5	69.9	133.4	76.3	88.2	22.1	130.4	188.3	121.7	100	113.2	27.3	65.5	High	High	Peak Found	Peak Found	High	High	High	High	Peak Found	High
High	Master Protein	Q15031	Leucine--tRNA ligase, mitochondrial OS=Homo sapiens OX=9606 GN=LARS2 PE=1 SV=2	8	LARS2	1.232	0.3	0.197221	0.563254	113.6	86.4	127.9	120.9	136.8	119.2	111.5	121	153.9	73.2	86.4	93.3	86.7	126	89.2	99.4	97.5	138.5	90.9	120.9	96.6	70.4	42.3	86.4	97.8	87.4	114.2	107	61.7	42.9	High	High	High	High	High	High	High	High	High	Peak Found
High	Master Protein	P53990	IST1 homolog OS=Homo sapiens OX=9606 GN=IST1 PE=1 SV=1	2	IST1	1.217	0.28	0.197746	0.564163	111.6	88.4	105.1	96.7	141.7	115.5	138.7	123.7	132.2	117.3	112.6	108	83.3	119.6	75.9	121.9	70.6	104.5	93.9	73.5	129.8	61.8	37.2	97	120.8	91.1	119.2	107	48.8	52.6	High	High	High	High	High	High	High	High	High	High
High	Master Protein	H0YMJ0	Mortality factor 4-like protein 1 (Fragment) OS=Homo sapiens OX=9606 GN=MORF4L1 PE=1 SV=1	7	MORF4L1	0.801	-0.32	0.197928	0.564521	95.5	104.5	108.2	75.6	126.8	62.7	109.2	164.7	55.8	35.2	104.7	94.2	81.9	129.9	108.5	76.9	99.3	108.2	67.3	89	82.1	59.7	18.4	98.7	270.9	134.2	133.7	100.2	98.5	105.4	High	High	High	High	High	High	High	High	Peak Found	Peak Found
High	Master Protein	B7Z6Z9	cDNA FLJ53929, highly similar to Tyrosine-protein phosphatase non-receptor type4 OS=Homo sapiens OX=9606 PE=2 SV=1	9		0.828	-0.27	0.198588	0.565597	87.3	112.7	75.6	67.8	87.2	86	88.4	74.9	51.6	126	100.2	127.3	94.9	112	103.6	138.7	117.6	79.8	164.4	100.3	124.1	120	65.2	88.9	88.1	104.5	101.3	120.9	70.8	119.8	High	High	High	High	High	Peak Found	High	High	High	High
High	Master Protein	P41208	Centrin-2 OS=Homo sapiens OX=9606 GN=CETN2 PE=1 SV=1	9	CETN2	1.239	0.31	0.199969	0.565655	105.3	94.7	97.2	76.2	102.5	111.9	116.6	117.1	122.6	72.4	90.6	94.3	109	114.6	122.1	98	122.8	98.5	99	99.2	81	83.9	68.6	94.2	98.4	92.9	134.9	94.4	92.3	94.7	High	High	High	High	High	High	High	High	High	High
High	Master Protein	A0A384NLA7	Epididymis secretory sperm binding protein OS=Homo sapiens OX=9606 PE=2 SV=1	3		1.39	0.48	0.199654	0.565655	127.2	72.8	115.4	138.2	143.7	162.5	154.3	123.7	240.6	115	77.8	136.1	50.9	115.7	64.2	115.7	NA	139.6	45.9	80.7	88.9	34.6	52.1	87.9	47.2	90	129.7	76.5	61.8	111.3	High	High	High	High	High	High	High	High	High	High
High	Master Protein	P32121	Beta-arrestin-2 OS=Homo sapiens OX=9606 GN=ARRB2 PE=1 SV=2	12	ARRB2	0.838	-0.25	0.201206	0.565655	87.1	112.9	95.3	67.8	101.5	57.5	106.5	83.3	74.9	86.4	92.5	129.8	110.6	160	119.5	144.5	73.7	95.4	109.5	107.5	133.4	92.3	35.1	108.1	177.8	117.5	115.2	120.2	60.2	23.9	High	High	High	High	High	High	High	High	High	High
High	Master Protein	Q8WXH0	Nesprin-2 OS=Homo sapiens OX=9606 GN=SYNE2 PE=1 SV=3	18	SYNE2	0.844	-0.25	0.201129	0.565655	96.7	103.3	98.7	92.2	88.3	75.1	113.4	89.3	100.9	134.3	102.4	89.4	110.4	122.6	102.3	127.6	89.9	99.7	113.1	112.9	125.2	95.4	56.3	100	140.6	126.4	101.4	89	37.1	66.4	High	High	High	High	High	High	High	High	High	High
High	Master Protein	Q9Y5B0	RNA polymerase II subunit A C-terminal domain phosphatase OS=Homo sapiens OX=9606 GN=CTDP1 PE=1 SV=3	16	CTDP1	1.213	0.28	0.200915	0.565655	120.5	79.5	142.8	195	79.1	188.6	75	85.2	68.6	90.4	54	64.3	49.1	66.3	166.6	57.2	57.5	54.8	49.4	145.1	73.9	52.9	256.8	67.7	51.4	79.2	53.5	58.2	376.5	40.7	High	High	High	High	High	High	High	High	High	High
High	Master Protein	Q13363	C-terminal-binding protein 1 OS=Homo sapiens OX=9606 GN=CTBP1 PE=1 SV=2	12	CTBP1	1.185	0.25	0.198885	0.565655	106.7	93.3	73.9	118.9	141.1	83.7	121.9	117.8	107.4	107.2	93.7	127.2	79.2	123.6	70	124.6	91.7	98.1	107.8	94.1	118.3	75.3	42.1	98.6	152.3	104.1	117.1	113.3	52.1	45.1	High	High	High	High	High	High	High	High	High	High
High	Master Protein	P12955	Xaa-Pro dipeptidase OS=Homo sapiens OX=9606 GN=PEPD PE=1 SV=3	23	PEPD	0.873	-0.2	0.200163	0.565655	103	97	117.7	94.8	100.2	75.9	108.2	75.7	93.5	121.3	61.8	80.2	146.6	93.3	97.7	88.7	139.9	81.2	128.8	124.9	90.2	175.1	95.1	69.9	79.2	122.8	100.4	81.2	70.1	85.6	High	High	High	High	High	High	High	High	High	High
High	Master Protein	O00567	Nucleolar protein 56 OS=Homo sapiens OX=9606 GN=NOP56 PE=1 SV=4	30	NOP56	1.179	0.24	0.199845	0.565655	109.3	90.7	102.1	93.5	118.5	104.4	123.8	122.1	127.3	72.6	107.4	122.2	101.3	125.8	131.9	93.8	80.8	115.1	81.9	95.4	90.7	81.2	50.3	84	82.1	89.9	128.4	107.4	91	75	High	High	High	High	High	High	High	High	High	High
High	Master Protein	S6BAN6	IgG L chain OS=Homo sapiens OX=9606 PE=2 SV=1	2		1.307	0.39	0.200538	0.565655	96.3	103.7	64.4	78.8	49.6	149.9	65.9	274.5	450.8	54.8	88.7	56.9	27.3	84	69.7	110.7	133.3	38.9	108.1	75.2	106.6	59.9	80.2	56	23.1	82.8	26.2	151.6	172.6	59.6	High	High	High	High	High	High	High	High	High	High
High	Master Protein	Q9NRR8	CDC42 small effector protein 1 OS=Homo sapiens OX=9606 GN=CDC42SE1 PE=1 SV=1	3	CDC42SE1	1.233	0.3	0.200622	0.565655	108.8	91.2	115.3	115	127.8	110.9	111.6	97.3	122.3	115	90.9	129.5	98.5	123.4	88.8	96.1	61.6	96.7	109.9	80.1	90.2	85.2	59.9	101.3	107.1	97.2	113.3	122.2	53.3	79.5	High	High	High	High	High	High	High	High	High	High
High	Master Protein	P57105	Synaptojanin-2-binding protein OS=Homo sapiens OX=9606 GN=SYNJ2BP PE=1 SV=2	6	SYNJ2BP	1.333	0.41	0.200243	0.565655	91.1	108.9	121.7	74.3	80.1	95.9	65.7	85	93.5	121.2	109.6	135.3	87.7	120.7	121.4	102.6	78.9	103.3	101.9	128.1	129.9	103.6	35.1	124.8	131.6	105.4	107.6	118	67.5	49.5	High	High	High	High	High	High	Peak Found	High	Peak Found	Peak Found
High	Master Protein	Q6ZNK5	FLJ00293 protein (Fragment) OS=Homo sapiens OX=9606 GN=FLJ00293 PE=2 SV=1	2	FLJ00293	0.824	-0.28	0.198754	0.565655	98.6	101.4	121.4	61.6	NA	122	52.8	59.9	100.6	109.9	166.5	90.8	132.9	184.1	113.5	98.3	131.1	84.9	76.1	64.8	152.1	56.8	34.4	109	226.6	172.1	157.1	78.3	23.2	18.9	High	High	High	High	Not Found	High	High	Peak Found	High	High
High	Master Protein	Q92520	Protein FAM3C OS=Homo sapiens OX=9606 GN=FAM3C PE=1 SV=1	5	FAM3C	0.747	-0.42	0.201966	0.565696	63.4	136.6	53	53.8	71.6	43.6	46.7	53.9	46.3	51.3	86.6	176.4	67.1	111.2	86.4	109.4	113.8	208.2	142.8	119	67.6	121.7	53.5	140.6	252.8	123.4	100.5	140.7	68.1	90	High	High	Peak Found	High	High	High	High	Peak Found	Peak Found	Peak Found
High	Master Protein	P50502	Hsc70-interacting protein OS=Homo sapiens OX=9606 GN=ST13 PE=1 SV=2	14	ST13	1.17	0.23	0.201972	0.565696	111.1	88.9	105.5	65.6	116.3	105.3	131.7	127.9	114	115	86.3	96.9	101.8	99.8	112.4	93.8	98.5	103.6	87.1	85	75.7	83.6	78.8	83.7	88.8	85.7	134.7	89.5	133.9	99.1	High	High	High	High	High	High	High	High	High	High
High	Master Protein	O00462	Beta-mannosidase OS=Homo sapiens OX=9606 GN=MANBA PE=1 SV=3	8	MANBA	0.771	-0.38	0.202016	0.565712	74.7	125.3	163.9	66	122.4	52.7	80.7	58	60.9	91.2	26.4	148.1	122.4	160.4	76.5	145	25.1	NA	195	157.3	61.1	157.4	126.5	74.2	149.6	193	114	93.9	26.8	51.6	High	High	High	High	High	Peak Found	High	Peak Found	Peak Found	High
High	Master Protein	A0A024QZ22	PRA1 family protein OS=Homo sapiens OX=9606 GN=PRAF2 PE=3 SV=1	4	PRAF2; WDR45	0.838	-0.26	0.203178	0.56763	87.5	112.5	93.9	78.4	105.3	63.9	72.7	85.7	84.3	75.9	119.1	114.5	122.3	99.5	98	127.1	90.7	97.6	95.1	108.6	120.7	100	48.8	100.5	158.5	137.2	123.6	118.5	68.9	90.7	High	High	High	High	High	High	Peak Found	High	High	Peak Found
High	Master Protein	Q8NCW5	NAD(P)H-hydrate epimerase OS=Homo sapiens OX=9606 GN=NAXE PE=1 SV=2	12	NAXE	0.844	-0.24	0.203498	0.567928	93.6	106.4	79.7	83.3	98.8	89.5	117.6	96.4	82.6	88.4	101.6	128.4	92.8	95.3	112.3	110.4	77	121.5	120.6	99.5	78.6	101.5	87.1	96.7	103.4	100.8	146.6	127.3	91.9	70.6	High	High	High	High	High	High	High	High	High	High
High	Master Protein	Q96KP4	Cytosolic non-specific dipeptidase OS=Homo sapiens OX=9606 GN=CNDP2 PE=1 SV=2	30	CNDP2	0.845	-0.24	0.203896	0.568271	90.6	109.4	104.6	63.3	114	71.8	92.9	100.7	84.2	69.5	106.1	129.8	137.5	127.9	145.5	107.5	86.4	101.4	91	117.4	87.9	120.9	41.8	86.1	142.6	107.3	113.4	96.5	91	61	High	High	High	High	High	High	High	High	High	High
High	Master Protein	A0A024QZT9	NAD(P)H dehydrogenase, quinone 2, isoform CRA_a OS=Homo sapiens OX=9606 GN=NQO2 PE=3 SV=1	6		0.804	-0.31	0.204016	0.568446	61.6	138.4	111.6	6.8	16.2	72.9	148.9	7.9	31.2	161.7	6.3	109.7	118.6	114.6	244.4	79.4	139.2	97.5	59	227.7	74	259.7	209.5	71.5	20.1	105	129.6	109.1	51.6	16.5	High	High	High	Peak Found	Peak Found	High	High	Peak Found	Peak Found	High
High	Master Protein	A0A024R5S4	Ubiquitin specific peptidase 8, isoform CRA_a OS=Homo sapiens OX=9606 GN=USP8 PE=4 SV=1	6	USP8	0.821	-0.28	0.205699	0.571145	77.4	122.6	74.9	21.6	105	53.2	77	68.8	57.1	86.1	113.9	106.9	138.8	120.1	127.4	147.2	71.6	105.7	102.5	106	87.3	113.4	62.1	103.5	167.3	116.7	119.3	129.8	87.7	129.5	High	High	High	High	High	High	High	High	Peak Found	High
High	Master Protein	P30049	ATP synthase subunit delta, mitochondrial OS=Homo sapiens OX=9606 GN=ATP5F1D PE=1 SV=2	3	ATP5F1D	1.17	0.23	0.206158	0.571925	108.1	91.9	103.7	106.2	116.7	99.3	116.8	95.8	111.3	137.4	64.6	87.3	104.7	82.2	107.6	111.1	169.8	101.3	100.6	90.6	90.9	94.7	91.7	73	107.4	93.2	80.3	76	86.3	99.5	High	High	High	High	High	High	High	High	High	High
High	Master Protein	P19397	Leukocyte surface antigen CD53 OS=Homo sapiens OX=9606 GN=CD53 PE=1 SV=1	3	CD53	1.232	0.3	0.206209	0.571947	99.8	100.2	87.1	110.1	114.2	57.3	142.2	71.2	98.6	158.8	82.4	134.1	105.2	113.6	101.4	130.5	115.2	77.9	107.4	73.2	119.4	113	77.2	93.6	141.3	104.1	87.9	133.1	37.4	12.5	High	High	High	High	High	High	High	High	High	High
High	Master Protein	P82673	28S ribosomal protein S35, mitochondrial OS=Homo sapiens OX=9606 GN=MRPS35 PE=1 SV=1	5	MRPS35	0.751	-0.41	0.206181	0.571947	82.9	117.1	107.1	13.1	110.2	85.5	98.6	35.9	80.8	21	157.4	153.7	67.9	182.4	157	33.7	20.9	129.7	113.6	169.3	96.2	115.4	10	127.4	165	119.3	194.4	90.6	114.7	29	High	High	High	Peak Found	High	Peak Found	High	High	Peak Found	Peak Found
High	Master Protein	O14744	Protein arginine N-methyltransferase 5 OS=Homo sapiens OX=9606 GN=PRMT5 PE=1 SV=4	12	PRMT5	1.225	0.29	0.20652	0.572603	113.5	86.5	128.5	94.8	124.2	124.9	113.9	143	117.9	77.6	83.7	121.2	117.4	101	146.8	90.5	27.4	82.4	92.7	82.8	90.3	94.9	41.2	91.9	104.7	88	133.6	103.3	115.4	66	High	High	High	High	High	High	High	High	High	Peak Found
High	Master Protein	Q7Z434	Mitochondrial antiviral-signaling protein OS=Homo sapiens OX=9606 GN=MAVS PE=1 SV=2	11	MAVS	0.811	-0.3	0.206986	0.573607	77.7	122.3	98.7	73.1	72	54	66.3	105.6	63.4	38.2	189.3	106.9	100.3	102.6	132.2	85.3	27.6	96.7	105.8	147.2	53.2	110.8	49.4	131.2	182.8	123	120	133.2	87.9	143.5	High	High	High	High	High	High	High	High	High	High
High	Master Protein	P01871	Immunoglobulin heavy constant mu OS=Homo sapiens OX=9606 GN=IGHM PE=1 SV=4	5		1.176	0.23	0.207645	0.57483	85	115	47.3	32.6	60.4	239	48	312.7	296.1	29.2	162.2	130.6	37.4	27.3	69.3	98.6	223	28.2	71.6	47.5	121.6	27.5	56.8	80.7	22	74	38.8	167.3	131	119.1	High	High	High	High	High	High	High	High	High	High
High	Master Protein	Q9NWV4	CXXC motif containing zinc binding protein OS=Homo sapiens OX=9606 GN=CZIB PE=1 SV=1	10	CZIB	0.85	-0.23	0.209584	0.57549	85.4	114.6	99.8	58.6	106.5	65.5	90.8	62.2	73.1	84.7	104.2	111.3	121.2	119.5	112.3	106.7	104.7	104.6	128.5	122.7	77.6	122.5	92.1	94.2	102.8	102.1	142.2	91.2	119.2	79.2	High	High	High	High	High	High	High	High	High	High
High	Master Protein	Q9BSD7	Cancer-related nucleoside-triphosphatase OS=Homo sapiens OX=9606 GN=NTPCR PE=1 SV=1	8	NTPCR	0.816	-0.29	0.20964	0.57549	75.1	124.9	64.5	49.2	190.7	44	148.6	124.5	34.9	44.7	178.9	121.1	89.5	211	75.6	114.2	63.6	151.3	66.7	98.2	131.3	51.8	38.5	78.4	190.7	37.7	176.2	151.3	50.9	21.9	High	High	High	High	High	High	High	High	Peak Found	High
High	Master Protein	Q8IX12	Cell division cycle and apoptosis regulator protein 1 OS=Homo sapiens OX=9606 GN=CCAR1 PE=1 SV=2	33	CCAR1	1.179	0.24	0.210823	0.57549	97.5	102.5	85.6	70.8	125.7	87.1	115.3	117.2	102.2	87.9	104	111.9	91.4	126.1	99.8	115.2	85.9	115.2	98.7	99.5	93.6	72.4	56.8	93.6	116.6	102.7	138.5	112.9	86.3	87.1	High	High	High	High	High	High	High	High	High	High
High	Master Protein	Q5R3I4	Tetratricopeptide repeat protein 38 OS=Homo sapiens OX=9606 GN=TTC38 PE=1 SV=1	2	TTC38	0.835	-0.26	0.210437	0.57549	98	102	108.6	84.7	110.5	58.3	84.1	72.6	67.6	101	69.4	92.2	187.9	83.6	50	191.8	109.9	80.8	62	189.6	105.1	176.2	66.1	129.4	161.8	153.1	73.3	41	19.8	69.8	High	High	High	High	High	Peak Found	High	High	High	High
High	Master Protein	Q5JTJ3	Cytochrome c oxidase assembly factor 6 homolog OS=Homo sapiens OX=9606 GN=COA6 PE=1 SV=1	5	COA6	1.18	0.24	0.211069	0.57549	139	61	106	711.5	61.1	133.6	161.7	114.2	127.4	109.2	52.6	60.6	22.8	26.1	41	42.1	74.6	135.7	35.7	54.8	55	32.2	42.6	37.7	23.2	81.4	65.4	53.2	80.2	258.4	High	High	High	High	High	High	High	High	High	High
High	Master Protein	Q9BXP5	Serrate RNA effector molecule homolog OS=Homo sapiens OX=9606 GN=SRRT PE=1 SV=1	39	SRRT	1.165	0.22	0.212768	0.57549	109.6	90.4	99.1	94	117	107.9	136.2	122.8	126.4	106.7	107	120	77.8	108.2	88.6	109.9	100.1	110.3	86.6	84.1	120.4	57.8	41.9	88.8	93.9	91.4	118.6	85.9	67.7	130.9	High	High	High	High	High	High	High	High	High	High
High	Master Protein	Q15283	Ras GTPase-activating protein 2 OS=Homo sapiens OX=9606 GN=RASA2 PE=1 SV=3	25	RASA2	1.214	0.28	0.211022	0.57549	111.8	88.2	95.4	114.2	109.2	109.6	122.9	146.9	128.5	79.9	125	179.7	88.5	100.9	120.6	87.9	70.7	93.8	84.6	78	86.5	63.4	44.1	94.2	86.5	74	144.3	114.4	128.4	27.8	High	High	High	High	High	High	High	High	High	High
High	Master Protein	A8K7Q2	Heat shock cognate 71 kDa protein OS=Homo sapiens OX=9606 GN=HSPA8 PE=1 SV=1	2	HSPA8	0.822	-0.28	0.208929	0.57549	89.3	110.7	140.3	NA	105.1	80	83.1	105.2	NA	95.3	NA	132.8	133.7	127.7	185.7	136.9	89.1	133.1	102.4	101.3	130.6	109.7	65.6	119.4	138.8	124	117.5	124	68.6	50.1	High	High	High	Not Found	High	Peak Found	High	High	Not Found	High
High	Master Protein	Q9C037	E3 ubiquitin-protein ligase TRIM4 OS=Homo sapiens OX=9606 GN=TRIM4 PE=1 SV=2	4	TRIM4	0.879	-0.19	0.210458	0.57549	85.8	114.2	91.9	60.9	150.5	60.1	84.3	76.1	39.9	79.9	93.9	130.4	88	177.5	104.7	147.2	44.9	87.9	105.6	102.8	151.8	50.9	42.6	128.3	247.4	130.1	194.3	70	48.4	9.8	High	High	High	High	High	High	High	High	High	High
High	Master Protein	O75340	Programmed cell death protein 6 OS=Homo sapiens OX=9606 GN=PDCD6 PE=1 SV=1	11	PDCD6	0.84	-0.25	0.208421	0.57549	78.7	121.3	146.8	59.4	136.4	64.1	65.8	90.2	50.9	65.1	84.1	61.1	175.6	107.3	205.4	85.6	66.7	108.2	107.9	156.4	94.7	136.9	46.5	84	178.5	150.4	122.5	64.4	77.5	7.6	High	High	High	High	High	High	High	High	High	High
High	Master Protein	Q53XM7	VAMP (Vesicle-associated membrane protein)-associated protein B and C OS=Homo sapiens OX=9606 GN=VAPB PE=1 SV=1	4	VAPB	1.206	0.27	0.21391	0.577965	106.3	93.7	109	69	119.6	87	117	110.1	130.9	148.3	90	100.7	83	104.8	93.6	104.2	62.1	99.5	106.7	82.5	108.8	83.6	63.1	106.8	79.1	112.9	103.8	130.6	74.5	118.7	High	High	High	High	High	High	High	High	High	High
High	Master Protein	Q8NHV1	GTPase IMAP family member 7 OS=Homo sapiens OX=9606 GN=GIMAP7 PE=1 SV=1	14	GIMAP7	0.881	-0.18	0.214334	0.578875	99.5	100.5	80.2	77.4	123.9	67.9	124.7	120.4	79.3	119.8	139	129.1	67	151.3	68.1	126	89.3	101.7	101.9	71.8	94.3	47.7	42.5	112.9	96.4	90.3	148.8	142	63.2	123	High	High	High	High	High	High	High	High	High	High
High	Master Protein	Q7L523	Ras-related GTP-binding protein A OS=Homo sapiens OX=9606 GN=RRAGA PE=1 SV=1	9	RRAGA	0.843	-0.25	0.215222	0.580619	83.9	116.1	83.7	70.9	112.2	61.6	99.8	77.3	68.5	126.6	71	134.5	128.7	160.7	108.6	155.9	78	51.3	164.9	94.5	128.1	127.4	45.1	110.2	125.9	116.5	112.3	104.6	46	35.1	High	High	High	High	High	High	High	High	High	High
High	Master Protein	A0A384N5Z8	Epididymis secretory sperm binding protein OS=Homo sapiens OX=9606 PE=2 SV=1	41		1.172	0.23	0.215507	0.581213	107.3	92.7	99.8	95	123.4	103	127.9	131.1	128.6	100.5	99.9	101.7	105	112.3	116.6	92.4	89.4	101.3	85.7	87.3	92.7	82.5	50.5	100.5	100.7	94.9	105.7	109	72.7	89.7	High	High	High	High	High	High	High	High	High	High
High	Master Protein	Q96DP0	NADH dehydrogenase [ubiquinone] flavoprotein 3, mitochondrial OS=Homo sapiens OX=9606 PE=2 SV=1	8		1.205	0.27	0.215885	0.582042	111.9	88.1	91.5	107.4	118.5	123.8	135.4	112.1	130.7	121.4	103.4	100.9	90.5	95.8	73.3	56.4	48.3	126.3	115.7	91.2	96.5	67.5	77.9	96.3	79.7	97.5	131	93.3	75.8	141.9	High	High	High	High	High	High	High	High	High	High
High	Master Protein	G5E9A6	Ubiquitin carboxyl-terminal hydrolase OS=Homo sapiens OX=9606 GN=USP11 PE=1 SV=1	18	USP11	0.865	-0.21	0.216036	0.582344	112	88	133	93.9	116	108.6	132.8	113.9	117.5	116.9	86.1	79.9	115.5	89.1	112.4	83.6	110.6	98.3	87.1	90.4	109.1	104.9	84.3	69.8	67.8	95.2	122.5	92.5	97.6	70.9	High	High	High	High	High	High	High	High	High	High
High	Master Protein	P62917	60S ribosomal protein L8 OS=Homo sapiens OX=9606 GN=RPL8 PE=1 SV=2	17	RPL8	1.172	0.23	0.216141	0.582548	108.2	91.8	92.4	102.1	106	107.1	115.4	137.9	142.5	62.9	92.1	108.5	99	88.8	166.9	81.3	72.6	158.3	72.2	81.4	85.4	70.1	62.3	127.7	122.7	77.4	99.4	93.1	74.6	99.7	High	High	High	High	High	High	High	High	High	High
High	Master Protein	Q53Z07	60S ribosomal protein L9 OS=Homo sapiens OX=9606 GN=RPL9 PE=2 SV=1	7	RPL9	0.876	-0.19	0.216251	0.582794	83.6	116.4	69.1	37.5	94.6	66.3	77	106.6	76.8	25.8	125.6	126.2	101.7	142.2	177.5	96.1	91.6	152.2	80.3	92.5	89.8	68.9	59.3	111.4	219.5	93.9	135.1	118.3	101	63.3	High	High	High	High	High	High	High	High	High	High
High	Master Protein	P24666	Low molecular weight phosphotyrosine protein phosphatase OS=Homo sapiens OX=9606 GN=ACP1 PE=1 SV=3	8	ACP1	0.856	-0.22	0.216311	0.582902	86.6	113.4	95.2	91.3	95.6	64.3	68.1	116.2	54.8	58.5	110.1	89.9	159.8	95.3	138.8	103.9	103.3	107.1	88	89.9	115	147.9	87.3	103.2	117.8	122.3	102.4	98.2	92.9	82.9	High	High	High	High	High	High	High	High	High	High
High	Master Protein	P30203	T-cell differentiation antigen CD6 OS=Homo sapiens OX=9606 GN=CD6 PE=1 SV=3	2	CD6	0.866	-0.21	0.217156	0.584155	90.4	109.6	80.3	64.9	71.9	91.8	92.3	95.7	109.6	108	118.6	94.2	92.4	108.9	128.9	125.8	71.1	115	116.2	89.7	59.1	91.2	80.8	116.4	101.4	138.2	120.2	127.3	75.9	114.1	High	High	High	High	High	High	High	High	High	High
High	Master Protein	O95163	Elongator complex protein 1 OS=Homo sapiens OX=9606 GN=ELP1 PE=1 SV=3	26	ELP1	0.843	-0.25	0.217276	0.584217	101.9	98.1	99.8	76.3	124.2	108.2	126.9	107.2	109.9	87.9	85	109.6	105	146.9	128.3	123.1	62	94.7	101.2	102.2	121.3	95.3	39.7	110.5	115.1	120.3	119.6	90.8	60.3	28.9	High	High	High	High	High	High	High	High	High	High
High	Master Protein	A8K3M3	Tyrosine-protein phosphatase non-receptor type OS=Homo sapiens OX=9606 GN=PTPN1 PE=2 SV=1	22	PTPN1	0.878	-0.19	0.217219	0.584217	84.6	115.4	119.6	60.6	111	81.6	78.7	100.6	74.9	78.3	119.8	101.4	127.6	114.1	135.7	108.2	111.3	110.5	120.4	115.2	93.8	105.2	48.7	95.9	122.3	119.8	102.7	102.7	87.8	51.5	High	High	High	High	High	High	High	High	High	High
High	Master Protein	A0A2R8YDB8	Histone deacetylase complex subunit SAP130 OS=Homo sapiens OX=9606 GN=SAP130 PE=1 SV=1	8	SAP130	1.232	0.3	0.217442	0.584377	117.6	82.4	93.5	68.9	137.9	102.5	126.6	126.9	142	150.3	86.5	100.6	86.9	112.9	60.4	124.4	64.9	111.6	111.6	78.9	115.2	69	41	90.8	102.8	85.1	104.9	81.3	63.5	159.1	High	High	High	High	High	High	High	High	High	High
High	Master Protein	Q15819	Ubiquitin-conjugating enzyme E2 variant 2 OS=Homo sapiens OX=9606 GN=UBE2V2 PE=1 SV=4	6	UBE2V2	1.222	0.29	0.217618	0.584637	106.6	93.4	87.8	108	94.6	101.6	94.8	157.4	126.9	34.4	104.7	106.5	83.4	91.6	78.5	90.1	141.6	107.8	99.1	69.2	86.2	81.7	38.9	80.7	80.4	70.7	85.7	164.1	83.4	250.4	High	High	High	High	High	High	High	High	High	High
High	Master Protein	P23025	DNA repair protein complementing XP-A cells OS=Homo sapiens OX=9606 GN=XPA PE=1 SV=1	4	XPA	0.755	-0.41	0.218472	0.586537	87.8	112.2	36.1	73	172.3	109.7	74.2	179.6	94.2	61.6	100.3	156.5	61.2	153.6	59.3	90.4	36.3	163.3	122.9	116.9	49.8	68.1	35.1	139.9	54.2	134.2	114.4	113.9	61.7	167.3	High	High	High	High	High	High	High	High	High	High
High	Master Protein	Q9GZY8	Mitochondrial fission factor OS=Homo sapiens OX=9606 GN=MFF PE=1 SV=1	6	MFF	0.829	-0.27	0.218796	0.587269	68.2	131.8	41.4	29.4	75.6	57.7	58.1	66.2	48.8	219.6	127.6	82.1	102.6	146.4	138.6	142.7	102.6	64.9	163.2	128.7	77.1	92.6	35.2	86.8	159.3	134.3	87.3	121.7	77	132.5	High	High	High	Peak Found	High	High	High	High	Peak Found	Peak Found
High	Master Protein	A0A0C4DFV9	Protein SET OS=Homo sapiens OX=9606 GN=SET PE=1 SV=2	3	SET	0.849	-0.24	0.219512	0.588645	93.9	106.1	88.5	79.6	92.7	78.2	112.5	94.7	93.6	71.2	93.8	108.8	104.2	105.7	107.9	94.9	112.2	99.9	98.3	100.5	81.4	93.9	84.8	99.1	141.6	120.2	127.6	120.5	109	84.9	High	High	High	High	High	High	High	High	High	High
High	Master Protein	W0UV28	Ribonuclease A A1 OS=Homo sapiens OX=9606 GN=RAA1 PE=3 SV=1	6	RAA1	0.826	-0.28	0.220077	0.589633	92.3	107.7	77.6	68.8	182.5	15.8	140.6	23.1	42.5	66.4	28.6	31.3	105.9	74.5	130.2	112	120.9	50.1	25.9	8.4	73.5	150.6	12.5	161.8	49.2	14.2	220.4	321.7	83.5	407.8	High	High	High	High	High	Peak Found	High	Peak Found	Peak Found	High
High	Master Protein	Q92544	Transmembrane 9 superfamily member 4 OS=Homo sapiens OX=9606 GN=TM9SF4 PE=1 SV=2	5	TM9SF4	0.824	-0.28	0.220157	0.589769	71.9	128.1	68.2	55.8	136.6	49.5	76.6	60	68.1	88.2	109.2	144.1	113.9	149.4	126	130.4	59.9	122.8	123	115.1	120	81.3	51.5	137.7	156.4	131.4	117.9	155.1	42.4	9.2	High	High	High	High	High	High	High	High	High	High
High	Master Protein	B3KRK8	Vimentin OS=Homo sapiens OX=9606 PE=2 SV=1	2		0.839	-0.25	0.220205	0.589844	91.2	108.8	53	77.1	62.1	69.8	114	129	96.1	89.7	142.5	106.7	92.6	106.1	50.5	121	104.6	75.4	200.6	86.7	94.1	88.8	52.6	75.3	31.3	114.9	155.3	148.4	37.7	224.1	High	High	High	High	High	High	High	High	High	High
High	Master Protein	Q9NZZ3	Charged multivesicular body protein 5 OS=Homo sapiens OX=9606 GN=CHMP5 PE=1 SV=1	6	CHMP5	0.844	-0.24	0.22063	0.590666	104.9	95.1	79.4	85.8	96.5	111.3	158.9	108.9	119.2	105.2	91.6	93	89	111.8	96.9	97.2	97.2	119.1	85.9	81.6	98.4	79.7	108.7	135.2	104	107.3	103.8	95.6	85.7	53.2	High	High	High	High	High	High	High	High	High	Peak Found
High	Master Protein	Q9Y2Q3	Glutathione S-transferase kappa 1 OS=Homo sapiens OX=9606 GN=GSTK1 PE=1 SV=3	12	GSTK1	0.864	-0.21	0.221078	0.591577	87.5	112.5	103.5	39.8	119.6	74	104	88.3	87.9	81.7	122.1	115.8	88	146.7	88.9	103.2	66	138.4	142.5	125.5	107.5	75.1	51.8	110.7	153.5	147.3	133.8	124	29.7	30.6	High	High	High	High	High	High	High	High	High	High
High	Master Protein	Q9Y221	60S ribosome subunit biogenesis protein NIP7 homolog OS=Homo sapiens OX=9606 GN=NIP7 PE=1 SV=1	6	NIP7	0.841	-0.25	0.221357	0.592187	82.4	117.6	54	87.4	52.3	261.6	31.6	81.1	27.4	84.6	46.9	149	36.3	103.3	90.5	105.7	222.9	226.6	117.1	61.8	159.5	26.1	49.3	78	233.8	53.1	59.3	146	98.4	56.3	High	High	High	Peak Found	High	High	High	High	Peak Found	Peak Found
High	Master Protein	A0A024R7L2	BRISC and BRCA1-A complex member 1 OS=Homo sapiens OX=9606 GN=HSPC142 PE=3 SV=1	9	BABAM1	1.217	0.28	0.221447	0.592322	108.5	91.5	90.8	88.3	130.6	107.5	125.6	134.3	128.9	98.5	102.1	108.7	100.9	112.8	95	104.8	60.3	103.7	87.9	87	90.3	74.5	55.7	101.7	88.1	79.2	120	117.5	77.5	127.6	High	High	High	High	High	High	High	High	High	High
High	Master Protein	P50395	Rab GDP dissociation inhibitor beta OS=Homo sapiens OX=9606 GN=GDI2 PE=1 SV=2	15	GDI2	0.85	-0.23	0.221443	0.592322	89.8	110.2	121.1	64.5	100.3	74.2	92.5	82.3	71.9	87.3	87	109.6	144.6	117.5	142	93.2	107.9	87.7	119.5	99	101.5	130.5	74.8	96.5	143.7	117.1	102.4	105.6	77.8	47.9	High	High	High	High	High	High	High	High	High	High
High	Master Protein	A0A0S2Z4V5	Polyglutamine binding protein 1 isoform 1 (Fragment) OS=Homo sapiens OX=9606 GN=PQBP1 PE=2 SV=1	8	PQBP1	1.218	0.28	0.221705	0.592703	104.6	95.4	87.3	107.8	102.2	121.2	96.6	137.1	118.9	43	82.6	101.6	85.3	96.3	125.8	86	134.9	115.9	81.1	88	81.1	70.9	63.8	111.8	98.7	94.9	106.1	110.3	81.4	169.5	High	High	High	High	High	High	High	High	High	High
High	Master Protein	O14776	Transcription elongation regulator 1 OS=Homo sapiens OX=9606 GN=TCERG1 PE=1 SV=2	34	TCERG1	1.179	0.24	0.221945	0.592941	101.3	98.7	101.5	91.6	122.9	97	112.8	110.3	105.7	83.5	96.5	100.3	105	110.6	123.5	91.9	69.9	112	101.5	101.5	92.7	79.6	63.5	105.8	143.8	109.9	113.4	80.3	84.1	88.9	High	High	High	High	High	High	High	High	High	High
High	Master Protein	P12830	Cadherin-1 OS=Homo sapiens OX=9606 GN=CDH1 PE=1 SV=3	3	CDH1	0.819	-0.29	0.223212	0.595608	100.7	99.3	72.7	63.6	13.6	95.2	80.3	20.4	102.1	137.2	45.9	43.2	252.9	68.6	61.5	75.3	179.7	50.3	94.8	119.3	154.3	282.8	NA	189.6	15.7	98.1	67.3	290.1	71.4	54.3	High	High	High	High	Peak Found	High	High	High	High	High
High	Master Protein	P46783	40S ribosomal protein S10 OS=Homo sapiens OX=9606 GN=RPS10 PE=1 SV=1	13	RPS10	1.166	0.22	0.223752	0.596513	104.9	95.1	73.4	77.8	113.1	115.4	132.6	132.1	116.1	60.2	104.9	113.3	76.8	123.6	116.9	100.5	89	114.8	82	68.6	102.5	64.4	56.3	112.1	145.4	77.3	115.5	127.7	66.8	121	High	High	High	High	High	High	High	High	High	High
High	Master Protein	Q9UEW8	STE20/SPS1-related proline-alanine-rich protein kinase OS=Homo sapiens OX=9606 GN=STK39 PE=1 SV=3	2	STK39	0.875	-0.19	0.22422	0.597475	94	106	119.1	104.1	124.6	64.4	99	82.1	77.8	94.7	91.2	101.5	125	130.1	115.3	122	105.6	56.1	116.7	102.5	114.7	119.8	50.7	100.9	163.5	125.6	112.8	85.6	53.6	40.8	High	High	Not Found	Not Found	High	High	High	High	High	High
High	Master Protein	O75695	Protein XRP2 OS=Homo sapiens OX=9606 GN=RP2 PE=1 SV=4	6	RP2	1.298	0.38	0.224674	0.59842	115.7	84.3	100.6	77.8	159.8	115.6	129.4	120.5	128.9	185.4	71.9	174.5	66.5	145.8	35.7	110	55.3	92.7	120.1	52.4	95.1	87.1	33.5	89.1	130.2	111.8	109.4	131.7	44	25.3	High	High	High	High	High	High	High	High	High	High
High	Master Protein	P61018	Ras-related protein Rab-4B OS=Homo sapiens OX=9606 GN=RAB4B PE=1 SV=1	12	RAB4B	0.838	-0.25	0.224959	0.598991	89.7	110.3	97.6	76.5	127.3	75.9	106	88.7	68.9	71.8	81.5	131.4	92	160.6	73.6	130.4	84.9	101.4	113.1	101.3	139.3	101.6	50.3	99.7	208	126.4	100.3	102	52.9	36.4	High	High	High	High	High	High	High	High	High	High
High	Master Protein	F5GX51	Rho family-interacting cell polarization regulator 2 OS=Homo sapiens OX=9606 GN=RIPOR2 PE=1 SV=2	33	RIPOR2	1.189	0.25	0.225202	0.599505	105.7	94.3	92.5	105.1	127.9	103.9	132.7	127.9	112.9	89.3	104.7	120.3	71.2	132.4	82.5	110.9	80.6	116.8	94	78.8	100.7	52.5	57.5	107.2	119.4	84.6	124.6	113	72.3	83.8	High	High	High	High	High	High	High	High	High	High
High	Master Protein	Q9GZZ9	Ubiquitin-like modifier-activating enzyme 5 OS=Homo sapiens OX=9606 GN=UBA5 PE=1 SV=1	8	UBA5	1.223	0.29	0.226106	0.601379	102.7	97.3	103.9	96.5	126.4	104.9	109.8	109.1	83.1	82.3	56	223.4	105.1	148.4	87.2	53.6	NA	93.8	123.9	107.8	64.5	89.4	43.8	99	180.9	123.8	121.7	136.6	82.4	42.5	High	High	High	High	High	High	High	High	High	High
High	Master Protein	Q99961	Endophilin-A2 OS=Homo sapiens OX=9606 GN=SH3GL1 PE=1 SV=1	9	SH3GL1	0.837	-0.26	0.226943	0.602959	88.6	111.4	92.1	52.1	107.9	65.5	80.3	100.6	50.2	94.2	137	90.6	111.9	134.6	95.2	115.7	124.1	95.7	141.2	161.6	61.4	83.7	18.9	98.4	138.9	140.4	89.9	104.4	64.5	148.8	High	High	High	High	High	High	High	High	Peak Found	High
High	Master Protein	Q86W50	RNA N6-adenosine-methyltransferase METTL16 OS=Homo sapiens OX=9606 GN=METTL16 PE=1 SV=2	14	METTL16	1.218	0.29	0.227087	0.603265	106.7	93.3	127.3	123.3	125	122.6	101.9	103.4	112.8	99.4	89	119.2	102.1	113.2	111	105.2	43	109.4	85.3	80.7	107.5	74.6	52.3	97.1	106.6	76.9	119.3	116	103.4	72.3	High	High	High	High	High	High	High	High	High	High
High	Master Protein	Q01433	AMP deaminase 2 OS=Homo sapiens OX=9606 GN=AMPD2 PE=1 SV=2	23		1.215	0.28	0.227234	0.603495	115.4	84.6	119.9	98.6	118.3	130.2	129.6	168.5	130.3	104.2	98.6	120.2	78.3	103.6	96.5	95.5	46.8	123.9	91.8	80.1	82.9	54.6	43	91	89.6	85	137.7	112.6	91.9	76.9	High	High	High	High	High	High	High	High	High	High
High	Master Protein	V9HWB4	78 kDa glucose-regulated protein OS=Homo sapiens OX=9606 GN=HEL-S-89n PE=2 SV=1	48	HEL-S-89n	0.852	-0.23	0.227583	0.604289	92.7	107.3	117	71	100.3	71.4	93.4	89.3	94.5	82.8	105.1	113.6	116.3	103.3	103.6	108.9	101.2	121.2	111.1	106.2	95.8	121	77	100.1	121.8	131.4	85.2	114.4	61.1	82	High	High	High	High	High	High	High	High	High	High
High	Master Protein	P54725	UV excision repair protein RAD23 homolog A OS=Homo sapiens OX=9606 GN=RAD23A PE=1 SV=1	2	RAD23A	1.228	0.3	0.227687	0.604538	92.4	107.6	83.7	46	88	82.3	114.8	90.6	93.3	90.5	92.3	135.9	87.6	123.3	123.3	105.3	88.7	144.1	97.9	95	112.4	83.1	97.5	119.8	121.3	82.4	129.9	114.8	102.7	53.6	High	High	High	High	High	High	High	High	High	High
High	Master Protein	A0A384NKK8	Epididymis secretory sperm binding protein OS=Homo sapiens OX=9606 PE=2 SV=1	8		0.84	-0.25	0.228044	0.60535	72.4	127.6	142.9	25.2	118.5	51.5	32.8	63.6	47.3	62	97.1	137.6	108.9	131.3	212.4	53.6	67.8	78.7	162.4	174.8	80.9	155	102	65.2	96	186.8	135.2	91.9	69.7	48.8	High	High	High	High	High	High	High	High	High	High
High	Master Protein	P35573	Glycogen debranching enzyme OS=Homo sapiens OX=9606 GN=AGL PE=1 SV=3	55	AGL	0.884	-0.18	0.228088	0.605441	79.6	120.4	113.3	69.8	121.3	54.3	62.9	100.9	66.7	64.1	102.1	110.1	142	122.5	134.4	101.1	86.6	98.6	101.3	101.7	88.6	142.3	90.3	87.3	115.6	117.1	139.2	111.4	104.2	50.4	High	High	High	High	High	High	High	High	High	High
High	Master Protein	P41236	Protein phosphatase inhibitor 2 OS=Homo sapiens OX=9606 GN=PPP1R2 PE=1 SV=2	13	PPP1R2	1.174	0.23	0.228202	0.605716	99.2	100.8	89.1	88.8	91	90.4	149.7	158.1	149.6	85.7	101.3	85.2	82.9	94.7	99.2	73.7	95.1	119.5	78.9	66.1	76.2	69.6	104.1	89.8	51.8	65.2	126.4	130	114.2	173.6	High	High	High	High	High	High	High	High	High	High
High	Master Protein	P55795	Heterogeneous nuclear ribonucleoprotein H2 OS=Homo sapiens OX=9606 GN=HNRNPH2 PE=1 SV=1	9	HNRNPH2	0.847	-0.24	0.228797	0.60684	82.6	117.4	92.7	44.7	124.9	70.2	82.6	89.8	76.4	64.2	80.2	130.6	121.8	124.3	122.5	98.1	124.9	97.2	115.3	125.2	90.4	110.5	66.8	95.5	147.1	140.9	123.7	106.4	82.4	50.8	High	High	High	High	High	High	High	High	High	High
High	Master Protein	Q6P2E9	Enhancer of mRNA-decapping protein 4 OS=Homo sapiens OX=9606 GN=EDC4 PE=1 SV=1	32	EDC4	0.864	-0.21	0.228874	0.606884	95.5	104.5	86.1	77.1	107.4	296	86.3	86.8	84.3	80.9	84.6	101.2	77.7	124.7	117.2	85.2	57.5	111.3	81.5	104.6	96.3	65.7	46.2	115.4	149.9	92.6	128.8	103.5	86.6	64.7	High	High	High	High	High	High	High	High	High	High
High	Master Protein	Q96P70	Importin-9 OS=Homo sapiens OX=9606 GN=IPO9 PE=1 SV=3	9	IPO9	0.84	-0.25	0.228981	0.607139	98.9	101.1	113.8	93.2	102.6	93.9	86.4	151.9	73	122.8	132.8	108.7	47.8	193.5	47.5	156.9	154.1	100.5	62.6	45.8	106.4	74.9	32.3	100.3	57.1	70.5	72.8	172.5	100.7	124.7	High	High	High	High	High	High	High	High	High	High
High	Master Protein	O76071	Probable cytosolic iron-sulfur protein assembly protein CIAO1 OS=Homo sapiens OX=9606 GN=CIAO1 PE=1 SV=1	9	CIAO1	0.849	-0.24	0.229391	0.607722	92.1	107.9	121.9	51.5	124.8	56.7	91.7	54.8	87.7	71.2	79.1	84.3	179.7	90.3	155	76.9	131.9	103.7	115.5	134.6	81.6	170.5	71	92	115.8	147.2	93.3	85.7	81.1	50.4	High	High	High	High	High	High	High	High	High	High
High	Master Protein	P62841	40S ribosomal protein S15 OS=Homo sapiens OX=9606 GN=RPS15 PE=1 SV=2	6	RPS15	1.212	0.28	0.229826	0.608385	110.5	89.5	67	49.8	122.4	118.2	136.5	144.4	147.8	79.3	83.6	109.5	89.9	111.1	99.8	95.2	71.3	108.8	101.8	72.6	87.6	68.8	65.2	104.6	144.8	77.1	115.8	119.7	89	118.5	High	High	High	High	High	High	High	High	High	High
High	Master Protein	Q9BUT1	Dehydrogenase/reductase SDR family member 6 OS=Homo sapiens OX=9606 GN=BDH2 PE=1 SV=2	8	BDH2	1.213	0.28	0.229888	0.60843	115.3	84.7	141.6	65.5	134.4	115.6	123.5	106.1	119.2	70.8	75.3	128.2	117.6	136.3	131.2	94.8	67.9	114.3	86.4	55.2	68.8	83.2	40.3	106.7	75.4	86	175.5	130.1	71.4	78.8	High	High	High	High	High	High	High	High	High	High
High	Master Protein	P63173	60S ribosomal protein L38 OS=Homo sapiens OX=9606 GN=RPL38 PE=1 SV=2	6	RPL38	0.837	-0.26	0.230144	0.608849	86	114	69.9	41.9	111.8	71.9	75.3	97.1	69.9	80.7	105.8	134.5	79.7	113.3	78.5	95.1	74.8	133.3	95.3	133.9	110	57.9	57	95.5	306.6	99.6	145	65.6	78.1	121.8	High	High	High	High	High	High	High	High	High	High
High	Master Protein	O75935	Dynactin subunit 3 OS=Homo sapiens OX=9606 GN=DCTN3 PE=1 SV=1	9	DCTN3	1.212	0.28	0.230366	0.609142	107.8	92.2	151.1	104.7	120.5	105.1	107.1	92	112.8	114.1	90.8	85.6	124.1	109.3	118.3	119	78.1	95.5	86.3	100.9	131.3	92.4	34.8	83.2	126.3	117.8	99.6	68.3	76.5	54.5	High	High	High	High	High	High	High	High	High	High
High	Master Protein	O14521	Succinate dehydrogenase [ubiquinone] cytochrome b small subunit, mitochondrial OS=Homo sapiens OX=9606 GN=SDHD PE=1 SV=1	4	SDHD	0.833	-0.26	0.230711	0.609784	81	119	159.1	53.7	140.5	61.7	130.2	77.5	71.2	65.2	53.5	85.8	141.1	145.8	105.4	120.2	35.5	57.5	131.2	114	150.7	110.9	69.4	107.5	149.7	148.1	164.5	75.9	70.5	3.6	High	High	High	Peak Found	High	High	High	High	High	Peak Found
High	Master Protein	Q13232	Nucleoside diphosphate kinase 3 OS=Homo sapiens OX=9606 GN=NME3 PE=1 SV=2	4	NME3	0.769	-0.38	0.231098	0.61041	87.7	112.3	97.5	116.9	68.8	94.3	73	58.6	26.6	67	81.2	111.8	90.4	78.7	157.5	125.6	77.4	166.7	91.2	183.8	226.7	71	8.9	92	255.7	203.3	89.2	64.6	15.6	6.2	High	High	High	High	High	Peak Found	High	High	Peak Found	Peak Found
High	Master Protein	P13747	HLA class I histocompatibility antigen, alpha chain E OS=Homo sapiens OX=9606 GN=HLA-E PE=1 SV=4	9	HLA-E	1.224	0.29	0.231298	0.610475	119	81	64.7	90.8	88.5	75.3	140.3	249.3	237.5	160.1	92.9	125.7	93.2	123.4	58.8	74.6	68.1	103.7	72.3	64	66.6	76.1	54.2	70.5	91.3	77.7	136.2	94.4	106.7	43.3	High	High	High	High	High	High	High	High	High	High
High	Master Protein	A0A024RDY9	Rho guanine nucleotide exchange factor (GEF) 7, isoform CRA_b OS=Homo sapiens OX=9606 GN=ARHGEF7 PE=4 SV=1	18		1.203	0.27	0.231378	0.610631	108.5	91.5	93.4	97.9	161.7	91.4	116.1	118.9	110.2	118.6	93.6	117.9	100.1	135	88.1	107.1	62.1	104.4	123.2	89.8	94.6	84	41.5	78	124.3	96.1	118.3	117.9	53.7	62	High	High	High	High	High	High	High	High	Peak Found	High
High	Master Protein	Q9UQR1	Zinc finger protein 148 OS=Homo sapiens OX=9606 GN=ZNF148 PE=1 SV=2	12	ZNF148	0.825	-0.28	0.231557	0.610842	92.9	107.1	91	74.2	88.3	71.5	92.8	108	78.8	46	95	148.5	95.9	92.8	103.3	84.1	89.1	152.9	100.6	96.6	94.3	89.2	63.9	114.5	125.3	92.8	135.7	124.1	80.5	170.4	High	High	High	High	High	High	High	High	Peak Found	High
High	Master Protein	Q8NI60	Atypical kinase COQ8A, mitochondrial OS=Homo sapiens OX=9606 GN=COQ8A PE=1 SV=1	9	COQ8A	1.241	0.31	0.231956	0.611093	117.9	82.1	80.4	101.2	143.1	133.4	145.2	181.6	120.2	98.4	104.9	143	22.4	105.3	77.6	124.1	33.3	126.7	67.1	69.4	108	45.2	41.2	76.8	98.7	113	211.7	128	78.8	21.3	High	High	High	High	High	High	High	High	High	High
High	Master Protein	Q13761	Runt-related transcription factor 3 OS=Homo sapiens OX=9606 GN=RUNX3 PE=1 SV=2	9	RUNX3	0.841	-0.25	0.23192	0.611093	81	119	73.7	77.4	118.5	63.6	86.7	84.8	71.4	73	125.2	111.7	114	128.8	95.6	135.8	84.4	128.1	89	110.2	114.3	84.8	57.9	112.9	184.8	137.8	100.6	95	56.5	83.5	High	High	High	High	High	High	High	High	High	High
High	Master Protein	P49755	Transmembrane emp24 domain-containing protein 10 OS=Homo sapiens OX=9606 GN=TMED10 PE=1 SV=2	12	TMED10	0.879	-0.19	0.231943	0.611093	83.3	116.7	67.4	85.7	107.5	65.1	80.9	80.5	78.1	85.8	128.2	171	85.8	131.9	94.6	156.5	70.6	149.4	124.7	107.3	86.7	86.2	45.4	96.4	124.7	119.6	119	119.7	52.7	78.5	High	High	High	High	High	High	High	High	High	High
High	Master Protein	A0A0P1J1R0	Translationally-controlled tumor protein OS=Homo sapiens OX=9606 GN=seTCTP PE=3 SV=1	12	seTCTP	0.884	-0.18	0.232177	0.611341	92.3	107.7	112.3	53	117.9	70.7	90.2	86.2	81.7	70.7	82.4	102.6	169.7	97.8	147.2	87.8	97.9	87	115.2	129.9	64.3	154.4	78.4	99.4	128.8	134.2	97.2	90.8	77.6	74.6	High	High	High	High	High	High	High	High	High	High
High	Master Protein	Q8N684	Cleavage and polyadenylation specificity factor subunit 7 OS=Homo sapiens OX=9606 GN=CPSF7 PE=1 SV=1	14	CPSF7	1.2	0.26	0.232724	0.612595	107.7	92.3	95.6	112.4	113	123.9	113.3	123.1	118.2	83.4	93.1	100.7	101.5	101	103.2	92.5	78.4	134	78.7	95.9	108.7	65.2	54.7	117.8	134.1	114.9	92.1	72.2	80.4	97.9	High	High	High	High	High	High	High	High	High	High
High	Master Protein	Q8IWX8	Calcium homeostasis endoplasmic reticulum protein OS=Homo sapiens OX=9606 GN=CHERP PE=1 SV=3	21	CHERP	1.205	0.27	0.232796	0.612728	101.5	98.5	96.8	55.6	137.2	111.1	121.1	123.3	96.6	97.6	116.1	115.5	86.8	126.3	99.1	113.5	79	109.3	93.7	101.6	84.3	69.7	37.6	108.1	137.4	102.1	125.7	100.3	84.1	70.3	High	High	High	High	High	High	High	High	High	High
High	Master Protein	Q86W42	THO complex subunit 6 homolog OS=Homo sapiens OX=9606 GN=THOC6 PE=1 SV=1	14	THOC6	0.832	-0.26	0.232909	0.612919	76.9	123.1	72.6	64.6	121.6	42.6	72.7	79.8	65.7	66.4	90.1	127.8	150.1	124.2	176.4	102.6	74.7	110	99	123.7	112.2	123.7	47.1	108.2	188.2	120.7	130.6	89	86.9	28.9	High	High	High	High	High	High	High	High	High	High
High	Master Protein	Q5TFE4	5'-nucleotidase domain-containing protein 1 OS=Homo sapiens OX=9606 GN=NT5DC1 PE=1 SV=1	15	NT5DC1	0.881	-0.18	0.232921	0.612925	117.2	82.8	33.7	116.9	152.5	139.6	154.5	163.6	157.6	127.2	122.1	132.7	101.9	137	123.3	123.8	12.2	142.3	104.7	104.5	30.6	78.3	62	122.1	52.3	117.2	42.6	31.5	94.9	18.2	High	High	High	High	High	High	High	High	High	High
High	Master Protein	Q9UMS4	Pre-mRNA-processing factor 19 OS=Homo sapiens OX=9606 GN=PRPF19 PE=1 SV=1	24	PRPF19	0.879	-0.19	0.232964	0.612956	86.7	113.3	100	68.9	115.1	65.8	94.6	92.6	73	66.5	106.8	137.9	108.3	134.2	130.8	112.4	70.8	101.6	97.6	101.9	98.3	79.8	39.2	113.8	172.2	121.5	132.5	121.8	87.9	54.1	High	High	High	High	High	High	High	High	High	High
High	Master Protein	O00232	26S proteasome non-ATPase regulatory subunit 12 OS=Homo sapiens OX=9606 GN=PSMD12 PE=1 SV=3	28	PSMD12	0.882	-0.18	0.233519	0.614014	88.8	111.2	119.9	61.7	111.9	76.1	104.3	90.1	82.6	84.4	93.3	113.5	114.4	140.9	123.5	109.5	70	75.2	107.6	109	121.4	89.9	42.7	110.1	189.5	126.5	137.6	95.3	75.9	23.3	High	High	High	High	High	High	High	High	High	High
High	Master Protein	V9HWB8	Pyruvate kinase OS=Homo sapiens OX=9606 GN=HEL-S-30 PE=2 SV=1	6	HEL-S-30	0.853	-0.23	0.233534	0.614016	91.4	108.6	106.3	62.5	95.7	72	96.3	105.2	84.2	83.6	120	123.3	110.4	126.7	125.9	89.3	92.7	123.4	104.2	95.1	95.3	87.2	54.2	95.6	128.6	109.1	142.2	129.6	84.1	57.3	High	High	High	High	High	High	High	High	High	High
High	Master Protein	O95372	Acyl-protein thioesterase 2 OS=Homo sapiens OX=9606 GN=LYPLA2 PE=1 SV=1	11	LYPLA2	1.166	0.22	0.233595	0.614132	105.1	94.9	108.6	102.6	127.8	92	134.4	109.9	122.5	106.4	90	102.6	110.1	129	113	101.3	91.9	82.6	102.3	94.9	110.5	85.8	52.4	94.6	112.7	96	126.5	105.2	67.1	27.3	High	High	High	High	High	High	High	High	High	High
High	Master Protein	O43676	NADH dehydrogenase [ubiquinone] 1 beta subcomplex subunit 3 OS=Homo sapiens OX=9606 GN=NDUFB3 PE=1 SV=3	4	NDUFB3	1.21	0.27	0.234053	0.615256	112.3	87.7	127.9	92.4	122.5	103.1	111	119.2	117	116.4	83.2	93.8	98.3	100.6	116.2	106.9	78	107.6	99.7	85.2	116.7	81.8	80.7	86.2	78.4	88.5	113.9	77.4	86.9	110.4	High	High	High	High	High	High	High	High	High	High
High	Master Protein	P20618	Proteasome subunit beta type-1 OS=Homo sapiens OX=9606 GN=PSMB1 PE=1 SV=2	16	PSMB1	0.854	-0.23	0.23415	0.61543	90.2	109.8	86.5	68.2	88.8	82.8	114.6	88	87.7	86	97.6	112.7	104.6	115.7	111	106.2	127.7	104.5	110.6	91.7	98.6	105.7	92.1	115.2	117.5	101.9	117.6	119.1	82.6	65	High	High	High	High	High	High	High	High	High	High
High	Master Protein	Q9Y4W6	AFG3-like protein 2 OS=Homo sapiens OX=9606 GN=AFG3L2 PE=1 SV=2	27	AFG3L2	1.208	0.27	0.235251	0.617593	106.1	93.9	91.3	99.2	114.7	110.2	104.1	125.9	128.7	94.2	103.4	122.3	86.5	108.3	82.7	101.6	85.5	113.5	96.9	87.1	103	69.4	68.5	100.3	92.7	91.2	135.5	117.4	83.9	82	High	High	High	High	High	High	High	High	High	High
High	Master Protein	A0A024R6D8	Splicing factor, arginine/serine-rich 5, isoform CRA_a OS=Homo sapiens OX=9606 GN=SFRS5 PE=3 SV=1	8	SRSF5	0.842	-0.25	0.235885	0.618796	94.7	105.3	109.2	82.1	95.1	90.9	106.8	95.9	78.4	48.3	96.6	110.9	102	89.2	133.7	74.9	107.9	140.1	84.3	101.2	76.1	94.6	116.4	128.3	98.7	105	124.2	95	108.6	105.4	High	High	High	High	High	High	High	High	High	High
High	Master Protein	C9JRL6	Echinoderm microtubule-associated protein-like 2 OS=Homo sapiens OX=9606 GN=EML2 PE=1 SV=2	4	EML2	0.836	-0.26	0.236189	0.619104	90.7	109.3	115.2	66.1	87.3	71.2	80.9	88.5	84.8	93.6	98.5	101	145.1	111.5	137.5	100.7	112	98	113.9	112	105.6	125.7	91.3	78.4	95	138.9	121	102	82	42.5	High	High	High	High	High	High	High	High	High	High
High	Master Protein	P37837	Transaldolase OS=Homo sapiens OX=9606 GN=TALDO1 PE=1 SV=2	33	TALDO1	1.164	0.22	0.236956	0.620496	109.9	90.1	101.7	93.2	117	137.6	126.9	116.2	111.5	114.7	96.2	85.1	118.9	83.6	111.5	82.6	95.8	93.4	98.6	88.5	78.9	115.8	88.4	69.3	50.5	82.2	122.6	108.4	111.5	99.4	High	High	High	High	High	High	High	High	High	High
High	Master Protein	V9HWJ0	Epididymis secretory sperm binding protein Li 164nA OS=Homo sapiens OX=9606 GN=HEL-S-164nA PE=2 SV=1	10	HEL-S-164nA	0.854	-0.23	0.237315	0.62108	91	109	139.1	77.8	109.7	69.3	73.1	82.6	78.8	82.6	82.8	102.2	154.5	105.4	146.7	98.9	90	88.9	103.5	130.1	94.5	154.4	70.9	87.4	131.7	139.4	91.7	90.9	68.1	54.8	High	High	High	High	High	High	High	High	High	High
High	Master Protein	Q9H2G2	STE20-like serine/threonine-protein kinase OS=Homo sapiens OX=9606 GN=SLK PE=1 SV=1	7	SLK	1.211	0.28	0.237548	0.621543	104.2	95.8	72.2	95.7	103	104.1	136.5	121.2	103.4	163.4	89.7	118	78.1	109.2	82.4	106.9	87.2	95	99.8	79.5	100.3	96.3	83.5	86.9	95.6	83.4	103.4	97.6	95.3	112.3	High	High	High	High	High	High	High	High	High	High
High	Master Protein	P82979	SAP domain-containing ribonucleoprotein OS=Homo sapiens OX=9606 GN=SARNP PE=1 SV=3	20	SARNP	1.163	0.22	0.23829	0.622599	105.5	94.5	92.2	91.5	104.6	104.3	137.2	122.1	130.6	97	83.8	94.1	93.7	93.3	87.6	97.3	113	109.9	94.4	87	89.6	81.8	83.6	95.7	90.5	92.2	108.9	99.7	82	142.3	High	High	High	High	High	High	High	High	High	High
High	Master Protein	Q9BTC0	Death-inducer obliterator 1 OS=Homo sapiens OX=9606 GN=DIDO1 PE=1 SV=5	31	DIDO1	1.156	0.21	0.238907	0.623641	85.2	114.8	83.1	107.6	62.8	73.5	145.9	79.6	72.8	66.6	121.9	200.4	86.1	102.2	107.8	141.9	95.2	64.9	173.2	107	68.5	103.8	69.2	70	39.9	102.1	115.9	147.2	78.3	112.6	High	High	High	High	High	High	High	High	High	High
High	Master Protein	P22830	Ferrochelatase, mitochondrial OS=Homo sapiens OX=9606 GN=FECH PE=1 SV=2	15	FECH	1.199	0.26	0.239343	0.624453	109.1	90.9	75.4	112.3	140.8	124.3	98.9	107.7	129.3	117.7	95.7	131.5	64.4	130.9	69.1	111.2	111.2	100.7	101.1	92.6	144.7	72.9	33.4	93.5	126.7	82.8	129.6	96.1	44.5	61.1	High	High	High	High	High	High	High	High	High	High
High	Master Protein	Q9NUJ1	Palmitoyl-protein thioesterase ABHD10, mitochondrial OS=Homo sapiens OX=9606 GN=ABHD10 PE=1 SV=1	16	ABHD10	0.865	-0.21	0.239403	0.624581	86.9	113.1	105.5	64.6	107.3	78.5	86.1	77.4	88.9	66.3	103.7	134.6	129.9	128.2	124.6	102.3	106.7	121.1	107.4	114.8	89.8	83.7	84.1	95.9	128.6	89.7	142.7	101.8	116.4	19.3	High	High	High	High	High	High	High	High	High	High
High	Master Protein	Q8IWZ3	Ankyrin repeat and KH domain-containing protein 1 OS=Homo sapiens OX=9606 GN=ANKHD1 PE=1 SV=1	8	ANKHD1	0.817	-0.29	0.240325	0.625623	103.8	96.2	56	78	141	81.9	131.8	124.4	60.2	291	96.9	127.1	39.6	153.8	20.5	183.2	76.9	76.7	141.4	90.4	166.7	33.2	28.8	57	88.5	98.4	125.5	97.9	27.9	105.4	High	High	High	Peak Found	High	High	High	High	High	High
High	Master Protein	Q969X6	U3 small nucleolar RNA-associated protein 4 homolog OS=Homo sapiens OX=9606 GN=UTP4 PE=1 SV=1	9	UTP4	0.788	-0.34	0.240387	0.625623	90.9	109.1	147.2	75.4	123.9	72.5	85.7	106.8	58.1	63.1	90.5	161	138.4	116.4	181.8	74.3	NA	83	71.4	96.4	94.6	125.6	44.7	91.7	95	119.4	213.4	143	113.4	13.3	High	High	High	High	High	High	High	High	Peak Found	Peak Found
High	Master Protein	P35250	Replication factor C subunit 2 OS=Homo sapiens OX=9606 GN=RFC2 PE=1 SV=3	8	RFC2	1.216	0.28	0.240628	0.625843	115.9	84.1	128.9	99.8	118.4	108.3	136.5	120.5	117.2	120.8	82.4	103.5	75.7	111.9	77.2	110.5	64.7	99.6	85.6	71.8	159.3	60	58.6	120.5	166.3	112.1	109.3	87.7	51.5	41.6	High	High	High	High	High	High	High	High	High	High
High	Master Protein	Q13451	Peptidyl-prolyl cis-trans isomerase FKBP5 OS=Homo sapiens OX=9606 GN=FKBP5 PE=1 SV=2	37	FKBP5	1.17	0.23	0.240846	0.626275	112.2	87.8	91.7	69.9	129.9	96.5	124.3	130.9	129.7	122.6	88.5	92.2	87.3	128	123.2	93.3	70.7	100.9	87.5	70.5	106.2	58.8	42	100	130.8	100.5	124.5	112.2	111.7	75.8	High	High	High	High	High	High	High	High	High	High
High	Master Protein	Q5D1D5	Guanylate binding protein 1 OS=Homo sapiens OX=9606 PE=2 SV=1	8		0.856	-0.23	0.241241	0.626857	92.1	107.9	95.5	60	96.5	81.8	133.6	91.9	84	68.5	100.9	111.8	111.8	125.4	144.9	106.6	92.2	86.7	88.7	88.1	85.9	78.3	46.8	171.6	161.5	125.2	114.7	104.8	73.2	69.1	High	High	High	High	High	High	High	High	High	High
High	Master Protein	P26440	Isovaleryl-CoA dehydrogenase, mitochondrial OS=Homo sapiens OX=9606 GN=IVD PE=1 SV=2	18	IVD	1.182	0.24	0.241268	0.626857	98.4	101.6	101.1	92	96.8	75	77.3	227.3	106.4	79.3	55.7	137	102.2	92.2	90.3	93.4	119.7	61.5	149	72	120.4	101.2	119.1	104.1	93.6	75.3	129.4	130.2	55.7	42.8	High	High	High	High	High	High	High	High	High	High
High	Master Protein	Q9NX55	Huntingtin-interacting protein K OS=Homo sapiens OX=9606 GN=HYPK PE=1 SV=3	7	HYPK	1.211	0.28	0.241369	0.627063	97.6	102.4	94.7	79.6	124.4	93.2	123.4	85.1	128.4	88.8	86	108.5	116.4	99.1	140.4	86.8	90.1	98.3	103.1	108.2	48.4	77.6	61.5	88.8	126.2	113.5	149.2	93.3	117	70.2	High	High	High	High	High	High	High	High	High	High
High	Master Protein	P41252	Isoleucine--tRNA ligase, cytoplasmic OS=Homo sapiens OX=9606 GN=IARS1 PE=1 SV=2	2	IARS1	0.884	-0.18	0.241834	0.627646	91.3	108.7	108.4	77.3	105.6	76.9	94.1	89.8	79.8	63.8	93.4	149.1	116.2	130.7	137.4	112.1	61	94.8	99.5	95.7	95.4	101.1	44.3	100.5	177.4	121.8	148.3	104.3	89.7	31.6	High	High	High	High	High	High	High	High	High	High
High	Master Protein	Q969S3	Cytoplasmic 60S subunit biogenesis factor ZNF622 OS=Homo sapiens OX=9606 GN=ZNF622 PE=1 SV=1	6	ZNF622	1.312	0.39	0.242087	0.627923	119	81	88.9	115.1	150.3	80.6	161.7	176.9	99.8	164.2	97	78.2	78.4	95.7	65.1	95	29.1	105.1	86.5	107	74.9	69.1	20.3	87.8	125.7	118.5	148.9	131.9	91.4	57.1	High	High	High	Peak Found	High	High	High	High	High	High
High	Master Protein	Q9Y5Q8	General transcription factor 3C polypeptide 5 OS=Homo sapiens OX=9606 GN=GTF3C5 PE=1 SV=2	10	GTF3C5	0.853	-0.23	0.242194	0.628036	103.1	96.9	97.5	91.3	110.2	101.1	116.9	109.6	108.1	70.2	90.6	93.7	110.6	106.6	95.2	107.7	69.5	88.3	112.2	101.2	95.4	87.4	61.8	106.4	139.8	106.3	116.2	121.6	90.1	94.7	High	High	High	Peak Found	High	Peak Found	High	High	Peak Found	High
High	Master Protein	P30085	UMP-CMP kinase OS=Homo sapiens OX=9606 GN=CMPK1 PE=1 SV=3	13	CMPK1	0.876	-0.19	0.242296	0.628223	87.3	112.7	87.3	68.7	105	70.5	84.2	88.1	79.5	69.7	101.1	109.6	134.8	95	142.7	84.2	97.2	124.9	117.5	104.5	85.2	118.4	77.2	84.7	126.6	100.6	120	120.6	95.2	106.6	High	High	High	High	High	High	High	High	High	High
High	Master Protein	P27361	Mitogen-activated protein kinase 3 OS=Homo sapiens OX=9606 GN=MAPK3 PE=1 SV=4	14	MAPK3	1.203	0.27	0.242466	0.628499	110	90	88.9	223.9	103.3	90.7	115.2	136.5	114	114.3	98.9	127.9	59.8	98	93.9	95.6	111.3	135.2	61.1	90.6	102.3	47.6	61.7	85.3	76	84.6	108.5	96	85.9	93	High	High	High	High	High	High	High	High	High	High
High	Master Protein	Q9BZE4	GTP-binding protein 4 OS=Homo sapiens OX=9606 GN=GTPBP4 PE=1 SV=3	24	GTPBP4	1.199	0.26	0.242896	0.629122	108.2	91.8	108.9	102.8	122.9	101.5	127.3	134.9	129.5	83.8	102.1	98.4	90.5	117.9	115.3	98	61.3	105.5	77.3	92	108.7	76.2	53	116.7	122	103.9	125.9	86.8	82	55	High	High	High	High	High	High	High	High	High	High
High	Master Protein	A0A024R8T9	Synaptogyrin OS=Homo sapiens OX=9606 GN=SYNGR2 PE=3 SV=1	5	SYNGR2	1.21	0.28	0.24308	0.629546	105.4	94.6	98.8	89.3	121.9	97.9	127.9	107.7	128.1	142.3	90.4	114.7	71.3	121.8	49.4	119	97.5	102.9	112.6	70.2	144.4	78	53.8	118	103	117.1	104.7	107.2	45.3	64.9	High	High	High	High	High	High	High	High	High	High
High	Master Protein	P40121	Macrophage-capping protein OS=Homo sapiens OX=9606 GN=CAPG PE=1 SV=2	15	CAPG	0.884	-0.18	0.24316	0.629689	95.7	104.3	251.9	40.9	64.9	69.4	42.4	97.2	113.8	92.7	65.4	73.6	98.4	88.3	130	27.1	68.5	324.6	106.1	87.5	87.4	76.8	61.2	94.5	44.9	110.9	77.3	249.4	52.6	102.4	High	High	High	High	High	High	High	High	High	High
High	Master Protein	A0A024R8R0	SAP30 binding protein, isoform CRA_a OS=Homo sapiens OX=9606 GN=SAP30BP PE=4 SV=1	8	SAP30BP	0.852	-0.23	0.243334	0.629984	79.9	120.1	74.2	64.2	94.1	85.5	75.8	122.7	69.3	57.4	127.7	103.4	97.1	111.6	113.9	117.7	122.6	116.9	114.5	103.6	102.7	73.5	52	100.4	137.2	124.3	117.6	122	95.8	102.4	High	High	High	High	High	High	High	High	High	High
High	Master Protein	P53582	Methionine aminopeptidase 1 OS=Homo sapiens OX=9606 GN=METAP1 PE=1 SV=2	16	METAP1	1.197	0.26	0.243376	0.630067	99.9	100.1	121.3	60.3	133	81.9	100	109.2	100.7	98.1	88.1	125.6	129.2	137.1	140.3	98.8	52.6	102.4	102.4	103.9	85.1	98.3	37.1	90.3	129.8	106.7	143.7	93.3	69.7	61.2	High	High	High	High	High	High	High	High	High	High
High	Master Protein	Q7Z478	ATP-dependent RNA helicase DHX29 OS=Homo sapiens OX=9606 GN=DHX29 PE=1 SV=2	4	DHX29	1.315	0.4	0.244612	0.631929	110	90	100.2	124.5	66	49.1	110.8	93.8	107.9	192.9	148.6	159.8	80.9	69.1	71.7	81.8	88.5	61.5	132.9	110.5	80.3	102.8	54.9	97	55.8	112	95.8	66.7	69	215.1	High	High	High	High	High	High	High	High	Peak Found	High
High	Master Protein	Q9H400	Lck-interacting transmembrane adapter 1 OS=Homo sapiens OX=9606 GN=LIME1 PE=1 SV=1	5	LIME1	0.836	-0.26	0.24522	0.632742	96.1	103.9	80.9	70.7	92.3	93.5	93.8	115.9	94.1	68.1	140.7	96.4	65.7	117.9	103.2	107.9	96.3	144.1	85	71.5	117.3	51.7	69.6	147.8	197.3	100.5	98.7	100.4	60	118.8	High	High	High	High	High	High	High	High	High	High
High	Master Protein	P42696	RNA-binding protein 34 OS=Homo sapiens OX=9606 GN=RBM34 PE=1 SV=2	8	RBM34	1.231	0.3	0.245818	0.63387	120	80	119.3	37.9	140.8	145.7	139.4	115.1	139.5	175.2	101.7	112.3	38.8	148.4	86.6	93.1	NA	117.6	60.6	75.7	70.7	25.4	46.2	131.7	123.4	74.9	119	132.5	139.8	88.6	High	High	High	High	High	High	High	High	High	High
High	Master Protein	O15397	Importin-8 OS=Homo sapiens OX=9606 GN=IPO8 PE=1 SV=2	4	IPO8	0.713	-0.49	0.246184	0.634602	70.2	129.8	105.4	71.6	135.4	44.2	61.7	67.2	51.2	18.8	130.5	141	112.9	152.9	119	104.9	107.7	104.1	106.3	132.5	118.2	54.9	53.2	139.3	190.5	136.5	130.5	123.3	86.3	NA	High	High	High	High	High	Peak Found	High	High	Peak Found	Peak Found
High	Master Protein	O60704	Protein-tyrosine sulfotransferase 2 OS=Homo sapiens OX=9606 GN=TPST2 PE=1 SV=1	6	TPST2	0.774	-0.37	0.246187	0.634602	79.9	120.1	42	37.2	104.4	45.6	84.5	72.8	57.2	110.1	128.1	110.1	86.4	185.1	34.7	99.8	57.4	68	117.1	167.8	87	153.5	71	166.7	149.8	236.6	94.1	94.4	49.1	89.4	High	High	Peak Found	Peak Found	High	High	High	High	Peak Found	High
High	Master Protein	P43246	DNA mismatch repair protein Msh2 OS=Homo sapiens OX=9606 GN=MSH2 PE=1 SV=1	23	MSH2	1.206	0.27	0.246947	0.636024	112.9	87.1	118	91.1	157.7	106.1	123	126.6	150.2	86.3	81.7	101.2	80.9	118.7	86.7	79.7	72.6	115	79.7	65.6	115.5	106.8	36.9	105.5	154.7	99.5	112.6	104.8	67.2	55.6	High	High	High	High	High	High	High	High	High	High
High	Master Protein	Q9P0L0	Vesicle-associated membrane protein-associated protein A OS=Homo sapiens OX=9606 GN=VAPA PE=1 SV=3	15	VAPA	1.183	0.24	0.249315	0.6365	107.5	92.5	87.9	40.1	131.5	80.6	119	122.5	114.9	120	110	124.8	97.1	119.7	99.6	99.4	57.2	85.2	109.4	92.8	101.6	92.2	52.7	103.4	118.4	104.2	121.7	125.2	72.4	96.5	High	High	High	High	High	High	High	High	High	High
High	Master Protein	B4DI51	cDNA FLJ61267, highly similar to Homo sapiens PHD finger protein 1 (PHF1), transcript variant 1, mRNA OS=Homo sapiens OX=9606 PE=2 SV=1	2		1.194	0.26	0.251123	0.6365	104	96	141	81.5	142.6	92.5	109.8	113.8	109.2	74.6	118.9	109.6	126.2	110.8	120.8	106.5	67.4	113.9	75	100.6	114.8	100.1	47.9	73.6	82	101.7	151.7	97.4	70.9	45.4	High	High	High	High	High	High	High	High	High	High
High	Master Protein	P05023	Sodium/potassium-transporting ATPase subunit alpha-1 OS=Homo sapiens OX=9606 GN=ATP1A1 PE=1 SV=1	52	ATP1A1	1.159	0.21	0.248434	0.6365	105.9	94.1	91.6	92.2	130	108.7	123.3	106.7	128.7	111.5	117.1	125.9	79.9	107.7	74.5	99.1	91.8	117.4	92.2	71.9	106.4	72.5	65.6	107	115.2	96.5	116.3	122.7	48.2	79.4	High	High	High	High	High	High	High	High	High	High
High	Master Protein	P08754	Guanine nucleotide-binding protein G(i) subunit alpha-3 OS=Homo sapiens OX=9606 GN=GNAI3 PE=1 SV=3	12	GNAI3	1.198	0.26	0.2515	0.6365	109.4	90.6	95.3	108.4	117.9	103.9	116.1	119.1	118.8	98.8	93	145.7	68.3	135.2	76.7	118.5	88.7	114.6	91.1	71.1	112.5	61.7	50.8	101.7	155.3	92.8	135.2	118.3	58.8	32.1	High	High	High	High	High	High	High	High	High	High
High	Master Protein	P62244	40S ribosomal protein S15a OS=Homo sapiens OX=9606 GN=RPS15A PE=1 SV=2	5	RPS15A	1.159	0.21	0.250138	0.6365	110	90	114.6	87.3	124.9	106.3	121.9	115.6	114.7	116.3	93.9	115	94.6	114.5	120.7	103	85.7	105.2	93.3	83.7	102.7	80.4	53.8	91.7	104.9	83.9	118.1	134.4	71.8	47	High	High	High	High	High	High	High	High	High	High
High	Master Protein	Q96P48	Arf-GAP with Rho-GAP domain, ANK repeat and PH domain-containing protein 1 OS=Homo sapiens OX=9606 GN=ARAP1 PE=1 SV=3	16	ARAP1	0.859	-0.22	0.24906	0.6365	83.6	116.4	63	76	174.3	65.4	93.3	78.4	69.1	136.9	110.2	172.3	82.5	136.4	71	132.6	72.5	89.7	132.5	116.7	123.3	82.5	37.9	98.2	180.1	127.1	118.1	104.8	32.2	23.3	High	High	High	High	High	High	High	High	High	High
High	Master Protein	O75477	Erlin-1 OS=Homo sapiens OX=9606 GN=ERLIN1 PE=1 SV=2	4	ERLIN1	1.251	0.32	0.251547	0.6365	108.8	91.2	88.9	122	101.2	105.9	121.8	107.9	138.3	165.3	68.1	92.5	62	109	70	130.3	61.2	109.3	116.4	73.4	136.6	86.4	56.9	115.9	124	97.9	95.8	106.5	39.9	96.4	High	High	Peak Found	High	High	High	High	High	High	High
High	Master Protein	Q9UNN5	FAS-associated factor 1 OS=Homo sapiens OX=9606 GN=FAF1 PE=1 SV=2	7	FAF1	1.245	0.32	0.251678	0.6365	125.1	74.9	106.6	63.4	139.5	126.8	148.2	144.3	130.6	139.6	64.2	72.1	45.4	97.7	45.6	64	91.3	111.5	90.3	79.3	92.6	59.6	41.5	75	158.6	82.6	156.4	210.5	64.8	98.1	High	High	High	High	High	High	High	High	Peak Found	High
High	Master Protein	Q14974	Importin subunit beta-1 OS=Homo sapiens OX=9606 GN=KPNB1 PE=1 SV=2	37	KPNB1	0.858	-0.22	0.250733	0.6365	89.6	110.4	105.9	84.5	107	71.4	90.2	83.9	82.4	73.2	92.6	106.2	117.3	148.7	127.7	110	77.6	85.9	101.2	108.6	121.7	95	46.9	98.9	211.4	138.3	118.2	93.2	68.5	33.7	High	High	High	High	High	High	High	High	High	High
High	Master Protein	Q6I9V6	Cyclin-dependent kinase inhibitor 1B OS=Homo sapiens OX=9606 GN=CDKN1B PE=2 SV=1	2	CDKN1B	1.173	0.23	0.248277	0.6365	113.4	86.6	122.5	101.8	124	126.6	124.1	125.9	139.8	99.4	82	119.3	92.1	112.5	84.4	97.6	101.7	99.2	88.2	72.4	112.2	64.8	69.3	109.1	101.3	81.9	119.4	103.4	72.1	53.1	High	High	High	High	High	High	High	High	High	High
High	Master Protein	P60891	Ribose-phosphate pyrophosphokinase 1 OS=Homo sapiens OX=9606 GN=PRPS1 PE=1 SV=2	12	PRPS1	1.158	0.21	0.252578	0.637029	108.1	91.9	112.5	101.6	116.2	113.1	119.2	122.4	117.7	84.8	101	124.8	95.9	116.8	121.8	100.4	74.6	93.6	88.9	86.6	114.5	73.2	52.4	99.2	101.3	91.4	138.9	104	77.3	56	High	High	High	High	High	High	High	High	High	High
High	Master Protein	O43390	Heterogeneous nuclear ribonucleoprotein R OS=Homo sapiens OX=9606 GN=HNRNPR PE=1 SV=1	33	HNRNPR	0.859	-0.22	0.252846	0.637437	94.3	105.7	102.5	78.3	110.2	81.2	92.4	98.1	90.7	68.7	92.9	102.3	124.2	108.3	135.6	93.2	94.6	104	102.8	105.9	94.2	105.4	67.3	99	139.3	119.7	114.5	101.2	100.4	73.3	High	High	High	High	High	High	High	High	High	High
High	Master Protein	Q13325	Interferon-induced protein with tetratricopeptide repeats 5 OS=Homo sapiens OX=9606 GN=IFIT5 PE=1 SV=1	7	IFIT5	1.288	0.37	0.253228	0.637501	107.8	92.2	116.7	123.2	64.2	66.5	140.2	88.1	106.8	91.6	71	98.6	95.1	158.5	109.2	86.4	80.3	82.9	77.8	71.9	141.1	113.9	30	71	163	321.6	109	73.7	36.5	11.5	High	High	High	High	High	High	High	High	High	High
High	Master Protein	O14733	Dual specificity mitogen-activated protein kinase kinase 7 OS=Homo sapiens OX=9606 GN=MAP2K7 PE=1 SV=2	2	MAP2K7	0.769	-0.38	0.25301	0.637501	88.2	111.8	71.4	52.7	104.2	65.3	118.8	80.6	45.4	303.1	41.8	115.9	78.6	116.6	5.7	206.1	165.1	24.5	275.4	117.9	167.4	69.1	25.2	42.1	14.1	98.3	148	94.2	50.2	102.4	High	High	High	Peak Found	High	High	High	High	Peak Found	High
High	Master Protein	Q53T99	Ribosome biogenesis protein WDR12 OS=Homo sapiens OX=9606 GN=WDR12 PE=2 SV=1	14	WDR12	1.165	0.22	0.254077	0.638659	106.7	93.3	109.6	99.2	104.3	100.4	119.7	131	135.3	98.3	84.4	113.6	118.8	89.9	125.8	98.7	71.6	113.8	86.9	86.7	100.6	99.4	83.6	82.2	57.5	78.5	114.4	97.4	112.1	86.2	High	High	High	High	High	High	High	High	High	High
High	Master Protein	Q9HD33	39S ribosomal protein L47, mitochondrial OS=Homo sapiens OX=9606 GN=MRPL47 PE=1 SV=2	6	MRPL47	0.833	-0.26	0.254193	0.638898	97.8	102.2	129.7	80.4	85.4	113.1	109.5	88.9	111.3	24.7	114.4	146.6	135	101.1	156.3	105.4	66.8	146.5	74.8	132.8	106.8	64.6	57.4	143	90.7	96.7	119.7	69	85.3	44	High	High	High	High	High	High	High	High	High	Peak Found
High	Master Protein	P14550	Aldo-keto reductase family 1 member A1 OS=Homo sapiens OX=9606 GN=AKR1A1 PE=1 SV=3	20	AKR1A1	0.888	-0.17	0.2549	0.639924	92.3	107.7	134.2	72.4	106.1	81.6	92.1	63.3	89.6	70.1	97	107.4	156.6	112.2	155.6	97.1	83	95.1	124.4	97.1	102.4	142.5	94.2	56.3	86.5	113.7	120.6	93	104.5	51.4	High	High	High	High	High	High	High	High	High	High
High	Master Protein	O60496	Docking protein 2 OS=Homo sapiens OX=9606 GN=DOK2 PE=1 SV=2	17	DOK2	0.886	-0.17	0.255244	0.640519	89.7	110.3	94.7	80.7	126.2	47.9	96.9	76.2	66.7	99.5	106	109.2	98.1	147	77.3	130.4	111.3	118.4	134.1	122.3	149.1	91.8	41.6	62.3	170.9	148.3	88.7	100.3	24	80.3	High	High	High	High	High	High	High	High	High	High
High	Master Protein	Q96RF0	Sorting nexin-18 OS=Homo sapiens OX=9606 GN=SNX18 PE=1 SV=2	9	SNX18	0.837	-0.26	0.255598	0.641327	87.3	112.7	71	108.5	51.2	36.7	121.5	59.2	84.3	104.1	58	107.1	155.6	127.3	62.8	182	121.2	136.7	161.7	86.5	123.2	237.2	24.3	69.2	166.8	93	77	56.7	39.2	78.2	High	High	High	High	High	Peak Found	High	High	Peak Found	High
High	Master Protein	P12259	Coagulation factor V OS=Homo sapiens OX=9606 GN=F5 PE=1 SV=4	51	F5	0.888	-0.17	0.2558	0.64165	95.5	104.5	148.5	70.4	57.9	94.4	84.7	56.9	60.3	194.3	78.5	168.9	143.9	97.8	140.1	164.2	127.7	41.7	150.9	106.6	83	199.7	84.3	84.4	18.4	84.5	74.2	82.6	43.4	57.7	High	High	High	High	High	High	High	High	High	High
High	Master Protein	O00160	Unconventional myosin-If OS=Homo sapiens OX=9606 GN=MYO1F PE=1 SV=3	52	MYO1F	0.86	-0.22	0.255838	0.641661	85	115	101.4	69.2	108.5	61.3	95.4	61.6	73.4	112.3	94.1	125.9	139.8	130.1	113.7	127	92	92.2	123.5	112.8	127.2	131.1	43.2	96.5	182	125.5	74	92.2	27.5	66.7	High	High	High	High	High	High	High	High	High	High
High	Master Protein	Q86U28	Iron-sulfur cluster assembly 2 homolog, mitochondrial OS=Homo sapiens OX=9606 GN=ISCA2 PE=1 SV=2	6	ISCA2	0.85	-0.23	0.256557	0.642684	89.2	110.8	104.2	56	116.3	93.8	80.4	123.1	80	33.9	100.4	108.4	99.7	113.3	107.4	83.9	112	105.8	127.6	132.8	72.2	97.4	34.8	71.5	127.6	113.5	150.2	91.3	140.1	122.4	High	High	High	High	High	High	High	High	High	High
High	Master Protein	Q14242	P-selectin glycoprotein ligand 1 OS=Homo sapiens OX=9606 GN=SELPLG PE=1 SV=1	3	SELPLG	0.861	-0.22	0.257098	0.642684	76.7	123.3	57.1	121.5	99.4	63.7	71.5	86.9	75.8	75.3	131.1	115.1	31.7	122.2	46.5	120.7	38.5	142	117	95.6	150.1	44.9	41.5	136.8	182.5	149.8	148	131.3	74.4	128.9	High	High	High	High	High	High	High	High	High	High
High	Master Protein	Q9BUR5	MICOS complex subunit MIC26 OS=Homo sapiens OX=9606 GN=APOO PE=1 SV=1	5	APOO	0.833	-0.26	0.25708	0.642684	86.5	113.5	81.4	88.5	108.6	70.6	84.9	82.6	89.5	67.6	121.6	132.5	106.4	154.5	134.2	117.1	43.2	117.2	104.3	106.2	121.9	94.4	79.3	94.5	113.8	135.9	129	69	69	82.2	High	High	High	High	High	High	High	High	High	High
High	Master Protein	Q09028	Histone-binding protein RBBP4 OS=Homo sapiens OX=9606 GN=RBBP4 PE=1 SV=3	11	RBBP4	0.876	-0.19	0.256626	0.642684	93.6	106.4	111.8	65.4	93.1	80.9	93.5	90.7	84.7	91.9	97.7	106.4	114.8	94.8	115.7	84.8	90.8	124.5	114.1	97.8	79.9	107.5	86.6	89.8	131	116	112.7	95.8	101.1	126.4	High	High	High	High	High	High	High	High	High	High
High	Master Protein	P61916	NPC intracellular cholesterol transporter 2 OS=Homo sapiens OX=9606 GN=NPC2 PE=1 SV=1	9	NPC2	0.878	-0.19	0.256867	0.642684	90.3	109.7	78.3	82.5	110	61.7	84.5	68	96.2	117.1	92	122.4	104.7	117.2	227.4	98.8	119.9	99	123.7	128.9	103.7	128.5	71.5	91.2	106.7	91.4	84.6	90.3	41.1	58.7	High	High	High	High	High	High	High	High	High	High
High	Master Protein	Q5T081	CHC1 protein (Fragment) OS=Homo sapiens OX=9606 GN=RCC1 PE=2 SV=1	18	RCC1	0.886	-0.18	0.256665	0.642684	86.5	113.5	127.7	63.3	91.2	75.2	64.1	88.8	84.4	80.2	102.5	109.1	159.9	110.4	132	106.8	64.9	106.6	118.6	119.9	82.7	153.8	70	86.6	128.1	134.2	115	89.9	75.8	58	High	High	High	High	High	High	High	High	High	High
High	Master Protein	P21266	Glutathione S-transferase Mu 3 OS=Homo sapiens OX=9606 GN=GSTM3 PE=1 SV=3	7	GSTM3	1.203	0.27	0.259102	0.644294	126.2	73.8	159	179.3	52.5	105.2	183.4	165.5	99.6	69.5	64.5	83.3	171.8	71.6	134.9	66.3	60.9	138.6	27.1	80	65.6	88.7	16.9	85.3	7.2	32.7	116.6	215.4	224.6	34.1	High	High	High	High	High	High	High	High	High	High
High	Master Protein	Q7L1Q6	eIF5-mimic protein 2 OS=Homo sapiens OX=9606 GN=BZW1 PE=1 SV=1	20	BZW1	1.152	0.2	0.259637	0.645357	104.3	95.7	114	74.7	124.8	91.6	126	108.7	109.8	100.2	86.5	96.6	103.4	112.9	94.3	108.3	82.8	87.9	109.1	103.5	125.8	98.6	69	102	111	105.9	117.4	95.2	88.5	51.4	High	High	High	High	High	High	High	High	High	High
High	Master Protein	A0A0S2Z4I9	Vasodilator-stimulated phosphoprotein isoform 3 (Fragment) OS=Homo sapiens OX=9606 GN=VASP PE=2 SV=1	3	VASP	1.34	0.42	0.259949	0.645758	118.3	81.7	78.9	143.4	119	78	106	134.2	136.2	130.8	110.3	115	71.5	101.3	26.2	107.8	57.3	70.3	166	74.9	128.6	88.3	34.9	83.9	81	86.1	86.1	108.6	38.8	236.8	High	High	High	High	High	High	High	High	Peak Found	Peak Found
High	Master Protein	Q96JB2	Conserved oligomeric Golgi complex subunit 3 OS=Homo sapiens OX=9606 GN=COG3 PE=1 SV=3	4	COG3	0.679	-0.56	0.260146	0.646045	82.5	117.5	73.2	38.9	81.6	56.5	46.4	76.3	38.3	71.3	89.4	105.4	75.8	106.6	69.9	69.1	66.6	113.8	90.2	161.6	90.6	63.2	40.1	120.8	557.9	157.2	90.8	106.3	73.7	68.2	High	High	High	High	High	High	High	High	Peak Found	High
High	Master Protein	O75955	Flotillin-1 OS=Homo sapiens OX=9606 GN=FLOT1 PE=1 SV=3	29	FLOT1	0.887	-0.17	0.260515	0.646601	102.9	97.1	78.4	309.2	91.5	94.4	104.8	103.8	86.3	92.7	112.5	110.6	55.2	69.3	66.9	113.2	109.5	116.9	88.8	82.3	108.7	81	61.2	67.3	72.6	105	107	87.8	79.8	143.1	High	High	High	High	High	High	High	High	High	High
High	Master Protein	A0A140VK09	Testicular secretory protein Li 9 OS=Homo sapiens OX=9606 PE=2 SV=1	6		0.772	-0.37	0.261988	0.648592	79.5	120.5	48.8	59.5	121.3	56.3	88.6	115.6	61	83.9	69	145.7	86	199.2	89.7	153.3	25.6	118.7	69.4	29.8	160.9	76.4	4.3	156.3	425	108.5	110.3	120.3	NA	16.6	High	High	Peak Found	Peak Found	High	High	High	High	Peak Found	High
High	Master Protein	Q96AT1	Uncharacterized protein KIAA1143 OS=Homo sapiens OX=9606 GN=KIAA1143 PE=1 SV=2	7	KIAA1143	1.218	0.28	0.262525	0.64928	110.4	89.6	85.3	104.4	129.1	98	166.1	123.5	131.5	79	68.6	92.2	95.3	119.9	79.6	121.2	85.6	102.3	88.6	92	100.8	81.9	77.8	105.6	94.3	85.3	106.3	57	88.4	140.2	High	High	High	High	High	High	High	High	High	High
High	Master Protein	Q99627	COP9 signalosome complex subunit 8 OS=Homo sapiens OX=9606 GN=COPS8 PE=1 SV=1	3	COPS8	0.852	-0.23	0.26368	0.650938	90	110	130.9	84.6	122.7	86.3	79.6	93.8	59.5	65	95.4	112.5	112.8	119.3	142.1	94.2	61.1	97.1	107.2	126.5	99.3	86.8	31.4	91.4	161.5	137.9	118.1	101.7	115.8	65.5	High	High	High	High	High	High	High	High	High	High
High	Master Protein	P31948	Stress-induced-phosphoprotein 1 OS=Homo sapiens OX=9606 GN=STIP1 PE=1 SV=1	67	STIP1	1.154	0.21	0.26368	0.650938	105.2	94.8	103.5	72.3	106.7	98.2	126.1	128.6	117.5	111.7	88.4	95.3	109.7	99.8	111.4	87.5	102.5	98.6	107.5	88.4	80	98.2	69.7	84.9	89.1	97.5	112.9	103.5	102	108.6	High	High	High	High	High	High	High	High	High	High
High	Master Protein	P51692	Signal transducer and activator of transcription 5B OS=Homo sapiens OX=9606 GN=STAT5B PE=1 SV=2	11	STAT5B	0.85	-0.23	0.263687	0.650938	75.2	124.8	104.6	43.8	137.8	57	80.5	87.2	57.6	57.3	121.7	114.8	111	173	119.3	119.5	45.8	119.8	109	111.3	107.9	83	42.6	106.4	185.2	125.6	147.7	120.2	60.4	49.9	High	High	High	High	High	High	High	High	High	High
High	Master Protein	P07108	Acyl-CoA-binding protein OS=Homo sapiens OX=9606 GN=DBI PE=1 SV=2	9	DBI	0.897	-0.16	0.263745	0.651007	99.3	100.7	42.1	65.1	105.2	65.7	125.4	112.9	95.6	113.4	107.9	116.8	74.4	115.1	74.9	124.9	81.8	133.2	93.2	45.8	104	79.2	71	133.2	100	65.7	103.4	148.4	41.1	260.5	High	High	High	High	High	High	High	High	High	High
High	Master Protein	Q53QE7	Serine/threonine kinase 17b (Apoptosis-inducing) OS=Homo sapiens OX=9606 GN=STK17B PE=2 SV=1	7	STK17B	0.842	-0.25	0.26409	0.651404	91	109	82.1	59.4	132.6	108	118.7	126.3	72.1	16.9	44.7	152.9	122.6	133.2	117.7	75.5	34.5	84.2	107.9	129.6	114.8	92.9	44.6	110.7	170.6	170.9	183.7	121.1	61	10.8	High	High	High	High	High	High	High	High	Peak Found	High
High	Master Protein	Q8IXM3	39S ribosomal protein L41, mitochondrial OS=Homo sapiens OX=9606 GN=MRPL41 PE=1 SV=1	5	MRPL41	1.263	0.34	0.264441	0.651981	91.1	108.9	101.2	62.6	86.8	110.6	72.9	121.8	121.8	64.3	80	119.7	115	121.5	130.3	99.7	21.7	112.1	80.8	129	74	130.5	52.8	87	137.4	111.9	137.5	109.8	112.4	94.7	High	High	High	High	High	High	High	High	Peak Found	High
High	Master Protein	Q9P0J0	NADH dehydrogenase [ubiquinone] 1 alpha subcomplex subunit 13 OS=Homo sapiens OX=9606 GN=NDUFA13 PE=1 SV=3	9	NDUFA13	0.868	-0.2	0.264521	0.652037	87.5	112.5	87.1	67.9	119.1	72.1	93.1	99.8	83	80.4	106.5	130	109.5	136.9	127.5	107.5	84.4	109.4	109.4	94.3	106.3	109	62.3	92.2	126.4	118.9	139	121.5	64.6	41.9	High	High	High	High	High	High	High	High	High	High
High	Master Protein	P61081	NEDD8-conjugating enzyme Ubc12 OS=Homo sapiens OX=9606 GN=UBE2M PE=1 SV=1	8	UBE2M	1.199	0.26	0.26499	0.652576	107.7	92.3	93.2	120.2	130	101	126	128.8	114.4	115.6	102.9	114.4	78.4	109.5	70.9	118.1	70	112.9	94	84.7	121.2	61	49.8	107.5	123	99.3	120	108.2	57.6	67.4	High	High	High	High	High	High	High	High	High	High
High	Master Protein	O95218	Zinc finger Ran-binding domain-containing protein 2 OS=Homo sapiens OX=9606 GN=ZRANB2 PE=1 SV=2	12	ZRANB2	1.197	0.26	0.265043	0.65268	107.2	92.8	99.7	80.5	114.4	102.6	148.3	125	136	99.6	96.2	100.1	92.3	93.9	95.4	91	104.1	107.7	94.6	77.4	93.6	81.1	83.8	104.8	78.4	84.1	106.8	92.7	86.9	129	High	High	High	High	High	High	High	High	High	High
High	Master Protein	Q9H7B2	Ribosome production factor 2 homolog OS=Homo sapiens OX=9606 GN=RPF2 PE=1 SV=2	5	RPF2	0.777	-0.36	0.265354	0.653121	80.4	119.6	76.1	13.4	51.2	63.8	80.7	72.9	122.7	39	139.2	163.7	105.6	113.4	218.6	34.9	45.2	168.6	82	96.4	68.9	86.9	51.4	145.1	251.8	97.3	121.6	113.1	89.1	87.3	High	High	High	High	High	High	High	High	Peak Found	High
High	Master Protein	A0A024RBA9	Ras-related protein Rab-21 OS=Homo sapiens OX=9606 GN=RAB21 PE=3 SV=1	15	RAB21	1.195	0.26	0.265347	0.653121	112.3	87.7	108.9	85.5	159.4	149	89.2	121.8	150.2	84.8	81.7	103.6	79.8	94.8	81.2	92.3	54.5	202.6	76	86.6	90.9	82.8	99.2	92.2	121.6	94.5	107	88.9	58.5	62.4	High	High	High	High	High	High	High	High	High	High
High	Master Protein	Q8IXQ6	Protein mono-ADP-ribosyltransferase PARP9 OS=Homo sapiens OX=9606 GN=PARP9 PE=1 SV=2	17	PARP9	0.859	-0.22	0.265256	0.653121	86.8	113.2	103.6	57.5	99.6	32.4	96	90	57.5	50.5	88.8	101.8	93.6	128.3	108.4	121.6	110	83	92.9	73.4	122.9	94	33.1	169.5	239.3	278.3	90.7	69.5	27.3	86.7	High	High	High	High	High	High	High	High	Peak Found	High
High	Master Protein	A0A0B4J2A0	FGGY_N domain-containing protein OS=Homo sapiens OX=9606 PE=4 SV=1	8		0.842	-0.25	0.266515	0.65501	88.1	111.9	119.8	94.1	101.3	45.6	67.7	118.9	87.7	26.4	116.7	122.2	153.5	48.2	189.7	56	112	104.1	132.9	87.4	36.2	177.8	80.5	48.5	117.1	119.2	144.7	118.2	114	59.5	High	High	High	High	High	High	High	High	High	Peak Found
High	Master Protein	P59998	Actin-related protein 2/3 complex subunit 4 OS=Homo sapiens OX=9606 GN=ARPC4 PE=1 SV=3	19	ARPC4	0.862	-0.21	0.266537	0.65501	91.3	108.7	115	89.8	96.1	68.8	89.2	86	80.1	91.1	99.3	114.4	141.7	112.6	128	112	119	70	112.5	106.2	104.9	139.1	63.3	99.9	106.9	122.7	106.4	101.2	73.3	50.4	High	High	High	High	High	High	High	High	High	High
High	Master Protein	Q5JRX3	Presequence protease, mitochondrial OS=Homo sapiens OX=9606 GN=PITRM1 PE=1 SV=3	29	PITRM1	1.162	0.22	0.266864	0.655711	95.7	104.3	82.1	43.1	89.2	48.7	79.2	104.9	72.9	132.9	84.3	81.9	120.2	97.6	89	43	142.8	74.7	211.8	113	42.4	247.4	43.8	54	84	61.5	102.7	150.5	86.9	215.4	High	High	High	High	High	High	High	High	High	High
High	Master Protein	O75530	Polycomb protein EED OS=Homo sapiens OX=9606 GN=EED PE=1 SV=2	11	EED	0.852	-0.23	0.267359	0.656361	92	108	98.5	24	103.9	69.1	87.2	105.2	78.2	98.8	96.9	117.3	121.8	123.4	139.5	110.2	95.2	112.1	125.9	101.5	80.5	93.6	75.3	106.1	128	104.2	142.5	107.3	117.3	36.8	High	High	High	High	High	Peak Found	High	High	Peak Found	High
High	Master Protein	Q9H8H0	Nucleolar protein 11 OS=Homo sapiens OX=9606 GN=NOL11 PE=1 SV=1	12	NOL11	1.153	0.2	0.267888	0.657392	113	87	119.2	140.3	97.4	146.9	99.5	115.7	151.6	114.6	101.8	93.3	106.6	100	49.1	133.5	60.9	106.7	76.7	50.4	123.8	84.1	123.4	203.2	96.6	63.3	87.7	72.6	40.9	40.5	High	High	High	High	High	High	High	High	High	High
High	Master Protein	A0A024R222	Phosphoserine aminotransferase OS=Homo sapiens OX=9606 GN=PSAT1 PE=3 SV=1	17	PSAT1	0.858	-0.22	0.268099	0.65761	89.9	110.1	80.5	81.7	86.6	73.2	104.6	99.7	86.9	108.9	85.8	106.3	101.1	116	140.8	89.3	81.5	117.5	101.5	61.3	106.2	70.4	50.5	117.7	125.2	98.3	130.9	106.7	143.1	127.6	High	High	High	High	High	High	High	High	High	High
High	Master Protein	O00602	Ficolin-1 OS=Homo sapiens OX=9606 GN=FCN1 PE=1 SV=2	9	FCN1	1.262	0.34	0.26804	0.65761	100.5	99.5	114.6	17.8	81	2.9	111.7	52.3	17.7	341.8	43.9	66.2	123.7	39	44.8	47.3	175.1	32.1	123.6	113	209.8	520.1	43.8	117	NA	42.8	153.9	64.5	55.5	44.2	High	High	High	Peak Found	High	Peak Found	High	High	Peak Found	High
High	Master Protein	P78316	Nucleolar protein 14 OS=Homo sapiens OX=9606 GN=NOP14 PE=1 SV=3	13	NOP14	1.222	0.29	0.268118	0.65761	111.2	88.8	68.5	106.4	79.2	129.4	156.5	139.7	142.2	79.7	133.5	92.2	52	87.9	106.5	56	71.4	157.8	100.6	73	123.2	38.6	59.2	95.1	56	57.9	143.8	125.3	153.3	115.1	High	High	High	High	High	High	High	High	Peak Found	High
High	Master Protein	Q9H9Q2	COP9 signalosome complex subunit 7b OS=Homo sapiens OX=9606 GN=COPS7B PE=1 SV=1	8	COPS7B	1.218	0.29	0.268213	0.657747	98	102	94	72.4	117.7	91.3	104.5	141.6	104.9	56.8	101.9	128	92.2	113.5	111	110.2	47.1	127	99.4	80.5	116	83.8	53	104.3	110.1	85.6	172.5	127.9	93	59.9	High	High	High	High	High	High	High	High	High	High
High	Master Protein	B7Z2F5	cDNA FLJ55918, highly similar to Echinoderm microtubule-associated protein-like 2 OS=Homo sapiens OX=9606 PE=2 SV=1	8		0.896	-0.16	0.268294	0.657903	87.9	112.1	108.4	69.1	91.6	77.4	85.8	87.6	90.9	86	101.8	114	126	104	126.8	88.3	114.7	108.9	121.4	113.2	111.5	110.5	65.3	62.5	90.7	138.5	110.9	98.2	80.4	115.6	High	High	High	High	High	High	High	High	High	High
High	Master Protein	Q8WYA6	Beta-catenin-like protein 1 OS=Homo sapiens OX=9606 GN=CTNNBL1 PE=1 SV=1	17	CTNNBL1	0.858	-0.22	0.268437	0.658117	83.8	116.2	93.8	59.6	108.7	72.7	102.3	85	79.6	67.4	119.9	129.4	108.9	144.5	105.2	117.9	39.5	100.2	102.5	116.9	123.8	83.5	36	120.7	191.9	129.2	130.8	111.2	55.9	63.2	High	High	High	High	High	High	High	High	High	High
High	Master Protein	O60488	Long-chain-fatty-acid--CoA ligase 4 OS=Homo sapiens OX=9606 GN=ACSL4 PE=1 SV=2	11	ACSL4	0.858	-0.22	0.268565	0.658247	79.9	120.1	59.6	23.3	151.8	71	124.8	54.7	43.5	61.7	109.2	90.3	62.8	221.6	65.5	89	100.3	88.1	80.7	92.2	103.7	43.4	48.7	83	169.8	151.8	219.8	96	59.2	234.8	High	High	High	High	High	High	High	High	High	High
High	Master Protein	P49327	Fatty acid synthase OS=Homo sapiens OX=9606 GN=FASN PE=1 SV=3	54	FASN	0.898	-0.16	0.269029	0.65887	98	102	108.5	99.5	116.6	80.1	155.9	84.4	90.5	96.8	86.4	99.8	120.5	107.6	113.2	113.3	74.9	84.6	104.8	84.2	122	93.6	75	114.4	157.5	121.6	109.1	90.9	60.6	33.5	High	High	High	High	High	High	High	High	High	High
High	Master Protein	A0A024R2M6	Acetyl-Coenzyme A acyltransferase 1 (Peroxisomal 3-oxoacyl-Coenzyme A thiolase), isoform CRA_a OS=Homo sapiens OX=9606 GN=ACAA1 PE=2 SV=1	10	ACAA1	0.823	-0.28	0.269315	0.6593	87.3	112.7	83.7	19.7	99.6	56.2	37.5	125.3	77.2	162.7	188.5	160	85.7	103.7	95.5	104	112.6	151.3	85.9	104.7	129.8	62.1	42.1	152.8	163.7	97.3	79.8	119.7	27.5	71.4	High	High	High	High	High	High	High	High	High	High
High	Master Protein	P22681	E3 ubiquitin-protein ligase CBL OS=Homo sapiens OX=9606 GN=CBL PE=1 SV=2	14	CBL	1.196	0.26	0.269454	0.659318	102	98	77.8	97.1	121	83.6	114.4	137.7	92.7	100.2	85.2	129.2	84.4	136.3	81.7	103.7	57.2	115.1	104.4	95.5	124.4	78.3	42.2	94.2	153.7	89.8	147.8	128.5	61.7	62.7	High	High	High	High	High	High	High	High	High	High
High	Master Protein	Q96JB5	CDK5 regulatory subunit-associated protein 3 OS=Homo sapiens OX=9606 GN=CDK5RAP3 PE=1 SV=2	18	CDK5RAP3	1.196	0.26	0.269484	0.659364	91	109	88.1	70.2	117.3	86.5	93.2	91.2	95.6	74.4	113.4	171.8	98.4	129.5	145.1	98	65.1	110.6	104.1	113.1	95.2	81.9	30.7	84.6	140.1	114.7	137.9	130.3	69.6	49.4	High	High	High	High	High	High	High	High	High	High
High	Master Protein	A0A024RB87	RAP1B, member of RAS oncogene family, isoform CRA_a OS=Homo sapiens OX=9606 GN=RAP1B PE=4 SV=1	3	LOC101348129; LOC101875865; LOC103250369; LOC111532119; LOC114113232; Rap1b; RAP1B	1.152	0.2	0.269791	0.659925	106.8	93.2	66.1	97.3	120.4	96.2	136	113.8	110.3	131.6	96	136.5	67.2	123.8	63.4	99.4	77.9	102.5	118.1	95.1	94.5	65	46.5	103.4	184.1	112.4	110.7	116.4	58.6	56.8	High	High	High	High	High	High	High	High	High	High
High	Master Protein	Q9Y3B7	39S ribosomal protein L11, mitochondrial OS=Homo sapiens OX=9606 GN=MRPL11 PE=1 SV=1	10	MRPL11	1.198	0.26	0.270408	0.661086	117.1	82.9	144.8	105.9	122.1	143	96.1	119.7	138.7	84.4	110.7	131.3	77.7	118.7	79.4	105.9	44.8	136.5	74.3	84.5	101.5	69.1	35.6	105.1	81.3	84	156.6	111.3	50.2	86.7	High	High	High	High	High	High	High	High	High	High
High	Master Protein	Q9BY77	Polymerase delta-interacting protein 3 OS=Homo sapiens OX=9606 GN=POLDIP3 PE=1 SV=2	15	POLDIP3	0.86	-0.22	0.27081	0.661665	88.4	111.6	79.4	76.7	106.5	88.1	78.1	95.6	93.2	50.4	119.7	106.9	90.2	121.9	91	112.8	88.7	145	113.1	102.2	101.8	72.9	49	130	158.5	115.4	104.4	100.9	68.9	139	High	High	High	High	High	High	High	High	High	High
High	Master Protein	Q8TD19	Serine/threonine-protein kinase Nek9 OS=Homo sapiens OX=9606 GN=NEK9 PE=1 SV=2	34	NEK9	1.165	0.22	0.270916	0.661836	107.2	92.8	113.3	92.7	124.7	94.2	107.8	138.1	124.4	92	101.4	116.6	98.6	110.7	96.9	93.5	94.3	107.7	107.3	91.8	98.8	73.7	45.6	92	79.6	79	141.6	117.4	82.7	83.4	High	High	High	High	High	High	High	High	High	High
High	Master Protein	Q8WVY7	Ubiquitin-like domain-containing CTD phosphatase 1 OS=Homo sapiens OX=9606 GN=UBLCP1 PE=1 SV=2	20	UBLCP1	1.159	0.21	0.270937	0.66184	101.4	98.6	108.6	85.4	143	88.4	134.4	105.6	101.2	95.5	86.1	118.9	98.5	128.5	98.6	106.9	75	93.2	102.3	107.2	119.9	83.2	48.1	105.6	143.2	102.8	124.6	84	65.6	45.9	High	High	High	High	High	High	High	High	High	High
High	Master Protein	Q6IBR8	Eukaryotic translation initiation factor 2, subunit 2 beta, 38kDa OS=Homo sapiens OX=9606 GN=EIF2S2 PE=2 SV=1	36	EIF2S2	0.888	-0.17	0.271632	0.662564	90.8	109.2	80.3	56.2	107.1	59.6	91	79.1	70.9	186.1	99	128.8	91.2	131.5	83.5	177.9	50.6	103.9	136.4	73.8	80	85.7	53.2	117.2	92.7	87.3	137.7	122.3	71.7	145.4	High	High	High	High	High	High	High	High	High	High
High	Master Protein	Q96LI5	CCR4-NOT transcription complex subunit 6-like OS=Homo sapiens OX=9606 GN=CNOT6L PE=1 SV=2	5	CNOT6L	0.783	-0.35	0.272585	0.663559	85.8	114.2	88.7	76.8	131.4	67.4	98.3	72.2	65.8	142.2	118.1	131.1	114.1	160.1	143.5	131.2	51.3	70.4	70	113.4	91.8	48.3	19.5	109.4	214.6	110.5	159.2	96.8	75.2	28.7	High	High	High	High	High	High	High	High	Peak Found	High
High	Master Protein	Q9Y3E8	CGI-150 protein OS=Homo sapiens OX=9606 PE=2 SV=1	9		1.151	0.2	0.273448	0.665047	103	97	100.1	82.1	115.7	83.5	120.9	121.5	106.2	101.8	96.4	99.4	109.9	108.3	122.3	90.6	103	124.5	91.3	79.9	85.2	89.1	82.9	76.9	82.2	80.2	126	110.6	104.1	105.4	High	High	High	High	High	High	High	High	High	High
High	Master Protein	Q14690	Protein RRP5 homolog OS=Homo sapiens OX=9606 GN=PDCD11 PE=1 SV=3	34	PDCD11	1.187	0.25	0.274686	0.666867	116.3	83.7	114.6	170.7	122.2	122.6	127	125.4	126.4	64.4	103.9	129.4	70.7	100.7	121.9	73.3	53.5	129.5	72.3	81.5	84.1	59	48.8	114.6	80.7	100.7	141.6	94.7	110.4	55.6	High	High	High	High	High	High	High	High	High	High
High	Master Protein	O95456	Proteasome assembly chaperone 1 OS=Homo sapiens OX=9606 GN=PSMG1 PE=1 SV=1	5	PSMG1	0.815	-0.3	0.274734	0.666929	87.5	112.5	108.3	78.4	98.2	64.6	131.1	97	83.1	60.3	117.7	111.6	113.2	132.3	129.5	105.9	59.5	135.4	100.4	110.9	118.6	100.6	NA	197.1	126.9	127.1	124.3	87.9	80.1	NA	High	High	High	High	High	High	High	High	High	High
High	Master Protein	A0A140VJD0	Leucine-rich repeat and WD repeat-containing protein 1 OS=Homo sapiens OX=9606 PE=2 SV=1	3		0.723	-0.47	0.275606	0.668417	76.4	123.6	65.7	74.2	118.3	52.7	48.9	83.1	46.9	70.5	156	118.7	176.3	75.9	202.3	75.5	NA	179.7	78.7	110.4	68.2	57.6	36.3	110.1	248.8	82.4	187.1	127.7	70.6	77.4	High	High	High	High	High	High	High	High	Peak Found	Peak Found
High	Master Protein	Q06265	Exosome complex component RRP45 OS=Homo sapiens OX=9606 GN=EXOSC9 PE=1 SV=3	8	EXOSC9	0.857	-0.22	0.275703	0.668496	84.4	115.6	120.3	70.9	97.5	72	78.5	89.8	76.7	49.5	100.3	121.8	123.7	125.1	144.7	98	73.1	103.2	91.9	109.6	98.2	112	42.6	94.2	147.4	110.8	148.4	117.3	100.5	81.9	High	High	High	High	High	High	High	High	High	High
High	Master Protein	A0A140VJK7	5'-deoxynucleotidase HDDC2 OS=Homo sapiens OX=9606 PE=2 SV=1	9		1.18	0.24	0.275763	0.668615	98.2	101.8	70.5	93.8	130.5	98	98.3	138	112.5	88	111.9	84.1	114.4	124.6	143.5	96	71	110	81.7	102.6	102.1	85.5	47.3	90.9	139.9	77.9	101.2	107.3	105.5	72.8	High	High	High	High	High	High	High	High	High	High
High	Master Protein	F8W0Q9	Periphilin-1 OS=Homo sapiens OX=9606 GN=PPHLN1 PE=1 SV=1	8	PPHLN1	1.194	0.26	0.276162	0.66942	114.7	85.3	83.6	64.4	93	151.7	156.8	134.8	146	119.7	109.5	88.3	112.5	98.9	129	121.1	82	64.1	176.1	94.6	41.9	69.4	37	78.2	94.4	64.9	121.7	95.5	44	127.1	High	High	High	High	High	High	High	High	High	High
High	Master Protein	Q969V3	Nicalin OS=Homo sapiens OX=9606 GN=NCLN PE=1 SV=2	12	NCLN	0.882	-0.18	0.276428	0.669877	57.3	142.7	83.8	17.4	20	13.5	254.6	31.3	50.7	22.3	566.2	106.9	62.4	25	23.9	19.3	262.7	68.1	82.3	150.7	40.6	146.6	24.4	13.8	20	182.2	84.9	63.5	310.4	52.6	High	High	Peak Found	High	High	High	High	High	High	High
High	Master Protein	Q15121	Astrocytic phosphoprotein PEA-15 OS=Homo sapiens OX=9606 GN=PEA15 PE=1 SV=2	9	PEA15	0.857	-0.22	0.276744	0.670371	89.4	110.6	78.6	96.4	100.9	67.2	107.8	78.6	76.3	106.5	103.6	74.1	140.3	127.5	88.4	149.1	148.5	79.1	128.4	111.3	105	124.8	52.9	78.2	139.7	113.3	95.7	79.8	37.4	110.6	High	High	High	High	Peak Found	Peak Found	High	Peak Found	Peak Found	High
High	Master Protein	A0A024R3L9	Vacuolar protein sorting 26 homolog B (Yeast), isoform CRA_a OS=Homo sapiens OX=9606 GN=VPS26B PE=3 SV=1	15	VPS26B	0.86	-0.22	0.276765	0.670395	105.9	94.1	105	95.6	128.4	97.3	117.3	139.6	135.9	48.2	90.8	106.2	123.8	114	124.1	101.5	87.7	98.7	98.4	93.6	117.5	99.1	32.4	91.9	136.4	120.3	92.5	90.5	62.3	50.9	High	High	High	High	High	High	High	High	High	High
High	Master Protein	Q9H0U3	Magnesium transporter protein 1 OS=Homo sapiens OX=9606 GN=MAGT1 PE=1 SV=1	7	MAGT1	1.197	0.26	0.27803	0.672075	99.1	100.9	112.5	58.3	96.9	93.7	84.9	84.7	111.1	70.1	92.4	176.9	52.5	136.9	96.9	83.4	120	202.9	82.3	89.3	85.3	41.9	40.1	110.4	225.6	87.6	109.8	157.4	58.5	37.8	High	High	High	High	High	High	High	High	High	High
High	Master Protein	A0A024R4F1	phosphopyruvate hydratase OS=Homo sapiens OX=9606 GN=HEL-S-17 PE=2 SV=1	27	HEL-S-17	0.866	-0.21	0.278665	0.672796	98.8	101.2	112.5	86	98.6	90.7	97.6	114.7	106.3	86.3	100.1	112	133.4	107	145.4	82.1	93.6	103.6	89.5	100.9	87.2	110.5	48.5	96.4	98.7	113.4	118.9	117.6	89.3	59.1	High	High	High	High	High	High	High	High	High	High
High	Master Protein	Q9BYD3	39S ribosomal protein L4, mitochondrial OS=Homo sapiens OX=9606 GN=MRPL4 PE=1 SV=1	4	MRPL4	0.83	-0.27	0.278771	0.67297	92.6	107.4	115	90.6	111.9	80.7	88.2	109.2	73.2	66.3	92.7	148.7	102.9	123	123.7	100.8	54.9	118.8	92.4	115.6	89.4	78.8	76.1	123.4	115.9	104.6	142	107.2	95.6	58.4	High	High	High	High	High	High	High	High	Peak Found	High
High	Master Protein	D2CVN5	Aryl hydrocarbon receptor-interacting protein AIP722 OS=Homo sapiens OX=9606 GN=AIP PE=4 SV=1	2	AIP	0.865	-0.21	0.279077	0.673572	86	114	127.1	82.5	140.1	80.9	106.7	82	82.3	76.1	120.1	105.7	105.7	136.7	132.9	118.8	87.4	99.8	100.2	117	113.1	83.4	34.9	114.3	118.3	122	120.5	104.9	53.4	33.5	High	High	High	High	High	High	High	High	High	High
High	Master Protein	Q14011	Cold-inducible RNA-binding protein OS=Homo sapiens OX=9606 GN=CIRBP PE=1 SV=1	7	CIRBP	0.855	-0.23	0.27917	0.67369	88.2	111.8	70.6	57.5	95.6	79.9	114.6	96.9	66.7	47	104.4	113.4	93.7	95.9	89.4	59	110.6	168.4	92.5	87.6	87.5	86.7	94.2	153.3	151.1	89.7	126.4	98.3	94.7	174.4	High	High	High	High	High	High	High	High	High	High
High	Master Protein	Q01085	Nucleolysin TIAR OS=Homo sapiens OX=9606 GN=TIAL1 PE=1 SV=1	8	TIAL1	1.186	0.25	0.279481	0.674305	111.3	88.7	102	94.8	133.6	116.3	128.8	121.4	135.2	105.4	66.6	102.7	65.4	125.4	74.8	109.9	67.4	104.3	96.5	102.1	86.3	72.4	39.2	111.3	150.9	107.7	123.5	92.9	74.9	88.3	High	High	High	High	High	High	High	High	High	High
High	Master Protein	Q15418	Ribosomal protein S6 kinase alpha-1 OS=Homo sapiens OX=9606 GN=RPS6KA1 PE=1 SV=2	13	RPS6KA1	0.86	-0.22	0.279585	0.674393	100.7	99.3	81.6	83.1	112	70.2	129.6	109.2	106	132.7	105.8	131.8	95.7	136.1	96.2	135.9	33	124.7	106.2	101.6	107.3	75.4	71.5	120.6	119.9	126.9	122.6	83.2	47.2	33.9	High	High	High	High	High	High	High	High	High	High
High	Master Protein	A0A024R7K7	GATA zinc finger domain containing 2A, isoform CRA_b OS=Homo sapiens OX=9606 GN=GATAD2A PE=4 SV=1	23	GATAD2A	1.195	0.26	0.279752	0.674526	101.3	98.7	82.1	70.5	135.1	83.3	114.8	108.5	110.7	100.1	109.4	111.5	89.3	104.1	113.6	112.3	98.8	120.9	101.3	90.4	101.8	93.1	52.8	105.1	101.1	97.5	96.8	108.6	60.4	126.3	High	High	High	High	High	High	High	High	High	High
High	Master Protein	A0A140VJP2	Methionine adenosyltransferase 2 subunit beta OS=Homo sapiens OX=9606 PE=2 SV=1	19		0.883	-0.18	0.281668	0.676829	92.6	107.4	100.6	75.5	105.7	81.4	110.7	94	87.5	88.1	82.7	98.5	98.7	104.7	103.4	107.1	109.1	116.2	118.5	100.7	100.9	109.9	75.1	106.6	128.4	113.5	106.8	95.5	73.4	106.7	High	High	High	High	High	High	High	High	High	High
High	Master Protein	Q8TF01	Arginine/serine-rich protein PNISR OS=Homo sapiens OX=9606 GN=PNISR PE=1 SV=2	5	PNISR	1.299	0.38	0.281813	0.676879	108.4	91.6	67.5	78.8	125.9	146.4	167.1	121.5	117.3	95.3	72.5	78.8	124.1	76.8	90.3	112.8	36.1	62.9	124.2	68.4	97.7	104.9	64.9	104.1	124	107.6	111.4	82.6	106.4	129.4	High	High	High	Peak Found	High	High	High	High	High	High
High	Master Protein	Q8WVT3	Trafficking protein particle complex subunit 12 OS=Homo sapiens OX=9606 GN=TRAPPC12 PE=1 SV=3	9	TRAPPC12	0.859	-0.22	0.28215	0.677335	97	103	85.4	73.1	135.9	62.8	129.5	102.8	71.4	223.2	74.8	103.3	100.8	137.8	94.1	182.7	79.2	62.2	143.3	85.9	106.6	104.3	35.6	71.7	110.2	107.3	126.6	98.2	41.6	49.8	High	High	Peak Found	High	High	Peak Found	High	High	High	High
High	Master Protein	O75594	Peptidoglycan recognition protein 1 OS=Homo sapiens OX=9606 GN=PGLYRP1 PE=1 SV=1	3	PGLYRP1	0.79	-0.34	0.282682	0.678021	66.6	133.4	121.5	38.9	59.2	18.9	92.8	30	30	502.2	60.5	98.7	179.9	85.5	NA	148.3	155.4	NA	235.1	80.5	43.7	232.9	66.5	6.9	NA	85.3	138.2	96	85.1	108.3	High	High	High	High	High	High	High	Peak Found	Peak Found	High
High	Master Protein	Q53FI7	Four and a half LIM domains 1 variant (Fragment) OS=Homo sapiens OX=9606 PE=2 SV=1	14		1.189	0.25	0.282804	0.678233	129	71	135.8	32.4	63.8	305.5	100.2	185.6	91	198.2	142.3	129.7	128.1	60.8	177.8	53.4	53.9	139.6	45.9	41.2	66	50.8	138.5	62.6	11.4	66	125.1	94.5	55.9	44.2	High	High	High	High	High	High	High	High	High	High
High	Master Protein	Q9H078	Caseinolytic peptidase B protein homolog OS=Homo sapiens OX=9606 GN=CLPB PE=1 SV=1	4	CLPB	1.184	0.24	0.282942	0.67846	118.1	81.9	136.3	84.9	121.2	86.5	130.1	121.3	96	225.5	73.7	89.4	124.3	95.2	75.5	139.1	101.7	71.2	110.6	81.4	93	83.7	39.1	77.1	38.2	78.4	114.4	84.5	74.3	153.5	High	High	Peak Found	High	High	High	Peak Found	Peak Found	Peak Found	High
High	Master Protein	P05388	60S acidic ribosomal protein P0 OS=Homo sapiens OX=9606 GN=RPLP0 PE=1 SV=1	17	RPLP0	1.147	0.2	0.283182	0.678863	101.4	98.6	105.3	71.1	122.5	102.8	110.3	109.3	106.6	68.5	105.5	129.5	97.3	132.7	122.4	101.6	74.9	104.6	91.9	95.7	106.8	70.2	44.5	110.8	160.8	99.2	153.6	104.4	75.2	22	High	High	High	High	High	High	High	High	High	High
High	Master Protein	A0A024R3M1	Thymocyte nuclear protein 1 OS=Homo sapiens OX=9606 GN=THYN1 PE=4 SV=1	17	THYN1	1.156	0.21	0.283265	0.678926	102.9	97.1	132.1	81.9	101.2	100.7	104.1	133.1	128.2	74.8	95.7	104.8	124.3	97.9	130.7	78.7	64.1	108.2	92.2	87.1	83.8	101.9	74.5	84.8	80.8	98.3	127.7	99.9	113.4	94.6	High	High	High	High	High	High	High	High	High	High
High	Master Protein	P36507	Dual specificity mitogen-activated protein kinase kinase 2 OS=Homo sapiens OX=9606 GN=MAP2K2 PE=1 SV=1	8	MAP2K2	1.161	0.21	0.283728	0.679683	105	95	82.7	105.5	137.3	104.3	108.1	118.2	103.7	114.5	110.1	129.1	80.7	127.1	73	122.2	84.7	114.2	98.6	91.2	109.5	65.9	41	87.1	127.5	94.7	119.7	114.1	59.9	75.3	High	High	High	High	High	High	High	High	High	High
High	Master Protein	O14735	CDP-diacylglycerol--inositol 3-phosphatidyltransferase OS=Homo sapiens OX=9606 GN=CDIPT PE=1 SV=1	3	CDIPT	0.861	-0.22	0.283833	0.679744	108.1	91.9	119	20.6	141.7	103.6	141.4	109.2	120.9	101.7	91.3	104	116	138.9	122.2	128.9	67.5	83.1	77.6	93	140.9	76.5	46.5	125.3	152.5	101.1	118.7	75.4	61.1	21.4	High	High	High	Peak Found	High	High	High	High	High	High
High	Master Protein	O95747	Serine/threonine-protein kinase OSR1 OS=Homo sapiens OX=9606 GN=OXSR1 PE=1 SV=1	16	OXSR1	0.888	-0.17	0.284188	0.680323	85	115	88.7	77	108.1	69.3	96.2	93.7	77.4	73.3	110.4	132	96.5	146.5	86.2	139.9	59.3	91.3	119.7	114.9	127	87.9	69.2	118.4	187.3	114	133.4	97.4	52.1	32.9	High	High	High	High	High	High	High	High	High	High
High	Master Protein	P28799	Progranulin OS=Homo sapiens OX=9606 GN=GRN PE=1 SV=2	9	GRN	1.18	0.24	0.285827	0.680977	102.1	97.9	100.9	36.6	118.2	62.3	111	104.2	52.8	231.9	88.3	122.8	103.7	137.2	63.3	103.7	109.5	82.7	138.3	79.2	64.6	106.5	60.2	93.4	62.3	80.4	138.1	140.7	69.5	137.6	High	High	High	High	High	High	High	High	High	High
High	Master Protein	Q96A26	Protein FAM162A OS=Homo sapiens OX=9606 GN=FAM162A PE=1 SV=2	9	FAM162A	1.183	0.24	0.285831	0.680977	109.3	90.7	82.9	94.4	140.6	96.3	134.4	144	125.3	91	117.9	141.2	98.6	127.2	90.9	91.4	73.6	121.1	67	64.1	80.7	51	66.6	92	90.2	92	133.1	135.6	71.8	85.4	High	High	High	High	High	High	High	High	High	High
High	Master Protein	Q02750	Dual specificity mitogen-activated protein kinase kinase 1 OS=Homo sapiens OX=9606 GN=MAP2K1 PE=1 SV=2	12	MAP2K1	1.185	0.24	0.285283	0.680977	107.2	92.8	94.7	99.2	129.1	102.6	128.7	138.1	97.8	108.2	94.8	116.9	80.6	132.1	78.9	130	64	124.2	99.1	87.6	116.9	62.9	48.3	84.3	107.2	87.6	133.9	109.5	78.7	64.4	High	High	High	High	High	High	High	High	High	High
High	Master Protein	P62906	60S ribosomal protein L10a OS=Homo sapiens OX=9606 GN=RPL10A PE=1 SV=2	5	RPL10A	0.867	-0.21	0.284946	0.680977	101.5	98.5	108.9	75.1	112.1	101.7	101.6	128.4	115.4	62.3	115	114.8	120.7	100.5	153.9	76.9	71.2	139.5	81	103.5	86.6	104.6	53.3	103.2	110.9	101.3	114.9	100.4	68.1	74.2	High	High	High	High	High	High	High	High	High	High
High	Master Protein	O75880	Protein SCO1 homolog, mitochondrial OS=Homo sapiens OX=9606 GN=SCO1 PE=1 SV=1	3	SCO1	1.251	0.32	0.284894	0.680977	111.1	88.9	88.6	105.4	117.9	131.6	117.6	137.1	169.3	93.5	137.7	130	89.6	99.1	71.9	113.6	29.8	119	117.6	73.3	107.4	92.3	49.5	74.7	80.8	96	122.7	113.2	67.2	53.7	High	High	High	High	High	High	High	High	High	High
High	Master Protein	P31942	Heterogeneous nuclear ribonucleoprotein H3 OS=Homo sapiens OX=9606 GN=HNRNPH3 PE=1 SV=2	11	HNRNPH3	0.904	-0.15	0.285503	0.680977	93.9	106.1	124.3	53.5	115.2	101.3	94	66.6	75.2	79.8	137.5	93.8	123.9	85.9	123	69.2	141.1	84.4	123.5	138.9	82.1	102.1	66.5	64.9	153.5	140.3	112.7	68.1	89.7	89	High	High	High	High	High	High	High	High	High	High
High	Master Protein	A0A0S2Z5B3	Ethylmalonic encephalopathy 1 isoform 1 (Fragment) OS=Homo sapiens OX=9606 GN=ETHE1 PE=2 SV=1	11	ETHE1	0.885	-0.18	0.285233	0.680977	89.8	110.2	119.2	83.5	106.9	81.6	86.8	59.2	91.8	94	114.7	104.2	115.4	92.2	117.8	118	83	140.6	114.1	119.7	108.4	113	57.9	107.6	95	139.9	110.4	90.9	60.4	73.8	High	High	High	High	High	High	High	High	High	High
High	Master Protein	P55327	Tumor protein D52 OS=Homo sapiens OX=9606 GN=TPD52 PE=1 SV=2	8	TPD52	0.859	-0.22	0.286276	0.681483	79.4	120.6	106.3	54.3	134.2	87	44.3	44.9	55.5	125.3	42.8	148.3	123.8	82.1	118.2	155.9	26.3	150.5	93.7	132.2	96	79.1	102.8	157.9	97.8	118	98.7	159.2	56.7	108.2	High	High	High	High	High	High	High	High	High	High
High	Master Protein	Q00577	Transcriptional activator protein Pur-alpha OS=Homo sapiens OX=9606 GN=PURA PE=1 SV=2	13	PURA	1.188	0.25	0.286591	0.682016	108.1	91.9	62.3	75.3	127	105.5	123.6	143.3	114.1	76.5	111.9	132.1	96.5	126	83.9	104.2	75.6	102.8	87.5	76.1	99.8	87.7	51.5	90.3	115.3	86.3	136.5	158	82.5	67.9	High	High	High	High	High	High	High	High	High	High
High	Master Protein	Q8N335	Glycerol-3-phosphate dehydrogenase 1-like protein OS=Homo sapiens OX=9606 GN=GPD1L PE=1 SV=1	16	GPD1L	1.18	0.24	0.287348	0.68333	103.8	96.2	102.4	81.2	100.7	106.5	144.5	86.8	95	114.6	128.9	127.6	83.5	87.8	108.1	119.3	80	108.3	88.2	84.6	112.5	100.5	63.1	130.3	77.1	82.4	126.6	144.5	58	57	High	High	High	High	High	High	High	High	High	High
High	Master Protein	A0A024R5F7	7-dehydrocholesterol reductase isoform 1 OS=Homo sapiens OX=9606 GN=DHCR7 PE=2 SV=1	3	DHCR7	1.199	0.26	0.28748	0.683435	109.7	90.3	143.5	122	110.9	89.1	145.6	69	100	124.6	53.5	85.3	122	115.5	112.2	123.7	52.4	49.1	88.1	110.3	158.2	98	83.9	93.7	200.7	138.9	97.9	54.2	47.8	10	High	High	High	High	High	High	High	High	Peak Found	Peak Found
High	Master Protein	O00217	NADH dehydrogenase [ubiquinone] iron-sulfur protein 8, mitochondrial OS=Homo sapiens OX=9606 GN=NDUFS8 PE=1 SV=1	6	NDUFS8	0.863	-0.21	0.287539	0.683435	81.6	118.4	104.3	47.2	132.6	67.9	76.7	125.7	59.4	66.7	75.3	118.9	118.7	129.9	125.4	88	42.9	98.4	129.9	113.5	69.6	108.2	57.9	91.9	209.3	129.2	116.9	101.1	100.6	94	High	High	High	High	High	High	High	High	High	High
High	Master Protein	Q9BWH2	FUN14 domain-containing protein 2 OS=Homo sapiens OX=9606 GN=FUNDC2 PE=1 SV=2	5	FUNDC2	1.192	0.25	0.287681	0.683688	103	97	91.2	83.4	120	104.4	124.5	94.1	137.6	108.2	108.9	55	73.2	109.1	81.1	133.8	81	100.1	141.5	77.7	167.4	104.1	38.4	106.2	116.6	92.6	101.8	99.9	48.2	99.9	High	High	High	High	High	High	High	High	High	High
High	Master Protein	X5D8S1	4-aminobutyrate aminotransferase, mitochondrial (Fragment) OS=Homo sapiens OX=9606 GN=ABAT PE=2 SV=1	10	ABAT	0.892	-0.16	0.287748	0.683739	113.8	86.2	89.2	112.1	123.8	86.1	122.1	126.2	138.7	145.7	86.8	91	99.1	120.3	85.5	112.6	90	85.4	96.9	95.5	113.9	88.1	56.1	86.9	103.1	107.7	108.4	99.5	58	71.3	High	High	Peak Found	High	High	High	High	Peak Found	Peak Found	High
High	Master Protein	P55957	BH3-interacting domain death agonist OS=Homo sapiens OX=9606 GN=BID PE=1 SV=1	6	BID	1.236	0.31	0.287891	0.683916	90.9	109.1	78.7	24	86.9	83.7	97.8	92.3	78.8	127.2	107	128.6	99.1	172.7	105.2	110.5	86.9	133.8	72.6	99.7	74.6	86.9	49.3	115.1	89.3	95.5	134	142.2	99.7	127.7	High	High	High	High	High	High	High	High	High	High
High	Master Protein	P46776	60S ribosomal protein L27a OS=Homo sapiens OX=9606 GN=RPL27A PE=1 SV=2	7	RPL27A	1.157	0.21	0.288347	0.684593	112.3	87.7	70.4	109.3	133.5	104	115.5	146.3	119	114.2	112.2	82.7	60.3	131.8	121.3	96	55.2	182.9	60.7	54.5	108.4	47.9	40.2	118.4	174.6	83.7	115.1	105	58.1	78.7	High	High	High	High	High	High	High	High	High	High
High	Master Protein	Q14765	Signal transducer and activator of transcription 4 OS=Homo sapiens OX=9606 GN=STAT4 PE=1 SV=1	20	STAT4	0.863	-0.21	0.288481	0.684857	93.5	106.5	99.2	67.4	135.3	73.5	107.1	88	103.3	86.9	99.5	120.7	83.1	135.6	103.8	131.3	76.3	101.4	120.7	105.5	139.1	65.9	37.5	107.1	136.2	139.8	123.2	111.2	41.4	60	High	High	High	High	High	High	High	High	High	High
High	Master Protein	O00571	ATP-dependent RNA helicase DDX3X OS=Homo sapiens OX=9606 GN=DDX3X PE=1 SV=3	36	DDX3X	1.142	0.19	0.288754	0.68499	99.1	100.9	89.8	86.9	117.1	93.5	128.1	113.1	116.9	77.7	111	120.5	87.9	121.1	85.7	108.1	75.2	119.9	98.7	89.3	102.7	76.6	46.3	112.7	150.1	121.6	122.8	106.6	57.2	62.9	High	High	High	High	High	High	High	High	High	High
High	Master Protein	Q9H832	Ubiquitin-conjugating enzyme E2 Z OS=Homo sapiens OX=9606 GN=UBE2Z PE=1 SV=2	9	UBE2Z	1.195	0.26	0.289557	0.686107	105.7	94.3	99	59.6	158.3	81.2	119.2	109.1	117.9	119.4	111.8	111.9	102	145.1	77	147.6	66	86	124.6	100.2	123.6	76.1	41.8	102.8	118.4	100.2	128.6	99.5	44	29.3	High	High	High	High	High	High	High	High	High	High
High	Master Protein	A0A140VK53	Testicular secretory protein Li 53 OS=Homo sapiens OX=9606 PE=2 SV=1	41		0.903	-0.15	0.28962	0.686143	91.7	108.3	84.2	79	111.2	80.6	108.9	102.6	93.2	83.8	109.4	105.8	96.2	112.9	103.7	110.5	95.3	116.2	103.9	105.2	94.1	79.7	67.2	114.3	95.9	105.6	118.8	94	91	136.9	High	High	High	High	High	High	High	High	High	High
High	Master Protein	P06454	Prothymosin alpha OS=Homo sapiens OX=9606 GN=PTMA PE=1 SV=2	11	PTMA	1.145	0.2	0.289665	0.686143	110.2	89.8	87.2	97.7	88.8	113.9	142.3	130.8	132.5	89.1	76.3	92.3	81.6	71.6	69.2	77.2	117.4	111.2	83.7	64.7	88.4	83.8	114.2	116.5	51.8	65.4	108.7	127	111.5	205	High	High	High	High	High	High	High	High	High	High
High	Master Protein	Q13546	Receptor-interacting serine/threonine-protein kinase 1 OS=Homo sapiens OX=9606 GN=RIPK1 PE=1 SV=3	15	RIPK1	0.857	-0.22	0.290384	0.686959	85.5	114.5	69.6	69.2	150.5	52.2	134.4	100	89.6	80.7	116.5	116.5	104.1	163.4	67.5	112.2	64.8	100.6	128.8	119.4	115.6	86.5	34.4	116.7	128.3	134.4	130	101.1	37.1	75.8	High	High	High	High	High	High	High	High	High	High
High	Master Protein	Q06547	GA-binding protein subunit beta-1 OS=Homo sapiens OX=9606 GN=GABPB1 PE=1 SV=2	6	GABPB1	1.177	0.23	0.290309	0.686959	104	96	102.8	102.6	98.9	104.1	154.2	134.9	135.7	68.5	67.6	92.9	104.8	107.5	93.9	80	66	116.6	87.7	101.8	56.1	104.4	89.3	92.7	44.6	99	113.2	121.5	97.1	161.3	High	High	High	High	High	High	High	High	High	High
High	Master Protein	Q96RL1	BRCA1-A complex subunit RAP80 OS=Homo sapiens OX=9606 GN=UIMC1 PE=1 SV=2	15	UIMC1	1.192	0.25	0.291167	0.688128	104.3	95.7	86.1	88.8	99.4	104.8	112.2	131.1	120.1	106.6	99.5	111.2	114.5	103	109.3	100.5	90.1	129.1	94.1	79	81.4	69.6	70	94.4	63.9	77.8	107.8	102.4	83.1	170	High	High	High	High	High	High	High	High	High	High
High	Master Protein	A0A384MR33	Structural maintenance of chromosomes protein OS=Homo sapiens OX=9606 GN=SMC1L1 PE=2 SV=1	80	SMC1L1	1.144	0.19	0.292586	0.690638	103.7	96.3	110.4	92.2	114.7	96.1	104.6	118.5	113.5	92	102.3	112.8	90.3	104.6	105	102.2	85.5	113.2	88	87.8	104.2	75.4	87.9	92.9	107.6	92.5	116.6	103.7	88.4	97.3	High	High	High	High	High	High	High	High	High	High
High	Master Protein	O75439	Mitochondrial-processing peptidase subunit beta OS=Homo sapiens OX=9606 GN=PMPCB PE=1 SV=2	2	PMPCB	1.176	0.23	0.29289	0.691165	112.1	87.9	92.7	134.8	93.6	95.4	120.8	101.9	148	133.1	120.2	75.8	88	86.1	68.8	117.1	67.1	79.4	159.2	105.5	113.3	72	81.6	152	103.8	115.7	99.3	70.2	58.8	46.1	High	High	High	High	High	High	High	High	High	High
High	Master Protein	P25490	Transcriptional repressor protein YY1 OS=Homo sapiens OX=9606 GN=YY1 PE=1 SV=2	17	YY1	1.183	0.24	0.293208	0.691588	109	91	76	85	82.9	74.9	281.3	321.5	84.9	74.9	68	86.1	79.3	81.2	130	78.4	64.1	77.7	72.1	63.4	63.7	61.4	55	63.8	68.1	59.9	279.8	91.8	65.1	109.8	High	High	High	High	High	High	High	High	High	High
High	Master Protein	A0A140VK65	Vacuolar proton pump subunit B OS=Homo sapiens OX=9606 PE=2 SV=1	25		0.889	-0.17	0.293378	0.691907	89.4	110.6	95.6	78.1	101.5	72.2	98.6	103.2	82.7	83.6	99.5	111.4	123	116	111.1	101.7	83.5	94	112.1	106.6	113.6	115	46.9	109.4	129.1	126.1	110	115.3	78.5	81.4	High	High	High	High	High	High	High	High	High	High
High	Master Protein	P51809	Vesicle-associated membrane protein 7 OS=Homo sapiens OX=9606 GN=VAMP7 PE=1 SV=3	5	VAMP7	0.802	-0.32	0.294148	0.692932	76.3	123.7	73.5	66.5	74.7	44.2	59.4	70.3	83	128.7	91.3	125.9	130	116.3	116.9	141	79.5	65.6	126.8	92.4	139.6	132.1	54.4	138	232.4	120.9	109.3	100.5	69.1	17.9	High	High	High	Peak Found	High	High	High	High	High	High
High	Master Protein	P62312	U6 snRNA-associated Sm-like protein LSm6 OS=Homo sapiens OX=9606 GN=LSM6 PE=1 SV=1	8	LSM6	1.18	0.24	0.294286	0.693204	106.4	93.6	93.8	108.7	118.5	102.6	123.9	108.9	127.8	88.1	93.3	101.6	99.2	99.3	104.7	84.8	122.4	108.1	98.3	88.7	96.8	79.8	93.2	87.4	94.7	89.7	105.5	86.4	106.9	86.9	High	High	High	High	High	High	High	High	High	High
High	Master Protein	E9KL48	glutamate dehydrogenase [NAD(P)(+)] OS=Homo sapiens OX=9606 GN=GLUD1 PE=2 SV=1	33	GLUD1	0.869	-0.2	0.294521	0.693567	91.7	108.3	126.7	65	100.1	82.1	90.3	87.5	97.7	79.1	103.9	103	128.4	108.9	108.7	93.4	108.4	99.7	129.4	122.3	106.3	126.9	76.1	80.4	94.2	123.2	121.7	102.2	72.8	61.7	High	High	High	High	High	High	High	High	High	High
High	Master Protein	P78332	RNA-binding protein 6 OS=Homo sapiens OX=9606 GN=RBM6 PE=1 SV=5	13	RBM6	1.188	0.25	0.29493	0.69394	105.8	94.2	81.6	80.8	110.4	102.5	126.2	111.5	112.1	104.6	93.4	103.2	95.6	134.1	97.8	95.7	64.4	119.2	101.6	75.2	119.7	94.8	77.6	112.6	87.7	89.1	117.2	83.7	76.7	131	High	High	High	High	High	High	High	High	High	High
High	Master Protein	A0A024RBK3	60S ribosomal protein L6 OS=Homo sapiens OX=9606 GN=RPL6 PE=3 SV=1	27	RPL6	1.143	0.19	0.294937	0.69394	106.2	93.8	105.5	98.2	106.9	111.7	115.5	132.2	131.4	74.4	92.3	104.1	99.9	99	129.6	82.4	75	128	77.2	82.8	93.9	82.4	61	103.2	119.8	87	108.9	99.5	88.2	109.8	High	High	High	High	High	High	High	High	High	High
High	Master Protein	Q9H8S9	MOB kinase activator 1A OS=Homo sapiens OX=9606 GN=MOB1A PE=1 SV=4	9	MOB1A	1.175	0.23	0.297291	0.696794	101.7	98.3	103.1	114.9	126.9	62.1	114.6	105.4	79	91.7	110.2	100.2	96.5	128.4	84	134.3	67.5	88.4	108.5	101.1	144.8	85	42.1	114.4	148.7	125.1	122	100	48.7	52.5	High	High	High	High	High	High	High	High	High	High
High	Master Protein	P12004	Proliferating cell nuclear antigen OS=Homo sapiens OX=9606 GN=PCNA PE=1 SV=1	13	PCNA	0.898	-0.15	0.297604	0.697211	92.5	107.5	106.3	73.4	95.9	68.6	91.4	83.5	91.6	66.5	95.1	129.6	125.1	104.5	122	87.7	111.4	106.4	98.2	100	98.9	101.3	61.2	183.1	167.7	125.2	90.9	101.7	58.1	54.8	High	High	High	High	High	High	High	High	High	High
High	Master Protein	Q6DD87	Zinc finger protein 787 OS=Homo sapiens OX=9606 GN=ZNF787 PE=1 SV=4	3	ZNF787	1.335	0.42	0.297989	0.69776	121.2	78.8	139.4	106.8	149.3	62.9	195.1	133.6	212.9	148.9	91.6	149.3	115.6	127.5	51.1	114.7	NA	106.8	NA	35.6	80.4	42.6	44.1	139.2	95.7	125.7	149.3	52.4	42.5	87.1	High	High	High	High	High	High	High	High	High	High
High	Master Protein	P45984	Mitogen-activated protein kinase 9 OS=Homo sapiens OX=9606 GN=MAPK9 PE=1 SV=2	9	MAPK9	1.204	0.27	0.298297	0.69823	88.2	111.8	79.1	95.8	113.2	83	101.6	90.9	60.8	91.2	106.4	140	133.7	140.2	139.2	116.7	3.3	137.8	103.8	97.1	117.1	101.3	49.8	87.1	130.9	117.3	118.8	114.1	64.2	65.6	High	High	High	High	High	High	High	High	High	High
High	Master Protein	Q6FI23	MAP2K3 protein OS=Homo sapiens OX=9606 GN=MAP2K3 PE=2 SV=1	14	MAP2K3	1.178	0.24	0.299219	0.69823	76.1	123.9	76	49.8	112.3	55.9	83.9	76.1	60.2	59.2	97.6	110.1	132.5	165.3	114.4	111	69.5	80.8	120.2	176.9	110.3	109.1	47.4	100.8	210.4	137.6	128.4	109.2	64.8	30.4	High	High	High	High	High	High	High	High	High	High
High	Master Protein	Q96B97	SH3 domain-containing kinase-binding protein 1 OS=Homo sapiens OX=9606 GN=SH3KBP1 PE=1 SV=2	40	SH3KBP1	0.871	-0.2	0.29881	0.69823	87.4	112.6	89.6	61.2	110.1	65.5	94.2	88.6	80.6	75.8	107.5	92.2	128.4	123.9	111.3	124.7	134.6	107.2	114.4	110.6	101.7	91	58.9	104.3	117.7	110.2	107.5	94.9	68.5	124.8	High	High	High	High	High	High	High	High	High	High
High	Master Protein	P61160	Actin-related protein 2 OS=Homo sapiens OX=9606 GN=ACTR2 PE=1 SV=1	5	ACTR2	0.871	-0.2	0.299146	0.69823	96	104	105.8	69.2	112.8	70	101.9	93.7	86.2	121.4	90.5	108	135.3	125.9	122.8	121.1	94.4	70.6	113.7	104.9	106.8	131.1	58.2	95.9	117.2	123.5	103	97.7	67	51.6	High	High	High	High	High	High	High	High	High	High
High	Master Protein	Q9NVP1	ATP-dependent RNA helicase DDX18 OS=Homo sapiens OX=9606 GN=DDX18 PE=1 SV=2	24	DDX18	1.178	0.24	0.300024	0.698678	106.8	93.2	111	81.7	124.7	101.3	126.1	130.5	109.1	65.1	107.7	130.5	90.1	126.3	133.4	93.8	43.8	112.2	82.9	82.4	90.4	64.3	59.2	110.9	114	86.9	152.5	105.9	98.1	65.4	High	High	High	High	High	High	High	High	High	High
High	Master Protein	A4D1U3	Single-stranded DNA-binding protein OS=Homo sapiens OX=9606 GN=SSBP1 PE=2 SV=1	7	SSBP1	1.205	0.27	0.300598	0.699688	105.2	94.8	128.1	112.9	38.6	97.1	47.4	138.6	229.5	22.3	75.8	114.6	143.1	80.6	199.6	38.4	104.4	176.7	58.6	60.1	55.4	116.3	97.3	185.7	48.5	53.4	101.2	101.7	91.5	82.8	High	High	High	High	High	High	High	High	High	Peak Found
High	Master Protein	A0A024R625	Serine/threonine-protein phosphatase OS=Homo sapiens OX=9606 GN=PPP4C PE=2 SV=1	10	PPP4C	1.184	0.24	0.300655	0.699739	88.8	111.2	87.6	65.8	96.1	76.2	100.4	75.9	86.6	93	105	109.4	128.9	111.2	117.8	103.8	114.6	100.4	109.9	108.8	103.9	91.9	57.8	131.8	149.6	134	123.7	85.8	80.2	50.1	High	High	High	High	High	High	High	High	High	High
High	Master Protein	Q8NF37	Lysophosphatidylcholine acyltransferase 1 OS=Homo sapiens OX=9606 GN=LPCAT1 PE=1 SV=2	14	LPCAT1	0.899	-0.15	0.300771	0.699855	100.5	99.5	69.6	113.4	107.9	66.1	115.3	98.9	74.1	111.2	92.8	98.4	114.1	121.2	106.2	127.8	124.7	108.7	113	103.4	93.6	92.2	58.5	97.2	148	104.9	99.4	86.6	51.5	101.1	High	High	High	High	High	High	High	High	High	High
High	Master Protein	Q9NPE3	H/ACA ribonucleoprotein complex subunit 3 OS=Homo sapiens OX=9606 GN=NOP10 PE=1 SV=1	5	NOP10	1.177	0.24	0.301072	0.700384	94.8	105.2	108.7	66.9	95.2	80.2	111	99.3	92.6	74.9	117.7	115.9	124.5	90.2	116.9	101.7	74.9	87.3	121.9	99.9	136.7	127.6	112.5	90.4	61.6	106.7	124.4	90.2	97.9	72.2	High	High	High	High	High	High	High	High	High	High
High	Master Protein	Q9Y4X5	E3 ubiquitin-protein ligase ARIH1 OS=Homo sapiens OX=9606 GN=ARIH1 PE=1 SV=2	19	ARIH1	1.173	0.23	0.301201	0.700574	98.7	101.3	126.3	83.3	128.4	80.8	123.9	106.3	99.4	68.9	106.8	109.7	123	108.6	113.3	113.7	87.4	121.6	87.3	85.6	84.4	103	42	91.6	104.1	116.6	122.7	111	56.9	93.6	High	High	High	High	High	High	High	High	High	High
High	Master Protein	P11117	Lysosomal acid phosphatase OS=Homo sapiens OX=9606 GN=ACP2 PE=1 SV=3	8	ACP2	0.857	-0.22	0.301416	0.700695	94.7	105.3	125.7	63.9	104.5	14.1	105	57.9	75.7	93.4	78.5	151.3	162.6	143.6	87.8	165.7	63.4	63	146	153.7	99.4	133	35.7	89.1	82	182.3	90.6	96.5	83.3	52.1	High	High	High	High	High	Peak Found	High	High	High	High
High	Master Protein	Q9Y2I8	WD repeat-containing protein 37 OS=Homo sapiens OX=9606 GN=WDR37 PE=1 SV=2	20	WDR37	1.177	0.24	0.301506	0.700822	103.1	96.9	89.8	99.2	129.9	90.5	115.4	116.4	116.5	77	109.7	102.4	106.2	118.3	102.2	106.3	99.1	92.7	94.8	97.7	103	86.1	43.4	85.1	109.7	94	129.8	110.2	83.9	90.8	High	High	High	High	High	High	High	High	High	High
High	Master Protein	Q9NVU7	Protein SDA1 homolog OS=Homo sapiens OX=9606 GN=SDAD1 PE=1 SV=3	8	SDAD1	0.861	-0.22	0.30165	0.700994	78.9	121.1	72.9	76.3	85.9	58	68.6	80.6	57.3	97.3	121.8	99.9	116.1	119.8	83.5	145	116.6	95.7	112.8	124.4	152.3	133.2	40.1	99.2	192.7	149.1	90.1	79.6	50.8	80.3	High	High	High	High	High	High	High	High	High	High
High	Master Protein	Q02818	Nucleobindin-1 OS=Homo sapiens OX=9606 GN=NUCB1 PE=1 SV=4	22	NUCB1	0.889	-0.17	0.301691	0.701009	84.8	115.2	83.4	94.5	82	59.9	102.3	80.4	76	102.3	91.6	98.2	136.8	111.9	60.9	106.7	86.2	142.5	131.7	127.2	81.8	124.5	68.6	126.8	119.9	120.5	99.7	112.8	35.8	135.1	High	High	High	High	High	High	High	High	High	High
High	Master Protein	Q13765	Nascent polypeptide-associated complex subunit alpha OS=Homo sapiens OX=9606 GN=NACA PE=1 SV=1	8	NACA	0.895	-0.16	0.302037	0.701132	94.2	105.8	98.2	72	107	89.8	93.5	119.3	92.3	49.5	110.5	111	106.1	102.4	121.3	95.4	118.6	107.7	109.7	97.3	75.3	84.4	64.8	88.4	101.1	92.9	143.5	126.1	131.2	90.6	High	High	High	High	High	High	High	High	High	High
High	Master Protein	O43818	U3 small nucleolar RNA-interacting protein 2 OS=Homo sapiens OX=9606 GN=RRP9 PE=1 SV=1	12	RRP9	1.178	0.24	0.302101	0.701172	107.2	92.8	116.4	98.1	109	110	109.7	114.9	123.1	98.5	87.6	108.1	92.6	95.9	98.8	102.9	96	124.4	94.4	83.8	104.8	83.7	77.8	98.8	87.9	93.9	111.7	91.7	86.2	99.3	High	High	High	High	High	High	High	High	High	High
High	Master Protein	Q13724	Mannosyl-oligosaccharide glucosidase OS=Homo sapiens OX=9606 GN=MOGS PE=1 SV=5	2	MOGS	1.164	0.22	0.302223	0.701362	112.2	87.8	91	104.5	152.7	120.1	130.7	110.1	116	108	84.5	133.7	74.7	127.1	64.9	124.4	69.3	109.6	84.1	92.4	109.9	73.5	46.5	79.8	122.6	118.3	125.2	118.3	47.9	60.5	High	High	High	High	High	High	High	High	High	High
High	Master Protein	E9PIR7	thioredoxin-disulfide reductase OS=Homo sapiens OX=9606 GN=TXNRD1 PE=1 SV=1	26	TXNRD1	0.901	-0.15	0.30269	0.701888	86.1	113.9	81.3	66.5	102.7	80.7	99.1	82.9	83.3	86.8	101.6	121.2	114.9	110.9	132.6	109	108.6	113.7	126.7	89	79.4	112.8	96.2	104.3	129.5	110.9	107.2	131.8	75.9	40.4	High	High	High	High	High	High	High	High	High	High
High	Master Protein	Q9NQW7	Xaa-Pro aminopeptidase 1 OS=Homo sapiens OX=9606 GN=XPNPEP1 PE=1 SV=3	9	XPNPEP1	0.868	-0.2	0.302832	0.702136	83.9	116.1	110	68.2	114.9	61.7	100.8	75.3	65.5	79.9	84.1	121.3	115.6	153.8	142.9	122.5	83.5	108	134.8	83.9	139	106.5	39.8	124.2	169.7	106.7	105.7	97.5	41.9	42.2	High	High	High	High	High	High	High	High	High	High
High	Master Protein	Q9UHB9	Signal recognition particle subunit SRP68 OS=Homo sapiens OX=9606 GN=SRP68 PE=1 SV=2	33	SRP68	1.181	0.24	0.303248	0.702349	104.8	95.2	107.7	94.5	124.5	112.8	120.7	109.4	123.4	106.6	111.8	124.9	83.8	145.3	83.9	115.5	67.1	110.8	117.8	96.6	91.9	51.7	40.1	111	132.6	87	122	105.2	56.2	45.3	High	High	High	High	High	High	High	High	High	High
High	Master Protein	A0A024R2U6	RNA binding motif protein 5, isoform CRA_a OS=Homo sapiens OX=9606 GN=RBM5 PE=3 SV=1	6	RBM5	0.849	-0.24	0.303394	0.702542	95.8	104.2	82	73.9	124.7	70.1	103.8	130.9	51.2	105	129.1	113.7	100.8	124.8	118.6	149.3	87.4	122.2	94.9	74	83.2	58.5	40.5	123.2	96.3	89.6	130.8	126	95.4	100	High	High	High	High	High	High	High	High	High	High
High	Master Protein	Q03188	Centromere protein C OS=Homo sapiens OX=9606 GN=CENPC PE=1 SV=2	13	CENPC	1.186	0.25	0.303677	0.702979	101.2	98.8	91.4	87.9	69.4	104.5	152.5	134.8	134.8	80.2	91.7	102.1	94.7	113.4	119.3	108.9	80.8	134.8	78.6	70.6	124.4	64.5	57.5	139.5	125	103.8	96.2	78	70.1	90.4	High	High	High	High	High	High	High	High	High	High
High	Master Protein	O75694	Nuclear pore complex protein Nup155 OS=Homo sapiens OX=9606 GN=NUP155 PE=1 SV=1	27	NUP155	0.861	-0.22	0.30403	0.703524	89.2	110.8	103.5	75.9	112	66.8	91.7	86.3	94.6	59.5	97.5	121.1	105.4	135.9	125.3	128.2	73.4	99.5	114.6	101.1	119.4	88.4	38.4	109.4	177.8	133.3	138	111.8	51.3	40.1	High	High	High	High	High	High	High	High	High	High
High	Master Protein	Q96BY6	Dedicator of cytokinesis protein 10 OS=Homo sapiens OX=9606 GN=DOCK10 PE=1 SV=3	60	DOCK10	1.139	0.19	0.304335	0.704094	104	96	93.4	99.9	91.5	112.3	104.1	115.4	107.7	77.5	102.9	137	81.8	112.9	92.6	95.8	69.9	78.7	104.4	85.2	101.1	74.1	60.2	91.5	91.2	98.1	140.3	143.7	162.1	74.4	High	High	High	High	High	High	High	High	High	High
High	Master Protein	Q8TCS8	Polyribonucleotide nucleotidyltransferase 1, mitochondrial OS=Homo sapiens OX=9606 GN=PNPT1 PE=1 SV=2	27	PNPT1	1.173	0.23	0.304366	0.704113	106.7	93.3	82	57.6	88.9	65.9	898.6	80.5	74.5	66.1	59.9	85.9	61.1	98.8	69.7	82.1	39.8	70.1	81.6	89.6	58.9	48.4	23.5	63.3	65.8	87.4	122.3	72	42.7	63.1	High	High	High	High	High	High	High	High	High	High
High	Master Protein	X5CMJ9	Proteasome subunit beta OS=Homo sapiens OX=9606 GN=PSM8 PE=3 SV=1	17	PSM8	0.872	-0.2	0.304537	0.704354	89.3	110.7	84.2	68.6	90.9	77.8	136.7	85.6	86.6	111.4	90	106.7	114.2	130	113.3	106.8	97.5	95.4	116.1	87.2	87.7	113.7	99.1	116.9	115.4	104	130.9	110.7	72.2	50.6	High	High	High	High	High	High	High	High	High	High
High	Master Protein	Q9Y5S9	RNA-binding protein 8A OS=Homo sapiens OX=9606 GN=RBM8A PE=1 SV=1	12	RBM8A	0.898	-0.15	0.304929	0.704788	78.5	121.5	69.6	58.1	76.9	64.9	92.9	82.8	78.9	59	107.3	120.2	120.5	121.6	145.4	115.4	110.6	128.1	101.6	106	73.1	101.6	93.2	113.5	115.9	100.1	113.1	116.2	114	99.3	High	High	High	High	High	High	High	High	High	High
High	Master Protein	P35475	Alpha-L-iduronidase OS=Homo sapiens OX=9606 GN=IDUA PE=1 SV=2	10	IDUA	0.869	-0.2	0.304993	0.704855	104.3	95.7	117.1	114.5	105.2	63.3	125.2	76.1	83.6	110.3	79.7	114.3	158.1	116.1	88.9	140.2	55.7	74.7	121.2	108.3	157.4	78.5	60.3	102.7	132.1	195.5	95.1	57.1	36.1	32.6	High	High	High	High	High	Peak Found	High	High	Peak Found	High
High	Master Protein	Q96G23	Ceramide synthase 2 OS=Homo sapiens OX=9606 GN=CERS2 PE=1 SV=1	2	CERS2	0.805	-0.31	0.305455	0.705135	84.9	115.1	76.9	49.3	128.2	51.6	41.8	76.5	117.1	67.9	94	104.8	78.7	72.3	133	131	94.6	152.2	118.3	136.8	189.4	78.5	48.3	95.4	189.9	139.3	96.2	83.5	99.2	55.3	High	High	High	Peak Found	High	High	Peak Found	High	Peak Found	High
High	Master Protein	P36969	Phospholipid hydroperoxide glutathione peroxidase OS=Homo sapiens OX=9606 GN=GPX4 PE=1 SV=3	11	GPX4	1.17	0.23	0.30571	0.705534	106.7	93.3	136.3	53.9	141.9	81.4	130.6	125.1	91.9	49	117.9	102.9	152.1	125.4	216.2	97	67.9	114	74	82	90.5	101.8	46.9	83.3	73.2	83.8	160	112.5	72.6	15.7	High	High	High	High	High	High	High	High	High	High
High	Master Protein	P53618	Coatomer subunit beta OS=Homo sapiens OX=9606 GN=COPB1 PE=1 SV=3	45	COPB1	0.872	-0.2	0.305885	0.705693	87.5	112.5	93.1	74.4	98.2	65.6	113.5	101.4	85.1	69.7	122.1	144	132.2	124.4	123.5	114.3	80.6	102.6	118.2	114.7	96.2	85.6	39.5	102.4	142.1	112.2	120.2	114.9	56.5	52.7	High	High	High	High	High	High	High	High	High	High
High	Master Protein	P78318	Immunoglobulin-binding protein 1 OS=Homo sapiens OX=9606 GN=IGBP1 PE=1 SV=1	10	IGBP1	0.861	-0.22	0.306433	0.706575	93.3	106.7	92.4	85.7	98.1	71.6	107.4	103.5	62.1	111.4	108.4	109.4	126	128.9	95.8	129.8	64.3	70.9	130.4	131.4	128	95.1	47.7	90.4	122.4	111.6	123.5	100.8	72.4	80.6	High	High	High	High	High	High	High	High	Peak Found	High
High	Master Protein	P26718	NKG2-D type II integral membrane protein OS=Homo sapiens OX=9606 GN=KLRK1 PE=1 SV=2	2	KLRK1	1.224	0.29	0.307534	0.708325	114.4	85.6	125.2	48.4	91.2	151.3	140.8	92.4	237.2	97.9	69	65.5	108.1	96.3	81.7	106.2	150.9	95.1	60.9	84.1	269.9	65.9	53	56.7	113.4	108.3	92.6	35.9	35.2	66.9	High	High	High	High	High	Peak Found	High	High	Peak Found	High
High	Master Protein	P29466	Caspase-1 OS=Homo sapiens OX=9606 GN=CASP1 PE=1 SV=1	19	CASP1	0.892	-0.16	0.307768	0.708375	85.5	114.5	75.8	64.6	128.4	70.5	103.1	83.9	61	115	66.2	111.5	108.2	158.4	105.5	125.5	87.7	86	109.4	117.9	147.5	90.4	41.3	113.3	176.1	150.3	94.4	92.3	41.7	74.2	High	High	High	High	High	High	High	High	High	High
High	Master Protein	Q14657	EKC/KEOPS complex subunit LAGE3 OS=Homo sapiens OX=9606 GN=LAGE3 PE=1 SV=2	3	LAGE3	1.224	0.29	0.30771	0.708375	108.2	91.8	96.9	104.6	114.8	94.7	122	126.2	114.9	122.5	107.5	90.1	102.9	112	90.3	99	72.7	91.3	95.9	86.4	90.4	115.8	47.5	100.2	80.4	118.1	107.4	105	74	116.2	High	High	High	High	High	High	High	High	High	High
High	Master Protein	Q9NSD9	Phenylalanine--tRNA ligase beta subunit OS=Homo sapiens OX=9606 GN=FARSB PE=1 SV=3	27	FARSB	1.144	0.19	0.307739	0.708375	107.6	92.4	85.1	81.7	119.8	97.7	118.6	131.2	115.5	116.3	103.5	133	77.4	104.9	100.7	103.8	83.5	93.9	99	78.9	100.1	58.9	47	101.1	140.2	89.7	153.2	123.9	79.9	61.7	High	High	High	High	High	High	High	High	High	High
High	Master Protein	Q14694	Ubiquitin carboxyl-terminal hydrolase 10 OS=Homo sapiens OX=9606 GN=USP10 PE=1 SV=2	12	USP10	0.854	-0.23	0.30815	0.708982	87	113	88.3	72	144.7	69.2	98.1	101.5	66.4	57.3	112.2	98.6	83	129.2	95.5	101.9	61.4	161.8	96.1	144.9	105.3	54.4	22.4	157.6	183.9	125.1	110.5	132.7	51.9	74.1	High	High	High	High	High	High	High	High	Peak Found	High
High	Master Protein	O00268	Transcription initiation factor TFIID subunit 4 OS=Homo sapiens OX=9606 GN=TAF4 PE=1 SV=2	8	TAF4	0.863	-0.21	0.309178	0.709519	148.4	51.6	144.2	77	142.8	100.5	188.5	113.4	18.9	761.2	44.6	37.5	36.8	43.8	20.6	58.7	6.6	57.8	55.2	35.4	41.7	39.4	17.8	46.8	47.9	124.4	170	171.2	27.3	170.2	High	High	High	High	High	High	High	High	Peak Found	High
High	Master Protein	P62879	Guanine nucleotide-binding protein G(I)/G(S)/G(T) subunit beta-2 OS=Homo sapiens OX=9606 GN=GNB2 PE=1 SV=3	13	GNB2	1.153	0.21	0.309691	0.709519	108.9	91.1	95.8	90.6	138.7	104.7	111.2	117.5	72.4	141.4	124.4	165.7	77.5	105.6	68.8	108.2	86.9	89.3	78.8	80.1	86.7	74.7	59.7	105.5	149.9	91.1	94.4	136.7	52.3	91.4	High	High	High	High	High	High	High	High	High	High
High	Master Protein	P07225	Vitamin K-dependent protein S OS=Homo sapiens OX=9606 GN=PROS1 PE=1 SV=1	19	PROS1	0.863	-0.21	0.309193	0.709519	93.5	106.5	71.9	94.2	72.7	79.1	77.1	81.6	53.4	262.1	200.8	180.9	63.9	54.6	72.5	112.5	65.9	32.5	146.5	111.7	86.4	240	91.7	67	16.6	97.5	133.4	122.8	52.9	57.7	High	High	High	High	High	High	High	High	High	High
High	Master Protein	A8K586	AP-3 complex subunit beta OS=Homo sapiens OX=9606 PE=2 SV=1	10		1.178	0.24	0.309088	0.709519	106.3	93.7	107.8	112.7	136.7	104.1	126.7	106	104.7	103.2	100.3	116	89.1	128.8	73.9	126.7	67.1	87.9	97.8	90.7	136.8	73.9	53.9	122.3	131.1	114	113.7	89.1	41.2	43.9	High	High	High	High	High	High	High	High	High	High
High	Master Protein	Q13613	Myotubularin-related protein 1 OS=Homo sapiens OX=9606 GN=MTMR1 PE=1 SV=4	11	MTMR1	1.181	0.24	0.321312	0.709658	113.8	86.2	138.5	80	137.1	130.3	136.5	133.1	104.4	73.3	107.2	125	109.7	80.3	122.7	96.9	21.2	120.7	49.3	80.5	108.8	82.8	48	104.1	85.8	102.6	134.1	136.8	69.1	81.2	High	High	High	High	High	High	High	High	High	High
High	Master Protein	Q92747	Actin-related protein 2/3 complex subunit 1A OS=Homo sapiens OX=9606 GN=ARPC1A PE=1 SV=2	12	ARPC1A	0.861	-0.22	0.31614	0.709658	79.8	120.2	129.9	110.8	121	54.2	65.7	77.3	66.5	62.2	104.8	85.1	148.3	73.6	148.2	142.9	113.4	38.9	64.2	129.9	116.2	181.1	44.8	74.1	119.5	98.4	153.4	111.1	89.6	75	High	High	High	High	High	High	High	High	High	High
High	Master Protein	Q9Y5R8	Trafficking protein particle complex subunit 1 OS=Homo sapiens OX=9606 GN=TRAPPC1 PE=1 SV=1	4	TRAPPC1	0.845	-0.24	0.316109	0.709658	87.8	112.2	122.7	73.8	117.8	66.9	91.4	92.2	87.7	83.3	80.7	118.7	133.2	118.7	132.4	110.4	97.1	89.2	101.2	114.5	126	119.6	61.5	117.4	116.7	118.6	114.5	82.7	64.4	46.7	High	High	High	High	High	High	High	High	Peak Found	Peak Found
High	Master Protein	P46777	60S ribosomal protein L5 OS=Homo sapiens OX=9606 GN=RPL5 PE=1 SV=3	19	RPL5	1.136	0.18	0.319325	0.709658	103.7	96.3	107.4	86.2	111	104	107.7	130.2	116.9	76	98.2	102.9	117.3	101.7	140.8	80.5	74.9	113.8	86.2	97.9	71.9	104.2	63.9	89.7	78.2	97.2	109.1	109.1	109.4	113.7	High	High	High	High	High	High	High	High	High	High
High	Master Protein	P46087	Probable 28S rRNA (cytosine(4447)-C(5))-methyltransferase OS=Homo sapiens OX=9606 GN=NOP2 PE=1 SV=2	22	NOP2	1.173	0.23	0.322783	0.709658	108.8	91.2	103.7	97.6	104.8	121.2	116.7	137.3	135.4	59.9	109.6	123	75	99.7	117.4	85.7	82.3	133.2	73.5	64.7	81.5	52.1	57.3	122.7	86.2	67.6	127.4	119.8	106.6	138.1	High	High	High	High	High	High	High	High	High	High
High	Master Protein	Q15437	Protein transport protein Sec23B OS=Homo sapiens OX=9606 GN=SEC23B PE=1 SV=2	22	SEC23B	0.863	-0.21	0.314397	0.709658	90.8	109.2	83.4	71	160.7	79.4	90.2	63.6	82.3	88.8	101.7	143.4	95.6	147.6	87	137	72.2	85.7	141.9	96.4	132.9	77.4	30.9	97.5	203.2	115.9	114.7	119.4	52.7	27.4	High	High	High	High	High	High	High	High	High	High
High	Master Protein	P40763	Signal transducer and activator of transcription 3 OS=Homo sapiens OX=9606 GN=STAT3 PE=1 SV=2	34	STAT3	0.907	-0.14	0.322369	0.709658	92.1	107.9	98.6	77.9	107.9	75.5	94.6	97.9	85.1	90	107.5	109.5	109.4	135.6	99.2	121.1	78.9	92.4	128.6	118.5	104.9	108.8	41.8	107.2	143.5	147.7	117.3	107.4	55.6	38	High	High	High	High	High	High	High	High	High	High
High	Master Protein	Q96HC4	PDZ and LIM domain protein 5 OS=Homo sapiens OX=9606 GN=PDLIM5 PE=1 SV=5	8	PDLIM5	1.177	0.24	0.317458	0.709658	99.5	100.5	102.8	100.4	142.2	78.1	119.9	79.1	80.1	135	97.7	85	101.1	107.7	68.5	125.2	79.2	102.7	117	110.7	113.3	119.2	52.4	79.1	84.8	110.9	127.2	102.5	58.5	119.7	High	High	High	High	High	High	High	High	High	High
High	Master Protein	Q9NXG2	THUMP domain-containing protein 1 OS=Homo sapiens OX=9606 GN=THUMPD1 PE=1 SV=2	30	THUMPD1	1.13	0.18	0.310029	0.709658	104.6	95.4	104.3	103.4	120.5	101.3	111.6	128.3	132.3	75.5	95.5	103.6	118.8	98.4	117.6	98.5	80.1	98.1	90.2	91.7	107.1	100.1	63.8	80	73	86.9	113.9	101.6	100.9	103	High	High	High	High	High	High	High	High	High	High
High	Master Protein	V9HW48	SH3 domain-binding glutamic acid-rich-like protein OS=Homo sapiens OX=9606 GN=HEL-S-115 PE=2 SV=1	16	HEL-S-115	0.894	-0.16	0.322734	0.709658	88.4	111.6	62	59.6	98.5	55.2	115.5	92.8	81	102.5	108.8	117.7	95.3	136.9	85.4	120.1	110.1	140.5	91.9	76	100.3	83.1	71.8	138.2	122.5	88.2	130.4	130.9	66.8	117.8	High	High	High	High	High	High	High	High	High	High
High	Master Protein	P20701	Integrin alpha-L OS=Homo sapiens OX=9606 GN=ITGAL PE=1 SV=3	34	ITGAL	0.874	-0.19	0.314589	0.709658	84	116	66.4	87.4	118.3	59.4	93.4	66.4	72.6	85	101.2	92.1	133.8	137.6	110.8	121	107.5	88.2	118.8	101.6	107.7	115.9	51.5	109.3	208.1	130.7	95.8	112.6	42	64.7	High	High	High	High	High	High	High	High	High	High
High	Master Protein	Q9NR45	Sialic acid synthase OS=Homo sapiens OX=9606 GN=NANS PE=1 SV=2	13	NANS	0.865	-0.21	0.315961	0.709658	86.6	113.4	134.9	58.4	100.8	71.3	82.6	79.7	67.2	66.7	97.2	153.7	139	116.7	161.7	83.2	61	75.3	97.8	99.7	70.1	126.8	61.4	86.1	180.3	107	137.2	136.9	88.9	58.5	High	High	High	High	High	High	High	High	High	High
High	Master Protein	Q6NZY4	Zinc finger CCHC domain-containing protein 8 OS=Homo sapiens OX=9606 GN=ZCCHC8 PE=1 SV=2	8	ZCCHC8	0.872	-0.2	0.311127	0.709658	99.9	100.1	91.8	87.6	127.6	89.3	124.9	115.6	105.6	81.9	89.4	95.4	87.7	121.6	96.3	90	90.4	115.6	100.2	111.3	90.5	59.9	51.7	108.1	133	103.8	124	97.2	101.3	108.4	High	High	High	High	High	High	High	High	High	High
High	Master Protein	Q01459	Di-N-acetylchitobiase OS=Homo sapiens OX=9606 GN=CTBS PE=1 SV=1	12	CTBS	0.865	-0.21	0.309997	0.709658	90	110	125.7	58.5	78.3	79.7	66.1	57	71.5	120.8	66	74	100.7	91	85.8	143.9	116.6	91.8	159.2	172.5	102.4	179	68.1	83.2	87.6	240.4	106.3	68	46.6	59.3	High	High	High	High	High	High	High	High	High	High
High	Master Protein	A0A0S2Z5M1	SEC63-like (S. cerevisiae) (Fragment) OS=Homo sapiens OX=9606 GN=SEC63 PE=2 SV=1	9	SEC63	0.867	-0.21	0.314397	0.709658	71.8	128.2	68.7	66	99.1	77.8	64.5	89.8	56.9	67	133.3	149.6	65.2	152.8	73.4	120.2	74.1	95.7	135.6	88.3	133.5	71.1	50.3	131	209.1	122.1	164.9	131	62.2	47	High	High	High	High	High	High	High	High	High	High
High	Master Protein	P57088	Transmembrane protein 33 OS=Homo sapiens OX=9606 GN=TMEM33 PE=1 SV=2	8	TMEM33	0.871	-0.2	0.311162	0.709658	93.4	106.6	118.4	121.2	112.5	73.3	101.3	79.5	65	75.4	103.2	144.6	81.7	130.5	63.4	128.6	22.9	44.1	124.8	101.7	206.3	98	47.8	140.5	211.1	145.9	132	88.1	25.7	12.4	High	High	High	High	High	High	High	High	High	High
High	Master Protein	Q9Y3D0	Cytosolic iron-sulfur assembly component 2B OS=Homo sapiens OX=9606 GN=CIAO2B PE=1 SV=1	6	CIAO2B	0.796	-0.33	0.310775	0.709658	76.4	123.6	53.7	85.8	137.6	23	83.9	69.9	56.2	69	117.6	103.9	172	144.5	134.6	124.5	45.9	131.3	107.3	98.4	107.4	97.7	24	76.7	151.6	71.2	169	171.3	51.4	120.6	High	High	High	High	High	High	High	High	High	High
High	Master Protein	Q9HCS7	Pre-mRNA-splicing factor SYF1 OS=Homo sapiens OX=9606 GN=XAB2 PE=1 SV=2	28	XAB2	1.171	0.23	0.312088	0.709658	105.3	94.7	94.5	106	145.7	110.2	130.2	113.4	125.4	96.5	99.2	117.6	88.6	115.4	91.3	102.3	66.9	101.9	91.5	93	106.4	72.1	44.6	104.7	125.4	105.8	115.9	111.7	88.4	35.4	High	High	High	High	High	High	High	High	High	High
High	Master Protein	Q7Z6L1	Tectonin beta-propeller repeat-containing protein 1 OS=Homo sapiens OX=9606 GN=TECPR1 PE=1 SV=1	6	TECPR1	1.231	0.3	0.323655	0.709658	115.3	84.7	128.3	110.8	132.2	99.2	151.6	152.4	117.7	97.7	81.5	96	73.6	121	101	80.5	80.1	106	56.2	67.9	93.9	45.1	45.5	108.6	86.7	107.4	152.6	114	81.6	110.7	High	High	High	High	High	High	High	High	High	High
High	Master Protein	Q6P6C2	RNA demethylase ALKBH5 OS=Homo sapiens OX=9606 GN=ALKBH5 PE=1 SV=2	7	ALKBH5	1.146	0.2	0.313114	0.709658	94	106	131.4	77.8	98.8	69.3	103.5	68.5	67.7	106.6	41.3	66.3	137.9	85.4	119.5	73.1	198.3	88.2	106.8	87.6	101.2	129.8	96.6	81	105.6	107.9	84.2	94	101	171	High	High	High	High	High	High	High	High	High	High
High	Master Protein	A0A024QZ62	Flotillin OS=Homo sapiens OX=9606 GN=hCG_1998851 PE=3 SV=1	26	FLOT2	0.91	-0.14	0.32211	0.709658	100.1	99.9	70.1	103.8	124.5	77	105.6	107.7	97.4	114.1	115.7	124.8	73.6	128.8	76.7	129.2	84.4	88.6	117.1	86.5	106.3	102.9	50.8	98.6	130.4	110.8	128.3	117.8	54.6	74	High	High	High	High	High	High	High	High	High	High
High	Master Protein	Q6FI81	Anamorsin OS=Homo sapiens OX=9606 GN=CIAPIN1 PE=1 SV=2	15	CIAPIN1	1.183	0.24	0.311691	0.709658	110.6	89.4	81.4	113.5	89.4	120.3	89	149.7	158.3	64.8	93.2	116.7	84.1	74.6	78.7	71.8	157.8	110.3	90.8	51.8	63.5	86.4	38.4	75.5	57.1	49.9	94.9	172.2	78.8	287.3	High	High	High	High	High	High	High	High	High	High
High	Master Protein	Q8N4P3	Guanosine-3',5'-bis(diphosphate) 3'-pyrophosphohydrolase MESH1 OS=Homo sapiens OX=9606 GN=HDDC3 PE=1 SV=3	12	HDDC3	0.866	-0.21	0.318787	0.709658	90.9	109.1	76.1	70.4	100.1	57.1	100.5	112.5	114.5	79	110.1	132.2	135	104	135.2	95.7	124.8	126.3	81.3	107.9	91.9	89.2	52.7	84.9	80.3	111	110.2	105.6	125.6	85.8	High	High	High	High	High	High	High	High	High	High
High	Master Protein	Q96I99	Succinate--CoA ligase [GDP-forming] subunit beta, mitochondrial OS=Homo sapiens OX=9606 GN=SUCLG2 PE=1 SV=2	29	SUCLG2	0.873	-0.2	0.310038	0.709658	91.3	108.7	80.8	67.9	124.8	74.2	95.8	103.7	99	62.8	110.4	126.2	107.6	107.7	102.5	94.1	131.3	100.2	104.8	107.4	104.5	81.9	90.1	86.6	102.5	120.4	126.9	113	88.5	84.7	High	High	High	High	High	High	High	High	High	High
High	Master Protein	Q5JTZ9	Alanine--tRNA ligase, mitochondrial OS=Homo sapiens OX=9606 GN=AARS2 PE=1 SV=1	9	AARS2	1.196	0.26	0.323603	0.709658	118.8	81.2	97	144.8	144	141.9	128.6	141.4	128	95.2	119.4	108.6	57.1	120.5	87.4	118	47.2	143.3	60.4	64.7	84.2	58.6	32.5	98.4	85.8	98.9	129.9	109.7	57.3	97.2	High	High	High	High	High	High	High	High	High	Peak Found
High	Master Protein	Q14257	Reticulocalbin-2 OS=Homo sapiens OX=9606 GN=RCN2 PE=1 SV=1	8	RCN2	0.81	-0.3	0.316743	0.709658	78.5	121.5	92.4	21.1	105.6	64.6	92.9	65	55.6	78.8	97	73.8	121.4	144.8	151.5	119.6	75.2	166.4	133.7	75.5	71.8	107.1	50.2	114.4	176.7	104	160.6	104.6	52.1	123.6	High	High	Peak Found	Peak Found	High	High	High	High	Peak Found	High
High	Master Protein	P53367	Arfaptin-1 OS=Homo sapiens OX=9606 GN=ARFIP1 PE=1 SV=2	6	ARFIP1	0.839	-0.25	0.310368	0.709658	96.9	103.1	82.3	75.5	143.7	39.8	94.3	103.2	41.2	223.7	115.1	98.1	63.7	134	72.9	151.8	53.6	76.8	93.6	137.4	171.6	65	52.4	119.8	177.2	170.8	93.9	54.2	39.6	54.5	High	High	High	High	High	High	High	High	Peak Found	High
High	Master Protein	V9HWF4	Phosphoglycerate kinase OS=Homo sapiens OX=9606 GN=HEL-S-68p PE=2 SV=1	43	HEL-S-68p	0.875	-0.19	0.315602	0.709658	92.9	107.1	104.9	59.6	87.7	83.3	97.4	102.3	102	73.1	91.9	103.6	121.1	88.1	140.5	62.1	126.3	121.4	109.5	86.7	63.6	114.4	103.8	70	77	91	150.6	114.6	132.9	120.4	High	High	High	High	High	High	High	High	High	High
High	Master Protein	O14548	Cytochrome c oxidase subunit 7A-related protein, mitochondrial OS=Homo sapiens OX=9606 GN=COX7A2L PE=1 SV=2	7	COX7A2L	1.172	0.23	0.31825	0.709658	110.9	89.1	116	88.6	137.7	107.3	120.7	119.2	128.8	106.8	106.4	93.1	86.9	124	78.5	106.4	87.6	108.8	96	86.1	124	88.1	62.5	98.7	89.6	104.9	117.3	105.6	57.5	52.9	High	High	High	High	High	High	High	High	High	High
High	Master Protein	A0A0S2Z497	Peroxisomal biogenesis factor 19 (Fragment) OS=Homo sapiens OX=9606 GN=PEX19 PE=2 SV=1	7	PEX19	1.19	0.25	0.31759	0.709658	112.6	87.4	122.6	84.4	128.8	77.9	155.4	109.1	93.8	136.6	74.7	82	101.6	109.1	85.6	106.7	86.7	109.8	113.7	78.3	113	86	91.6	132.5	88.2	121.4	117	77.9	70.1	45.5	High	High	High	High	High	High	High	High	High	High
High	Master Protein	A0A7I2V3R0	Histone H2A (Fragment) OS=Homo sapiens OX=9606 GN=MACROH2A2 PE=1 SV=1	3	MACROH2A2	1.178	0.24	0.312533	0.709658	100.3	99.7	90.5	73.7	84.5	101.4	94.3	83.6	76.3	325.5	112.8	102.1	65.5	81.4	56.3	140.6	87.9	99.7	92.7	57.7	150.3	71.9	106.6	164.6	84.5	66.8	100.5	60.9	85.8	81.6	High	High	High	High	High	High	High	High	High	High
[truncated: 2,380 more rows]
[truncated: 20 more columns]

## Sheet: luminal A
The label-free quantitative proteomic analysis of CD8+ T-Lymphocytes in luminal A group comparison to healthy control (protein filter criteria for Volcano plot).
[truncated: 3,343 more rows]
[truncated: 20 more columns]

[truncated: 2 more sheets: luminal B, TNBC]
