# Supplementary material for: Peripheral Blood CD8+ T-Lymphocyte Immune Response in Benign and Subpopulations of Breast Cancer Patients
Source: Int J Mol Sci. 2024 Jun 11;25(12):6423. doi: 10.3390/ijms25126423 (PMC11204132; doi:10.3390/ijms25126423)
Supplement: Supplementary file 1 [file ijms-25-06423-s001.zip › Supplementary Files/Table S2.xlsx]

## Sheet: benign
GSEA table of RNA degradation pathway (CD8+ T-lymphocytes in benign patients groups comparison to healthy control)
																			Figure: Heat maps of core enrichment genes in the gene set of the RNA degradation pathway. The range of colors (red, pink, light blue, and dark blue) corresponds to the range of expression values (high, moderate, low, and lowest).

## Sheet: luminal A
GSEA table of RNA degradation pathway (CD8+ T-lymphocytes in luminal A patients groups comparison to healthy control)
																			Figure: Heat maps of core enrichment genes in the gene set of the RNA degradation pathway. The range of colors (red, pink, light blue, and dark blue) corresponds to the range of expression values (high, moderate, low, and lowest).

## Sheet: luminal B
GSEA table of RNA degradation pathway (CD8+ T-lymphocytes in luminal B patients groups comparison to healthy control)
																	Figure: Heat maps of core enrichment genes in the gene set of the RNA degradation pathway. The range of colors (red, pink, light blue, and dark blue) corresponds to the range of expression values (high, moderate, low, and lowest).

## Sheet: TNBC
GSEA table of RNA degradation pathway (CD8+ T-lymphocytes in TNBC patients groups comparison to healthy control)
																			Figure: Heat maps of core enrichment genes in the gene set of the RNA degradation pathway. The range of colors (red, pink, light blue, and dark blue) corresponds to the range of expression values (high, moderate, low, and lowest).
